# Supplementary material for: Continuous Rating Scale Analytics (CoRSA): A tool for analyzing continuous and discrete data with item response theory
Source: Behav Res Methods. 2025 Nov 4;57(12):333. doi: 10.3758/s13428-025-02848-3 (PMC12586417; doi:10.3758/s13428-025-02848-3)
Supplement: Supplementary file 1 — Supplementary file1 (ZIP 1608 KB) [file 13428_2025_2848_MOESM1_ESM.zip]

Archive with 9 entries (8 files):
- CoRSATutorialSupplmentData_V3/
- CoRSATutorialSupplmentData_V3/An worked example of conducting CoRSM analysis using CoRSA on the VSA-RRP 2.0 platform.pdf
- CoRSATutorialSupplmentData_V3/CoRSA_SourceCode for Study 2A_2B_3A_3B.R
- CoRSATutorialSupplmentData_V3/Study 2A_Using the pcIRT package to simulate data and estimate parameters.R
- CoRSATutorialSupplmentData_V3/Study 2B_AnalyzeLikert5.cqc
- CoRSATutorialSupplmentData_V3/Study 2B_Generate_RSM_Data.R
- CoRSATutorialSupplmentData_V3/Study 2B_GenLikert5.xlsx
- CoRSATutorialSupplmentData_V3/Study 3A_SCIA Data.xlsx
- CoRSATutorialSupplmentData_V3/Study 3B_WVA Data.xlsx
