# Supplementary material for: Continuous Rating Scale Analytics (CoRSA): A tool for analyzing continuous and discrete data with item response theory
Source: Behav Res Methods. 2025 Nov 4;57(12):333. doi: 10.3758/s13428-025-02848-3 (PMC12586417; doi:10.3758/s13428-025-02848-3)
Supplement: Supplementary file 1 — Supplementary file1 (ZIP 1608 KB) [file 13428_2025_2848_MOESM1_ESM.zip › CoRSATutorialSupplmentData_V3/CoRSA_SourceCode for Study 2A_2B_3A_3B.R]

## ===================================
## Parameter Estimation for the CoRSM
## MML, MAP, and MLE Implementation
## ===================================

# Load required libraries
library(MASS)
library(mvtnorm)

# ------------------------------------------------------------
# Main function for parameter estimation and output export
# ------------------------------------------------------------
corsm.main <- function(data_name, rI, lic, DIF=0){
  # data_name: filename without .csv extension
  # rI: a vector with two elements representing the minimum and maximum score (e.g., c(0, 5))
  # lic: the number of score categories if data is discrete; use 0 for continuous data

  # Read data and preprocess
  data <- read.csv(paste0(data_name, ".csv"), header=FALSE, stringsAsFactors=FALSE)
  if (DIF==0){ data0 <- as.matrix(t(apply(data[-1,-1], 1, as.numeric)))
    id_item <- c(t(data[1,-1]))               #Item IDs
  }else{ data0 <- as.matrix(t(apply(data[-1,-c(1,2)], 1, as.numeric)))
    id_item <- c(t(data[1,-c(1,2)]))}         #Item IDs
  id <- c(data[-1,1])                         #Subject IDs
  nb <- length(id)                            #The number of subjects
  nc <- length(id_item)                       #The number of items
  
  # Data centralization
  low <- rI[1]
  high <- rI[2]
  rdata <- as.matrix(data0) - (high + low)/2  #Centering
  low0 <- -(high - low)/2 - (lic != 0)/2      #Adjust bounds based on discrete or continuous
  high0 <- (high - low)/2 + (lic != 0)/2

  # Initial parameters of dispersion
  a <- 1.0

  # Initial parameters of item difficulties
  c <- matrix(0, nc, 1)
  if (nc > 1){
    for (j in 2:nc){
      c[j] <- c[1] + mean(rdata[,1] - rdata[,j]) / (2 * a[1])
    }
  }
  c <- c - mean(c)

  # Initial parameters of person abilities
  b <- matrix(0, nb, 1)
  for (j in 1:nc){
    b <- b + (c[j] + rdata[,j] / (2 * a[1])) / nc
  }

  # Iterative estimation using MML, MAP, and MLE
  record <- c(a, b, c)
  for (n in 1:200){
    method1 <- corsm.mml(rdata, low0, high0, a, b, c)
    if (method1$ind == 1) c <- method1$c

    method2 <- corsm.map(rdata, low0, high0, a, b, c)
    if (method2$ind == 1) b <- method2$b

    method3 <- corsm.mle(rdata, low0, high0, a, b, c)
    a <- method3$a[!is.nan(method3$a) & method3$a > 0]

    record <- cbind(record, c(a, b, c))
    if (max(abs(record[,n] - record[,n+1])) < 1e-3) break
  }

  # Final parameter estimates
  mb <- b - mean(c)
  mc <- c - mean(c)
  ma <- a

  # Compute expected values and variances
  Mu <- Exp <- Variance <- matrix(NA, nb, nc)
  rr <- (high0 - low0)/2
  mr <- (high0 + low0)/2
  aa <- ma
  for (i in 1:nb){
    for (j in 1:nc){
      Mu[i,j] <- mb[i] - mc[j]
    }
  }
  downfun <- function(x){exp(-aa*(x - (Mu[i,j]/(2*aa)))^2)}
  upfun <- function(x){x * exp(-aa*(x - (Mu[i,j]/(2*aa)))^2)}
  upfun2 <- function(x){(x^2) * exp(-aa*(x - (Mu[i,j]/(2*aa)))^2)}

  for (i in 1:nb){
    for (j in 1:nc){
      v1 <- integrate(upfun, lower=-rr, upper=rr)
      v2 <- integrate(downfun, lower=-rr, upper=rr)
      v3 <- integrate(upfun2, lower=-rr, upper=rr)
      Exp[i,j] <- (v1$value)/(v2$value)
      Variance[i,j] <- ((v3$value)/(v2$value)) - ((v1$value)/(v2$value))^2
    }
  }

  # Differential Item Functioning Assessment (DIF)
  if (DIF!=0){
    group <- data[-1,2]  									#the group of data
    group_s <- unique(group)
    ngroup <- length(group_s)
    score <- apply(data0,1,mean)
    for (ncut in DIF:1){  								#check if score level is executable
      score_cut <- seq(min(score), max(score), length.out=ncut+1)
      score_cut[1]      <- score_cut[1]     -0.001
      score_cut[ncut+1] <- score_cut[ncut+1]+0.001
      score_level <- cut(score, score_cut, 1:ncut)
      temp <- rep(0, ngroup)
      for (g in 1:ngroup){
        temp[g] <- sum(table(score_level[which(group==group_s[g])])==0)
        }
      if (sum(temp)==0) break
      }
    chi_MH <- p_value <- apha <- rep(0, nc)
    for (j in 1:nc){  													#calculate DIF
      ymatrix <- matrix(NA, ncut, ngroup)
      for (g in 1:ngroup){
        ymatrix[,g] <- aggregate(data0[which(group==group_s[g]), j], by=list(score_level[which(group==group_s[g])]), mean)$x
        }
      ym_all <- mean(ymatrix)
      ym_s   <- apply(ymatrix,1,mean)
      ym_g   <- apply(ymatrix,2,mean)
      v <- (sum(ymatrix^2) - ngroup*sum(ym_s^2))/(ngroup-1)
      chi <- ncut^2*sum((ym_g - ym_all)^2)/v
      chi_MH[j]  <- chi  												#MH statistics
      p_value[j] <- 1-pchisq(chi, df=ngroup-1)  #p-value of MH statistics
      apha[j]    <- (ym_g[1]-ym_g[2])^2/sum((ymatrix-matrix(ym_g, ncut, 2, byrow=T))^2)*ngroup*(ncut-1)  #DIF effect size
    }}
  
  # ----------------------------
  # Output Generation
  # ----------------------------
  
  # Person ability summary and export
  output_b <- matrix("", nb+8, 2)
  output_b[1,1] <- "Descriptive statistics of person abilities"
  output_b[2:5,1] <- c("mean", "std", "max", "min")
  output_b[7,1] <- "The estimates and measurement errors of each person's ability"
  output_b[8,1:2] <- c("person ID", "estimates")
  output_b[9:(8+nb),1] <- id
  output_b[9:(8+nb),2] <- round(mb, 3)
  output_b[2,2] <- round(mean(mb), 3)
  output_b[3,2] <- round(sd(mb), 3)
  output_b[4,2] <- round(max(mb), 3)
  output_b[5,2] <- round(min(mb), 3)

  # Item difficulty summary and export
  output_c <- matrix("", nc+8, 6)
  output_c[1,1] <- "Descriptive statistics of item difficulties"
  output_c[2:5,1] <- c("mean", "std", "max", "min")
  output_c[7,1] <- "The estimates and measurement errors of each item's difficulty"
  output_c[8,1:3] <- c("Item", "estimates", "measurement errors")
  output_c[8+1:nc,1] <- id_item
  temp_err <- (apply(Variance, 2, sum))^(-0.5)
  output_c[8+1:nc,2] <- round(mc, 3)
  output_c[8+1:nc,3] <- round(temp_err, 3)
  output_c[2,2] <- round(mean(mc), 3)
  output_c[3,2] <- round(sd(mc), 3)
  output_c[4,2] <- round(max(mc), 3)
  output_c[5,2] <- round(min(mc), 3)
  output_c[2,3] <- round(mean(temp_err), 3)
  output_c[3,3] <- round(sd(temp_err), 3)
  output_c[4,3] <- round(max(temp_err), 3)
  output_c[5,3] <- round(min(temp_err), 3)
  if(DIF!=0){
    output_c[7,4]     <- "DIF"
    output_c[8,4:6] <- c("MH statistic", "p-value", "effect size alpha")
    output_c[8+1:nc,4] <- round(chi_MH, 3)
    output_c[8+1:nc,5] <- round(p_value, 3)
    output_c[8+1:nc,6] <- round(apha, 3)
  }
  
  # Dispersion export
  output_a <- matrix("", 2, 2)
  output_a[1,1] <- "The estimate of dispersion"
  output_a[2,1] <- "dispersion"
  output_a[2,2] <- round(ma, 3)

  # Export results as CSV
  csv_name <- paste0("output_", data_name)
  write.table(output_b, file=paste0(csv_name, "_ability.csv"), sep=",", row.names=FALSE, col.names=FALSE, na="NA")
  write.table(output_c, file=paste0(csv_name, "_difficulty.csv"), sep=",", row.names=FALSE, col.names=FALSE, na="NA")
  write.table(output_a, file=paste0(csv_name, "_dispersion.csv"), sep=",", row.names=FALSE, col.names=FALSE, na="NA")
}


# ------------------------------------------------------------
# Function: corsm.mml
# Estimate item parameter using Marginal Maximum Likelihood (MML)
# ------------------------------------------------------------
corsm.mml <- function(rdata, low, high, a, b, c){
  ind <- 0  #index of converge
  pf0 <- function(x, U, a){exp(-a*(x - mr - U/2/a)^2)}
  pf1 <- function(x, U, a){pf0(x, U, a)*(-x + mr + U/2/a)}
  pf2 <- function(x, U, a){pf0(x, U, a)*((-x + mr + U/2/a)^2 - 1/2/a)}

  nb <- dim(rdata)[1]  										#the number of people
  nc <- dim(rdata)[2]  										#the number of items
  rr <- (high - low)/2  									#half the length of data range
  mr <- (high + low)/2  									#center of data range
  xr <- (1:100 - 0.5)/100*2*rr - rr + mr  #evaluation grid for responses
  xb <- (1:100 - 0.5)/100*2*3 - 3         #evaluation grid for person ability

  A <- a
  B <- b
  all_y <- c(c)
  iter_y <- matrix(all_y, nc, 1)  				#record iteration

  for (n in 1:50){  											#iteration start
    y_old <- C <- iter_y[,n]
    Lm <- matrix(0, nb, 1)                #marginal likelihood
    Lmd1 <- matrix(0, nb, nc)             #first derivative
    Lmd2 <- array(0, dim=c(nb, nc, nc))   #second derivative

    for (q in 1:100){
      U <- xb[q] - C
      g0 <- g1 <- g2 <- rep(0, nc)
      for (p in 1:100){
        g0 <- g0 + pf0(xr[p], U, A)*rr*2/100
        g1 <- g1 + pf1(xr[p], U, A)*rr*2/100
        g2 <- g2 + pf2(xr[p], U, A)*rr*2/100
      }

      fd1 <- fd2 <- matrix(0, nb, nc)
      for(j in 1:nc){
        p1 <- (-rdata[,j] + mr + U[j]/2/A)
        p2 <- ((-rdata[,j] + mr + U[j]/2/A)^2 - 1/2/A)
        fd1[,j] <- p1 - g1[j]/g0[j]
        fd2[,j] <- p2 - (g2[j] + 2*p1*g1[j])/g0[j] + 2*(g1[j]/g0[j])^2
      }

      L <- rep(0, nb)
      for (i in 1:nb){
        L[i] <- exp(sum((-A*(rdata[i,] - mr - U/2/A)^2) - log(g0)))
      }

      prior <- dnorm(xb[q], 0, 1)
      Lm <- Lm + L * prior * 3*2/100
      for (j in 1:nc){
        Lmd1[,j] <- Lmd1[,j] + L * fd1[,j] * prior * 3*2/100
        Lmd2[,j,j] <- Lmd2[,j,j] + L * fd2[,j] * prior * 3*2/100
      }
      for (j in 1:(nc-1)){ for (i in (j+1):nc){
        Lmd2[,j,i] <- Lmd2[,j,i] + L * fd1[,j] * fd1[,i] * prior * 3*2/100
        Lmd2[,i,j] <- Lmd2[,j,i]
      }}
    }
    
    Z <- matrix(0, nc, 1)
    for (j in 1:nc){ Z[j] <- sum(Lmd1[, j]/Lm) }

    Q <- matrix(0, nc, nc)
    for (j in 1:nc){ for (i in 1:nc){
      Q[j,i] <- sum((Lmd2[,j,i]*Lm - Lmd1[,j]*Lmd1[,i])/Lm^2)
    }}

    P <- tryCatch(solve(Q), error = function(err){matrix(NA, nc, nc)})
    if (is.na(P[1])){ print("MML:inverse error"); break }
    
    y <- y_old - P %*% Z  			#Newton's method
    iter_y <- cbind(iter_y, y)  #record iteration 
    all_y <- y

    if (sum(is.nan(y))!=0 | sum(is.na(y))!=0 | n==50){ print("MML:iteration error or diverge"); break }
    if (max(abs(y - y_old)) < 1e-3){ ind = 1; break }
    if (n > 10 && sum(abs(all_y[,n] - all_y[,n-3])) < 1e-6){ print("MML:iteration diverge"); break }
  }
  list(c = all_y, ind = ind)
}

# ------------------------------------------------------------
# Function: corsm.map
# Estimate person parameter using Maximum A Posteriori (MAP)
# ------------------------------------------------------------
corsm.map <- function(rdata, low, high, a, b, c){
  ind <- 0  #index of converge
  pf0 <- function(x, U, a){exp(-a*(x - mr - U/2/a)^2)}
  pf1 <- function(x, U, a){pf0(x, U, a)*(x - mr - U/2/a)}
  pf2 <- function(x, U, a){pf0(x, U, a)*((x - mr - U/2/a)^2 - 1/2/a)}

  nb <- dim(rdata)[1]  										#the number of people
  nc <- dim(rdata)[2]  										#the number of items
  rr <- (high - low)/2  									#half the length of data range
  mr <- (high + low)/2  									#center of data range
  xr <- (1:100 - 0.5)/100*2*rr - rr + mr  #evaluation grid for responses
  xb <- (1:100 - 0.5)/100*2*3 - 3         #evaluation grid for person abilities
  A <- c(a)
  all_b <- b
  C <- c(c)

  for (i in 1:nb){
    all_y <- matrix(all_b[i,], 1, 1)  		#record iteration
    for (n in 1:50){  										#iteration start
      y_old <- B <- all_y[n,]
      U <- B - C
      g0 <- g1 <- g2 <- rep(0, nc)
      for (p in 1:100){
        g0 <- g0 + pf0(xr[p], U, A)*rr*2/100
        g1 <- g1 + pf1(xr[p], U, A)*rr*2/100
        g2 <- g2 + pf2(xr[p], U, A)*rr*2/100
      }
      LLd1 <- rdata[i,] - mr - U/2/A - g1/g0
      LLd2 <- (g2*g0 - g1^2)/g0^2
      
      Z <- sum(LLd1) - B
      Q <- -nc/2/A - sum(LLd2) - 1
      P <- tryCatch(solve(Q), error=function(err){matrix(NA, 1, 1)})
      if (is.na(P[1])){ print("MAP:inverse error"); break }
      
      y <- y_old - P %*% Z  									#Newton's method
      all_y <- rbind(all_y, matrix(y, 1, ))  	#record iteration
      all_b[i,] <- y
      
      if (sum(is.nan(y))!=0 | sum(is.na(y))!=0 | n==50){ print("MAP:iteration error or diverge"); break }
      if (max(abs(y - y_old)) < 1e-3){ ind = 1; break }
      if (n > 10 && sum(abs(all_y[n,] - all_y[n-3,])) < 1e-6){ print("MAP:iteration diverge"); break }
    }
  }
  list(b = all_b, ind = ind)
}

# ------------------------------------------------------------
# Function: corsm.mle
# Estimate dispersion parameter using Maximum Likelihood Estimation (MLE)
# ------------------------------------------------------------
corsm.mle <- function(rdata, low, high, a, b, c){
  ind <- 0  #index of converge
  pf0 <- function(x, U, a){exp(-a*(x - mr - U/2/a)^2)}
  pf1 <- function(x, U, a){pf0(x, U, a)*(-(x - mr)^2 + (U/2/a)^2)}
  pf2 <- function(x, U, a){pf0(x, U, a)*((-(x - mr)^2 + (U/2/a)^2)^2 - U^2/2/a^3)}

  nb <- dim(rdata)[1]  										#the number of people
  nc <- dim(rdata)[2]  										#the number of items
  rr <- (high - low)/2  									#half the length of data range
  mr <- (high + low)/2  									#center of data range
  xr <- (1:100 - 0.5)/100*2*rr - rr + mr  #evaluation grid for responses
  iter_y <- all_y <- c(a)  								#record iteration
  U <- matrix(0, nb, nc)
  for (j in 1:nc){
    U[,j] <- b - c[j]
  }
  
  for (n in 1:50){  											#iteration start
    y_old <- A <- iter_y[n]
    g0 <- g1 <- g2 <- matrix(0, nb, nc)
    for (p in 1:100){
      g0 <- g0 + pf0(xr[p], U, A)*rr*2/100
      g1 <- g1 + pf1(xr[p], U, A)*rr*2/100
      g2 <- g2 + pf2(xr[p], U, A)*rr*2/100
    }
    Z <- sum(-(rdata - mr)^2 + U^2/4/A^2 - g1/g0)
    Q <- sum(-U^2/2/A^3 - g2/g0 + (g1/g0)^2)
    
    y <- y_old - Z/Q  			#Newton's method
    iter_y <- c(iter_y, y)  #record iteration
    all_y <- y
    
    if (sum(is.nan(y))!=0 | sum(is.na(y))!=0 | n==50){ print("MLE:iteration error or diverge"); break }
    if (max(abs(y - y_old)) < 1e-3) break
    if (n > 10 && sum(abs(iter_y[n] - iter_y[n-3])) < 1e-6){ print("MLE:iteration diverge"); break }
  }
  if (sum(is.nan(all_y)) == 0){ ind = 1 }
  list(a = all_y, ind = ind)
}
