# Supplementary material for: Continuous Rating Scale Analytics (CoRSA): A tool for analyzing continuous and discrete data with item response theory
Source: Behav Res Methods. 2025 Nov 4;57(12):333. doi: 10.3758/s13428-025-02848-3 (PMC12586417; doi:10.3758/s13428-025-02848-3)
Supplement: Supplementary file 1 — Supplementary file1 (ZIP 1608 KB) [file 13428_2025_2848_MOESM1_ESM.zip › CoRSATutorialSupplmentData_V3/Study 2A_Using the pcIRT package to simulate data and estimate parameters.R]

# ------------------------------------------------------------
# This R script uses the 'pcIRT' package to: 
# - generate simulation data using the simCRSM() function 
# - perform CORSM analysis using the CRSM() function
# - estimate ability parameters using the person_par.CRSM() function
# These functions are available from:
# https://github.com/christinehohensinn/pcIRT/tree/master/R
# ------------------------------------------------------------


# ------------------------------------------------------------
# Content of the simCRSM() function
# ------------------------------------------------------------

simCRSM <-
  function(itempar, disp, perspar, mid=0.5, len=1, seed=NULL){
    
    mat.intercept <- outer(perspar, itempar, "-")
    
    forint <- as.vector(mat.intercept)
    
    
    funk.n <- function(st, int, mid, disp){exp(st*int+ st*(2*mid-st)*disp)}
    
    nenn  <- sapply(forint, function(i) {
      integrate(funk.n, int=i, mid=mid, disp=disp, lower=(mid-0.5*len), upper=(mid+0.5*len))$value
    })
    
    interv <- seq(mid-0.5*len,mid+0.5*len,length.out=500)
    zahl.int <- lapply(forint, function(o) {
      sapply(1:(length(interv)-1), function(j) {
        integrate(funk.n, int=o, mid=mid, disp=disp, lower=interv[j], upper=interv[j+1])$value
      })
    })
    
    pval <- lapply(1:length(forint), function(y) zahl.int[[y]]/nenn[y])
    
    if (!is.null(seed)) {set.seed(seed)}
    
    p.response.sampled <- sapply(1:length(forint), function(s) sample(1:(length(interv)-1), size=1, prob=pval[[s]]))
    p.response <- interv[p.response.sampled]
    
    datmat <- matrix(p.response, ncol=length(itempar))
    list(datmat=datmat, true_itempar=itempar, true_disppar=disp, true_perspar=perspar)
  }


# ------------------------------------------------------------
# Content of the CRSM() function
# ------------------------------------------------------------

CRSM <-
  function(data, low, high, start, conv=0.0001){
    
    call <- match.call()
    
    if(is.data.frame(data)) {data <- as.matrix(data)}
    if(missing(low)){stop("Error: enter lowest possible value of items")}
    if(missing(high)){stop("Error: enter highest possible value of items")}
    
    # bring data in interval (0,1)
    data_p <- apply(data, 2, function(d) {(d-low)/(high-low)})
    
    #check if few oberservations for item / person
    if (any(apply(data_p, 2, function(dr) sum(dr != 0 & dr != 1)) %in% c(0,1)))
    {cat("warning: there is at least 1 item with only 1 observation containing no extreme rawscore.
     This will probably cause estimation problems")}
    if (any(apply(data_p, 1, function(dc) sum(dc != 0 & dc != 1)) %in% c(0,1)))
    {cat("warning: there is at least 1 person with only 1 observation containing no extreme rawscore.
     This will probably cause estimation problems")}
    
    if(missing(start)){
      para1     <- rep(0, 2)
    } else {
      para1     <- start
    }
    
    combis <- combn(ncol(data_p),2)
    
    
    
    iterations <- vector(mode="numeric",length=ncol(combis))
    
    S0n <- function(t, paraI)      {exp(-(t/2)*paraI[1] - (t^2/2)*paraI[2])}
    S1n <- function(t, paraI) {t*   exp(-(t/2)*paraI[1] - (t^2/2)*paraI[2])}
    S2n <- function(t, paraI) {t^2* exp(-(t/2)*paraI[1] - (t^2/2)*paraI[2])}
    S3n <- function(t, paraI) {t^3* exp(-(t/2)*paraI[1] - (t^2/2)*paraI[2])}
    S4n <- function(t, paraI) {t^4* exp(-(t/2)*paraI[1] - (t^2/2)*paraI[2])}
    
    
    
    parlist <- lapply(1:ncol(combis), function(m) {
      zwi <- data_p[,c(combis[1,m],combis[2,m])]
      zwi2 <- zwi[rowSums(zwi)!=0 & rowSums(zwi)!=2,, drop=FALSE] #delete extreme scores
      
      uij <- zwi2[,1]-zwi2[,2]
      sij <- sum(uij)
      
      bound       <- round(1-abs(rowSums(zwi2)-1),6) #interval width
      bound.v     <- sort(unique(bound))
      bound.n     <- unname(table(bound))
      
      iter        <- 0
      para        <- NA
      
      while( sum(is.na(para))>0 || max(abs(para1-para)) > conv){
        para <- para1
        
        S0n.i <- sapply(bound.v, function(b) integrate(S0n,paraI=para,lower=-b, upper=b, stop.on.error=F)$value)
        S1n.i <- sapply(bound.v, function(b) integrate(S1n,paraI=para,lower=-b, upper=b, stop.on.error=F)$value)
        S2n.i <- sapply(bound.v, function(b) integrate(S2n,paraI=para,lower=-b, upper=b, stop.on.error=F)$value)
        S3n.i <- sapply(bound.v, function(b) integrate(S3n,paraI=para,lower=-b, upper=b, stop.on.error=F)$value)
        S4n.i <- sapply(bound.v, function(b) integrate(S4n,paraI=para,lower=-b, upper=b, stop.on.error=F)$value)
        
        
        abl1    <- vector(length=2)
        abl1[1] <- -sij/2 + 0.5*sum((S1n.i/S0n.i)*bound.n)
        abl1[2] <- -sum(uij^2)/2 + 0.5*sum((S2n.i/S0n.i)*bound.n)
        
        abl2        <- matrix(NA,ncol=2,nrow=2)
        abl2[1,1]   <- -0.25 * sum(((S2n.i/S0n.i)-(S1n.i/S0n.i)^2)*bound.n)
        abl2[1,2]   <- -0.25 * sum(((S3n.i/S0n.i)-((S1n.i*S2n.i)/S0n.i^2))*bound.n)
        abl2[2,1]   <- abl2[1,2]
        abl2[2,2]   <- -0.25 * sum(((S4n.i/S0n.i)-(S2n.i/S0n.i)^2)*bound.n)
        
        para1    <- as.vector(para - abl1%*%solve(abl2))
        iter <- iter+1
      }
      return(list(para1=para1, iterations=iter, hessian=abl2))
    }
    )
    
    
    beta       <- sapply(parlist, function(l) l$para1[1])
    lambda.all <- sapply(parlist, function(la) la$para1[2])
    iterations <- sapply(parlist, function(it) it$iterations)
    
    #calculate item parameters
    if(any(lambda.all <= 0)){
      cat("warning: at least one dispersion parameter is 0 or negativ!")
    }
    
    tc <- t(combis)
    
    lambda_est <- data.frame(item_pair=paste(tc[,1], tc[,2], sep='_'), lambda=lambda.all)
    
    lambda     <- mean(lambda.all)
    
    betas <- sapply(1:ncol(data_p), function(be) {
      sum(beta[combis[1,]==be],beta[combis[2,]==be]*(-1))/ncol(data_p)
    }
    )
    betas <- betas - mean(betas)
    names(betas) <- paste(rep("beta ", length(betas)), colnames(data))
    
    #standard errors for items
    varDiff.item <- sapply(parlist, function(s) diag(solve(s$hessian)*(-1))[1])
    sdDiff.item <- sapply(parlist, function(s) sqrt(diag(solve(s$hessian))*(-1))[1])
    varDiff.distr <- sapply(parlist, function(s) diag(solve(s$hessian)*(-1))[2])
    sdDiff.distr <- sapply(parlist, function(s) sqrt(diag(solve(s$hessian)*(-1))[2]))
    
    se.item.up <- sapply(1:ncol(data_p), function(di) {
      sqrt((sum(sdDiff.item[combis[1,]==di],sdDiff.item[combis[2,]==di]))^2/(ncol(data_p))^2)
    }
    )
    names(se.item.up) <- paste(rep("SE(beta) up ", length(betas)), colnames(data))
    
    se.item.low <- sapply(1:ncol(data_p), function(di) {
      sqrt(sum(varDiff.item[combis[1,]==di],varDiff.item[combis[2,]==di])/(ncol(data_p))^2)
    }
    )
    names(se.item.low) <- paste(rep("SE(beta) low ", length(betas)), colnames(data))
    
    se.item.mean <- (se.item.up+se.item.low)/2
    names(se.item.mean) <- paste(rep("SE(beta) ", length(betas)), colnames(data))
    
    se.distr.low <- sqrt(sum(varDiff.distr)/(ncol(combis))^2)
    names(se.distr.low) <- "SE(lambda) low"
    
    indmat <- apply(combis, 2, function(co){
      colSums(matrix(combis %in% co,nrow=2))
    })
    indmat[indmat==2] <- 1
    indmat.n <- t(indmat*sdDiff.distr)
    
    se.distr.up <- sqrt(sum(indmat.n*sdDiff.distr)/ncol(combis)^2)
    names(se.distr.up) <- "SE(lambda) up"
    
    se.distr.mean <- mean(c(se.distr.low, se.distr.up))
    names(se.distr.mean) <- "SE(lambda)"
    
    
    
    
    res_all   <- list(data=data, data_p=data_p, itempar=betas,itempar_se_low=se.item.low, itempar_se_up=se.item.up, itempar_se=se.item.mean, disppar=lambda, disppar_se_low=se.distr.low, disppar_se_up=se.distr.up,  disppar_se=se.distr.mean, disp_est=lambda_est, iterations=iterations, low=low, high=high,call=call)
    
    class(res_all) <- "CRSM"
    
    res_all
    
  }

# ------------------------------------------------------------
# Content of the person_par.CRSM() function
# ------------------------------------------------------------

person_par.CRSM <-
  function(object, ...){
    
    call <- match.call()
    
    scores <- unique(rowSums(object$data_p))
    scores <- scores[scores != 0 & scores != ncol(object$data)] # extreme scores out
    
    S0n <- function(t, paraI, itp)       {exp(t*(paraI - itp) + t*(1-t)*object$disppar)}
    S1n <- function(t, paraI, itp) {t*   exp(t*(paraI - itp) + t*(1-t)*object$disppar)}
    S2n <- function(t, paraI, itp) {t^2* exp(t*(paraI - itp) + t*(1-t)*object$disppar)}
    
    #starting values
    para1      <- rep(0, length(scores))
    iter       <- 0
    
    while( !exists("para") || max(abs(para1-para)) > 0.0001 ){
      para <- para1
      iter <- iter+1
      
      Sf <- sapply(para, function(pa){
        s0 <- sapply(object$itempar, function(it) integrate(S0n, paraI=pa, itp=it, lower=0, upper=1, stop.on.error=F)$value)
        s1 <- sapply(object$itempar, function(it) integrate(S1n, paraI=pa, itp=it, lower=0, upper=1, stop.on.error=F)$value)
        s2 <- sapply(object$itempar, function(it) integrate(S2n, paraI=pa, itp=it, lower=0, upper=1, stop.on.error=F)$value)
        su1 <- sum(s1/s0)
        su2 <- sum(s2/s0 - (s1/s0)^2)*(-1)
        list(su1=su1,su2=su2)
      })
      
      para1    <- as.vector(para - (scores - unlist(Sf[1,]))*(unlist(Sf[2,])^(-1)))
    }
    
    ppse <- sqrt(unlist(Sf[2,])^(-1)*(-1))
    
    ptable <- cbind(scores,para1,ppse)
    colnames(ptable) <- c("raw score", "person par", "SE")
    ptableO <- ptable[order(ptable[,1]),]
    
    pparList <- ptable[match(rowSums(object$data_p), scores),]
    
    res_par <- list(ptable=ptableO, pparList=pparList, fun_calls=iter, call=call)
    
    class(res_par) <- "person_par"
    
    res_par
  }


# ------------------------------------------------------------
# R commands to simulate data and perform parameter estimation
# ------------------------------------------------------------

# Set simulation parameters
item   <- 20   															# Number of items
person <- 200  															# Number of persons

# True parameter values
disp_p   <- 0.5  														# Dispersion (scale parameter)
person_p <- rnorm(person)	           				# Person abilities (normally distributed)
item_p   <- (1:item-1)*4/(item-1)-2  				# Item difficulties (evenly spaced from -2 to 2)

# Simulate response data and perform parameter estimation
simdata <- simCRSM(item_p, disp_p, person_p, mid=2.5, len=5)
Result <- CRSM(simdata$datmat, 0, 5)				# Fit CRSM model
Result_person <- person_par.CRSM(Result)		# Estimate person abilities
