# Supplementary material for: Continuous Rating Scale Analytics (CoRSA): A tool for analyzing continuous and discrete data with item response theory
Source: Behav Res Methods. 2025 Nov 4;57(12):333. doi: 10.3758/s13428-025-02848-3 (PMC12586417; doi:10.3758/s13428-025-02848-3)
Supplement: Supplementary file 1 — Supplementary file1 (ZIP 1608 KB) [file 13428_2025_2848_MOESM1_ESM.zip › CoRSATutorialSupplmentData_V3/Study 2B_AnalyzeLikert5.cqc]

set warnings=no; 
datafile Study2B_GenLikert5_resp.dat; 
format responses 1-82 (a2); 
codes "0 ","1 ","2 ","3 ","4 "; 
model item + step; 
estimate; 
show ! estimates=latent >> resp.shw; 
show cases !estimates=eap >> resp.eap; 
quit;
