# Supplementary material for: Continuous Rating Scale Analytics (CoRSA): A tool for analyzing continuous and discrete data with item response theory
Source: Behav Res Methods. 2025 Nov 4;57(12):333. doi: 10.3758/s13428-025-02848-3 (PMC12586417; doi:10.3758/s13428-025-02848-3)
Supplement: Supplementary file 1 — Supplementary file1 (ZIP 1608 KB) [file 13428_2025_2848_MOESM1_ESM.zip › CoRSATutorialSupplmentData_V3/Study 2B_Generate_RSM_Data.R]

setname <- dirname(rstudioapi::getActiveDocumentContext()$path)
setwd(setname)

# Load packages
library(readxl)
library(writexl)

# Use readline to read input, assigning default values here
rsm <- list()
rsm$np <- 500
rsm$ni <- 40
rsm$up <- 2
rsm$low <- -2

# Generate theta and b parameters
rsm$theta <- rnorm(rsm$np)
par <- list()
par$b <- seq(rsm$low, rsm$up, length.out = rsm$ni)

# Use file.choose to let the user select a file

file <- "Study2B_GenLikert5"
par$ctg <- read_excel(paste0(file,".xlsx"), sheet = "ctg")$ctg
par$sco <- read_excel(paste0(file,".xlsx"), sheet = "sco")$sco
par$tau <- read_excel(paste0(file,".xlsx"), sheet = "tau")$tau

if (length(par$tau) < length(par$sco)) {
  par$tau <- c(0, par$tau)
}

# Initialize matrices
prob <- array(0, dim = c(rsm$np, rsm$ni, par$ctg))
resp <- matrix(0, nrow = rsm$np, ncol = rsm$ni)
rnum <- matrix(runif(rsm$np * rsm$ni), nrow = rsm$np)

# Calculate probabilities and responses
for (n in 1:rsm$np) {
  for (i in 1:rsm$ni) {
    g <- exp(diag(length(par$sco)) %*% matrix((rsm$theta[n] - par$b[i]) * par$sco, length(par$sco), ) - cumsum(par$tau))
    prob[n, i, ] <- g / sum(g)
    ind <- which(rnum[n, i] <= cumsum(prob[n, i, ]))
    resp[n, i] <- min(ind) - 1
  }
}

# Write data to file
write_xlsx(as.data.frame(resp), paste0(file, "_resp.xlsx"))
cat('RSM Data was generated successfully\n')
