# Supplementary material for: Continuous Rating Scale Analytics (CoRSA): A tool for analyzing continuous and discrete data with item response theory
Source: Behav Res Methods. 2025 Nov 4;57(12):333. doi: 10.3758/s13428-025-02848-3 (PMC12586417; doi:10.3758/s13428-025-02848-3)
Supplement: Supplementary file 1 — Supplementary file1 (ZIP 1608 KB) [file 13428_2025_2848_MOESM1_ESM.zip › CoRSATutorialSupplmentData_V3/Study 3A_SCIA Data.xlsx]

## Sheet: Dim-R
personID	item1	item2	item3	item4	item5	item6	item7	item8	item9	item10	item11	item12	item13	item14	item15	item16	item17	item18	item19	item20	item21	item22	item23
1	-0.867	-0.9102	-0.903	-0.8814	-1.0026	-1.173	-0.5262	-1.2228	-1.1946	-1.1232	-1.5072	-1.0734	-1.7202	-1.1304	-1.1658	-1.0026	-1.0452	-0.7182	-0.3768	-1.2012	-1.2726	-0.9312	-1.095
2	-1.3794	0.9102	1.3296	-2.3034	-1.0734	0.9528	-1.0662	0.7038	0.519	0.846	1.4358	-0.0216	0.633	0.0426	-0.924	1.1232	1.6206	-0.3198	1.422	-0.519	-0.5688	0.6612	1.2798
3	-1.3722	-0.327	-0.0282	0.0144	-0.0426	0.3054	-0.3552	-0.2418	0.0282	-0.5898	-0.0924	-0.9954	0.0144	0.1638	-0.2916	-0.3486	0.0216	-0.0072	-1.8912	-0.5118	-0.1704	0.327	0.3552
4	0.0642	-1.2726	1.5924	-0.0072	-0.9666	0.0072	0.0072	0.0354	-0.9882	1.5996	0.0072	0.0216	-0.924	-1.0308	-1.1016	0	0	-0.8958	0	0.0072	0	1.3362	1.2012
5	-0.8814	-0.8604	-0.4692	-1.038	-0.6684	-1.4856	-0.0498	-0.9312	-0.7608	-0.7608	-0.5472	-0.9168	-0.903	-1.0236	-0.633	-0.5046	-1.038	-0.597	-0.3486	-1.1874	-1.3506	0.2844	-0.654
6	-2.9004	-3	0.8886	-3	-0.1848	0.0144	-2.538	-1.7916	-3	2.7726	-1.5144	-0.1206	-3	-2.595	-2.9856	-0.2562	-3	-3	2.3034	-3	-3	0.4266	2.9784
7	-0.4266	1.8342	0.3054	0.0072	-0.5118	-0.8886	0.4908	0.981	0.7536	2.1186	0.2202	-1.5642	0.0072	-1.2654	0.3198	1.287	-0.0282	1.9692	0.4476	0	0.0144	0.2916	0.9312
8	0.5046	0.4338	0.54	0.519	0.5046	0.384	0.6612	0.0216	0.213	0.2418	-0.0216	-0.0282	0.327	-0.2346	0.3198	-0.1206	0.9456	-0.0216	0.5544	0.1494	0.54	0.192	0.4122
9	-2.097	-1.7418	0.3984	-1.7988	-1.9908	-1.692	0	-1.7988	-1.9908	-1.827	-1.8486	-1.5216	-1.6068	-1.8198	-1.8552	-2.0262	-1.905	-1.7274	-1.749	-1.884	-1.692	0.5832	-1.5144
10	2.9358	2.9856	3	2.8296	3	1.2084	-0.3912	2.9784	3	1.365	2.7654	0.0216	2.8224	-0.3696	0.2844	-0.1848	2.7012	3	-0.384	0.3552	2.2818	0.2916	-0.597
11	-2.2608	-2.7726	-0.0144	-1.9974	-1.4076	0.0498	1.7418	-0.405	-1.9194	-2.2608	0.8178	-1.7562	-2.0544	-1.941	-0.0924	-1.7346	-2.5092	-2.1684	-2.1894	-2.2608	-2.7372	0.1422	-0.3696
12	-0.9738	-0.5898	1.1448	0.3342	1.3578	0.6468	-0.4194	-0.3342	0.7608	-1.251	0.924	1.0806	-0.846	-0.4764	1.4928	1.7844	0.5046	-0.8178	1.1088	-0.0354	0.9528	0.9456	1.095
13	-1.3434	-1.1232	0.5898	-2.0616	-2.4102	-1.5354	-0.327	-0.2202	-0.0144	-1.23	-1.1802	-1.9908	-1.3578	-1.365	-0.0924	-0.8106	-1.0308	-1.5216	-0.7038	-1.3224	-0.711	0.4764	-0.5334
14	-2.6232	-2.3244	0	-2.7012	-1.7916	-2.4456	-2.1966	-1.1514	-2.8224	-1.692	-0.0072	-1.941	-1.8768	-2.2464	-2.9358	-3	-2.097	-0.5472	-2.4882	-2.2464	-2.6514	-2.6946	-1.8552
15	-1.0308	-0.7254	0.2844	-0.732	-0.213	-0.384	-0.7392	0.0282	-0.1422	-0.5472	-0.1704	-0.9168	0.1278	-0.5118	-0.6042	-0.0354	-1.0164	-0.5046	-0.3768	-0.8034	-1.2228	0.114	-0.768
16	-1.0164	-1.0092	-0.3414	-1.116	-0.8106	-0.8388	-0.519	-0.8958	-0.9882	-1.0236	-0.8742	-0.9384	-1.0662	-1.4718	-0.8106	-0.1848	-1.2012	-0.8106	-0.9384	-1.2726	-2.0262	-0.0072	-0.6822
17	0.867	1.7916	1.7772	1.5498	-0.4548	-0.0852	1.9476	2.2818	1.6776	2.1468	2.6802	-1.3578	2.0334	-2.2536	-0.6684	2.7654	2.5452	2.3958	2.0688	1.6206	1.4718	1.3506	1.251
18	1.1658	1.251	-0.5832	1.4148	0.8106	1.1874	0.0072	-1.4004	0.7962	-0.0144	-0.1992	0.2064	0.1206	0.2064	0.4476	-1.251	1.038	-0.6258	0.0426	0.7392	0.9456	-0.3198	0.7392
19	0.981	-0.1494	1.308	-0.7038	-0.0072	0.0924	2.7654	0.3624	-0.633	0.1068	0.4692	-0.441	0.711	-0.9666	-0.1422	-0.8178	0.4266	0.3126	1.5144	0.3768	-0.3984	2.9076	-0.192
20	1.2726	3	0.576	3	0.1992	0.2844	1.0026	-0.441	0.27	0.8814	0.0072	-0.8106	0.6186	-1.0236	-0.0996	-0.6612	0.6468	0.2844	-0.0852	0.5118	0.519	-0.2418	0.3696
21	-3	-2.9502	-2.481	-3	-3	-3	-0.6114	-2.943	-3	-3	0.0708	-1.1448	-2.943	-3	-3	-3	-2.9856	-3	0.0852	-2.9148	-2.9718	0.4548	-0.0144
22	-3	-2.9358	1.9836	-2.865	0.4194	-2.154	2.1822	-2.943	-3	-1.365	2.6658	-2.9004	2.1612	-1.962	-2.289	-2.7726	0.0072	-2.9004	-3	-3	-2.5092	3	-1.4574
23	0.2202	0.3126	0.0072	0.3624	3	-0.0072	-0.114	-0.2988	0.0216	-0.633	-0.441	0.1992	0.0924	-0.0072	0.711	-1.173	0.2916	0.2562	-0.249	0	0.2274	-0.4476	-0.0072
24	-0.0282	-0.0282	0.3912	0.2562	-0.7818	1.23	-1.3296	0.0072	-0.8316	0.441	0.4476	-0.8244	-0.3624	-0.4338	0.0282	0.1068	0.2418	-0.0924	-0.9666	0.597	0.654	0.3696	0.597
25	-0.3054	-0.27	0.0498	-0.6468	-0.1278	-0.3696	0.3984	1.0164	-0.6822	-0.4548	0.597	-0.4338	-0.1422	-1.1658	0.2562	0.3768	-0.2418	-0.6468	0.1992	-0.3126	-1.2156	0.4908	-0.5472
26	1.0524	2.7654	1.1016	1.1304	-0.327	0	1.8198	0.9666	0.9456	0.633	0.7818	-1.6494	0.3054	1.5642	0.27	0.5046	0.6258	1.4856	1.6566	1.713	1.4076	1.1232	2.8932
27	-1.173	-0.4338	1.7988	-1.1448	-0.2916	-0.5544	-3	1.0524	-1.77	0.8244	-0.8958	-2.0472	-0.5118	-1.5642	-1.0878	0.9882	-1.0806	-1.3434	0.4692	0.249	-1.6848	-0.1992	1.5924
28	-0.789	-0.981	-0.0072	-0.9456	-0.6186	-1.4574	2.4456	-1.2936	-1.3434	0.0216	-1.0164	-0.0144	-1.2582	-0.6396	-0.5334	0	-1.7772	0.0144	-0.924	-1.0026	-1.2084	-0.0216	-0.0498
29	1.8486	1.7274	-1.9266	2.1468	-2.4168	-1.7628	-1.1946	-0.96	-1.9122	-1.1448	-1.5708	-1.4292	-1.4148	-1.7916	-2.0118	-2.2536	2.019	-2.268	-1.7916	-1.1016	2.0898	-3	-2.1114
30	-0.0072	0.0216	0.0498	-0.0072	-0.4266	0.3912	2.076	0.0144	0.0354	0.4548	0.0354	0.0282	-0.2916	0.0282	0	-0.4122	-0.2346	0.0144	2.0544	-0.1566	-0.1566	-0.0072	1.1874
31	-1.6494	-1.2582	0.2418	-1.1016	0.1992	-0.8178	-1.8054	-1.2372	-1.6848	-1.365	-0.4122	-0.0072	-0.6396	-1.059	-1.0026	-0.3984	-1.3434	-1.2156	-2.808	-1.5924	-1.5354	1.8414	-1.3224
32	0.2274	-0.1068	0.4194	0.4764	0.2844	-0.1704	-0.3768	0.9738	0.8958	1.1658	0.0072	0.1494	-0.4338	0.2346	-0.5334	0.7536	0.4908	0.1494	1.0878	0.3984	1.0452	0.6186	0.3696
33	-2.7084	-2.8506	-0.8532	-2.6016	-2.097	-0.5688	-0.405	-2.6448	-2.6658	-2.1684	-1.9836	-0.4194	-2.943	-2.2962	-1.8198	-2.0544	-2.4954	-2.559	-3	-2.4312	-2.2182	-0.0144	-0.4692
34	-3	-3	-2.5026	-3	-2.6376	0.6612	-2.8152	-1.6638	-1.9548	-2.1612	-0.2064	-3	-2.9784	-2.8008	-1.5708	-2.289	-2.4384	-2.9076	-3	-3	-3	-2.1114	-2.8722
35	-2.6448	-1.77	1.443	-2.5236	-1.9476	-1.0236	-1.749	-1.422	-2.5452	-1.3722	-1.422	1.8414	-0.9312	-1.6278	-2.1756	-2.5734	-2.3388	-2.0832	-2.2818	-3	-2.268	1.7988	-2.3886
36	-2.9358	-3	-2.5452	-2.5092	-2.9928	-2.9928	-0.5118	-2.9502	-2.2962	-2.9076	-2.3814	1.941	-2.9646	-2.886	-2.481	-2.8224	-3	-3	-2.8362	-2.9784	-3	2.1894	-2.9646
37	-0.8604	-1.8552	0.597	-1.2726	-0.3912	-0.078	-0.2202	-1.6494	0.1068	0.1848	-0.6756	-0.5472	-1.2798	-1.2012	-0.5544	0.4836	-1.6704	-2.1186	-2.9502	-2.865	-1.3932	1.1514	-0.1206
38	-2.3814	-1.5996	-0.0072	-2.3958	-2.1822	-1.3008	0	-2.1966	-0.8604	-1.365	-0.6186	-0.2988	-1.7844	-0.9954	-2.1042	0.057	-1.5282	-2.289	-0.9312	-1.9194	-0.924	0.7818	0.5046
39	-0.3984	-0.6684	0.2064	-0.1494	-0.3486	0.0144	-0.3342	-0.1278	-0.654	0.3414	0.0072	-0.5262	-0.3126	-0.5046	-0.4974	0.3126	-0.6612	-0.5046	0.846	-0.3414	-0.7536	0.9312	1.0452
40	-0.5046	-0.6186	0.4122	-0.4692	-0.6042	-0.4338	0.2064	0.0072	-0.5262	-0.7464	0.0354	0.2346	-0.6042	-0.5118	0.5832	0.4974	-0.597	-0.2418	-0.1638	-0.8244	-1.095	0.654	0.1704
41	-1.2438	-2.1042	-1.251	-1.77	-1.386	0.1776	-0.9954	-0.7536	-1.7346	-0.7536	-0.9456	-0.0498	-1.1376	-1.713	-0.924	-1.884	-1.5852	-1.7562	-0.3696	-0.4836	-1.4856	1.1232	0.519
42	-2.3814	0.0072	1.365	-1.0524	-1.884	2.2746	-0.9528	0.7182	0.8532	0.9456	0.2346	-0.462	0.1206	0.0144	0.1278	0.1068	-0.0072	0.4908	2.8362	-0.867	-0.8388	0.0498	0.0708
43	1.4646	0.1206	2.3244	0.8106	0.3054	0.9456	-2.5452	1.7418	-0.1206	1.713	0.8034	0.4266	1.5354	-0.7182	1.1946	1.9692	1.6068	2.1186	2.886	1.884	1.5642	2.5806	2.9148
44	1.23	1.5708	2.1468	1.7274	0.7536	0.8742	3	1.4358	1.8696	1.3296	2.1258	-0.3342	0.981	1.4358	0.96	1.2798	0.576	1.2936	2.8224	1.0806	1.0026	1.1586	2.367
45	1.2012	1.5426	0.597	1.4148	1.713	0.7746	-2.7582	0.5898	0.6684	-2.9292	1.5498	-0.9456	-0.0072	-0.0216	-1.422	-0.9312	1.1016	-0.6822	0.9666	0.6468	1.1658	0	0.9312
46	-1.8054	-1.9476	0.3984	-1.386	-1.0524	-0.9666	0.441	0.0708	-1.5216	0	-0.0282	0.0924	-0.6114	-1.0662	-0.462	0.7608	-2.133	-0.8886	0.846	-1.9476	-0.7536	3	0.1206
47	-3	-1.0734	2.6232	-1.6422	0.6186	0.6186	0.9168	-1.7628	-3	-3	-2.097	-0.384	-2.1258	-2.3814	-2.4954	0.6894	-1.8552	-2.2182	-1.6068	-1.8984	-0.2844	3	-1.6776
48	-2.0544	-1.0236	1.365	-2.4168	-2.7726	-0.4692	-0.27	0.0282	-2.6514	-1.308	0.0072	-1.4004	-0.213	-0.9666	-1.5498	0.8106	-0.8244	-1.0236	-0.078	-0.192	-0.3912	3	0.057
49	-2.1822	-2.8008	0.2772	-2.289	-0.2346	-1.0878	1.6206	-1.9194	-2.2746	-0.924	-0.0072	-1.8054	-1.365	0.057	-0.903	0.0924	-0.1704	-2.9358	-0.5898	-0.732	-0.3126	1.827	-0.1422
50	3	3	2.8506	3	3	3	3	3	3	3	3	-3	3	3	3	3	3	3	-2.8296	3	3	-0.0282	0.6684
51	0.2274	-0.3414	0.576	0.2562	-0.519	0.192	-0.0216	0.2346	0.3624	3	0.2628	-0.4338	-0.3624	-0.2844	-0.2844	-0.4974	0.1992	0.0072	3	0.384	0.4266	-0.0216	3
52	1.5924	1.4076	-0.0282	2.0334	3	2.0898	-0.9384	0.0852	2.6088	-0.1206	2.424	-0.4194	2.076	1.1874	1.2654	0.0282	2.2038	0.213	-0.2202	1.6704	1.9692	0.0282	-0.9882
53	3	1.5282	-1.2936	3	-0.0498	1.3506	-0.6258	-0.6966	2.0898	3	1.6992	-0.3486	0.8958	0.2064	-0.6966	-1.2936	2.9856	0.2628	-1.308	1.6206	1.4646	-1.5852	-1.9974
54	-0.5262	-0.2274	0.405	-0.6468	-0.4266	0.6756	1.2726	-0.0216	0.0144	0.2628	0	0.078	-0.114	0.1992	0.5118	-0.2562	-0.2064	0.2064	0	-0.2772	-0.4908	0.8316	0.5832
55	-0.924	0.3552	0.27	-0.6468	0.249	0.2346	2.8506	-0.4476	-0.711	0.1566	-0.2274	2.076	-1.884	1.443	-2.3244	-0.5898	-0.1776	-2.6514	2.4312	-0.7392	-0.6468	3	1.251
56	-1.0734	-2.2038	0.5616	-1.1088	-0.441	0.3126	2.6016	-0.8244	-0.4764	0.249	0.2628	-1.8126	-1.2654	-1.0026	-0.2274	0.5046	-2.6658	-1.749	1.3434	-1.7274	-1.9476	1.0092	0.2346
57	-1.749	-1.3008	0.7392	-1.2156	-0.732	-0.1206	0.0144	0.1068	0.4338	-0.1206	0.576	-0.1206	-1.2936	-0.6894	-0.9312	0.2844	-1.5642	-1.251	0.2418	-1.5924	-1.6566	0.597	0.441
58	-1.6206	-1.3008	-1.7418	-1.308	-1.5996	-1.7418	0.1494	-0.6042	-1.8624	-0.3984	-1.4646	0.405	-1.5996	-1.3224	-1.8126	0.1638	-1.5708	-1.4856	-1.6422	0.0072	-1.2726	1.5	-0.6396
59	-0.0144	-1.2084	-3	-0.789	-1.9476	-1.0092	0.867	-0.0498	1.1232	-0.9738	0.54	-0.441	-2.0046	-1.095	1.2084	1.6278	0.6114	-1.8342	-0.5898	0.732	-0.0354	2.9784	-0.441
60	-1.9266	-1.4502	-1.4718	-1.6422	-1.2438	-1.5072	-0.2274	-0.5544	-2.403	-1.4292	-1.0308	-1.3362	-1.8342	-1.6206	-1.3296	-0.96	-1.5852	-1.9476	-0.2628	-1.7988	-1.5426	-0.6468	-1.2084
61	-0.1494	-0.5046	-1.749	-0.0708	-0.3198	0.768	0	-2.7936	-1.095	-2.3742	-0.7392	0.3984	-2.0046	-0.213	-1.941	-1.6776	-0.1206	-1.173	-2.6658	-2.3886	-0.192	-0.405	-2.5026
62	-0.9666	-1.2156	-0.3486	-0.6468	-0.5118	0.9738	-0.1278	0.0072	-0.9528	-1.0236	-0.1278	0.4338	-0.6822	-0.1848	0.7182	-0.0072	-0.462	-0.7536	-0.732	-0.8532	-1.0734	0.0072	-0.6612
63	0.5832	-1.0026	0.4692	0.0852	0.5334	1.3794	0.9882	-1.6566	1.365	-0.9666	0.789	-0.1992	1.0236	-2.2038	0.4548	-1.7916	0.1992	1.884	-1.6992	0.3126	0.1494	-0.9102	0.135
64	-2.232	-1.9476	-0.3624	-1.422	-1.5282	-1.3434	-1.6068	-2.9928	-1.2798	-2.0262	-1.6992	-2.2254	-1.2156	-2.0616	-1.5498	-1.7202	-1.5216	-2.9928	-2.1684	-1.4928	-2.538	-0.981	-3
65	-1.6566	0.6396	-2.2464	-1.3794	-0.8532	0.2844	0.6468	-1.3224	-3	-1.2084	-1.0026	0.1278	-0.5472	-1.3224	-0.9168	-1.9908	0.3984	-1.5144	-1.7628	-0.5688	-0.0072	1.8768	-0.5616
66	-0.633	-2.1612	-1.3722	-0.7746	-0.8532	-1.6278	-0.1278	-0.6756	-0.5118	-0.213	-2.5734	-1.2582	-0.867	-1.5852	-0.9312	-0.633	-0.9102	-1.4076	-0.9738	-1.2228	-0.3768	-0.8742	-2.5164
67	0.9666	2.133	-0.8532	1.614	-0.8178	1.0026	-0.1848	-0.924	1.3722	0.4338	1.3794	-0.8886	2.6016	2.1612	-0.6042	0.7464	1.0308	2.3388	1.1946	1.6704	2.3316	-0.9456	-2.3034
68	0.9954	-0.057	-1.2582	0.2988	0.7818	0.6114	-1.962	-0.5544	-0.6186	-0.732	0.7608	-1.9548	2.0046	-0.768	-0.6114	-2.8362	0.3126	-0.6612	-0.6468	0.8814	0.8316	0.6894	-2.154
69	-0.8742	-0.249	-2.9856	-0.0144	1.4784	0.3126	-1.9908	-1.6704	-0.7038	-2.5806	-0.7608	-1.9266	-0.2562	-1.5924	-2.1966	-1.1586	0	-1.3794	-2.5878	-0.597	0.6042	-1.8552	-1.1514
70	-2.2464	-1.0524	-2.4666	-0.1206	1.443	-1.4784	0	-2.019	-1.0452	-1.827	0.213	-0.5262	-0.5262	-2.6874	-0.3198	-0.4836	-1.0026	0.0354	-0.9102	-2.7798	-1.1946	-0.6756	-2.7582
71	-3	3	-2.0616	-2.5092	-2.7582	-2.403	-0.6114	-2.1186	-2.3958	-2.6016	2.4882	-2.1612	-2.6304	-0.3624	-2.9646	-2.5092	-1.173	2.6304	-1.095	-0.576	2.9502	-2.3106	-1.1874
72	-1.2438	-0.732	-2.1684	-1.7274	-2.04	0.0282	-2.7156	-2.7726	-1.1658	-2.3034	-1.5996	-1.287	0.789	-2.1684	-1.827	-1.5354	-1.9122	0.2988	-1.3224	-1.3296	-2.3886	-0.8316	-0.576
73	-1.3506	-0.6966	0.7182	-0.5472	0.903	-0.5544	-2.7582	0.3126	-0.7818	0.2772	0.441	-1.287	-0.4974	-0.6186	-0.3198	0.6756	-0.9168	-0.3414	-2.0688	-0.732	1.3506	0.9384	0.6396
74	-0.576	-0.4338	1.9194	-0.8532	-0.9528	0.3486	1.7844	-1.7202	1.7562	1.8984	0.5832	-1.692	0.8316	-2.211	-0.711	0.924	0.924	1.2726	-1.6206	1.3722	0.8034	2.0118	0.6396
75	-2.076	-1.3224	0.0354	-1.1514	-1.9548	-2.1114	-2.7156	-1.9908	-2.1396	-1.1658	-1.059	0.3624	-1.614	-1.3722	-1.6776	-1.095	-0.7392	-1.1946	-2.0616	-1.7772	-2.5806	-0.7392	-0.1638
76	-1.1304	-2.7798	-1.287	-3	-1.1802	-2.5236	-3	-2.616	-3	-1.749	-0.7962	-2.289	-2.7438	-2.9292	-0.462	-1.8768	-2.7012	-2.7582	-2.2608	-1.9338	-2.673	1.1802	-1.5144
77	-2.2464	-2.076	1.3296	-2.403	-1.6206	-0.0072	2.5524	0.8388	-0.1422	-1.0662	1.2012	0.0498	-1.1304	-1.6638	-2.5878	-1.287	-2.04	-1.2654	0.7746	-1.2438	-2.4954	-2.0046	0.5544
78	-0.1068	-0.1638	-0.2064	-0.1278	0.0426	0.6396	-0.249	-1.1232	-0.1278	-0.654	-0.2202	-0.8532	0.2274	-0.1278	-0.7536	-0.1638	-0.1206	-0.2988	-0.0216	-0.4908	0.1704	0.2628	0.192
79	-1.635	-0.9954	0.2274	-0.5832	0.384	0.4764	0.2346	-1.692	1.2654	-1.6068	1.1448	-0.4548	0.1278	-0.633	0.981	-1.3296	-0.5832	-0.2064	-0.4122	-1.0734	-1.2372	0.0216	-1.5642
80	-0.1848	-0.5898	0.2562	-1.6278	-1.2582	0.5688	-0.0282	0.078	0.0498	-0.0498	0.1278	0.2562	-0.0708	-0.5472	0.0708	0.078	-0.6966	-0.0642	0.135	-0.0996	-1.0878	0.597	0.2772
81	-1.4784	-0.2064	-1.2228	0.441	0.2988	-0.7254	-1.8552	0.597	-0.9102	-0.7746	-0.5898	0.3486	0.1848	0.4122	0.6966	-0.327	-1.2012	-0.3624	-1.2582	-1.4928	-1.7562	0.249	-0.5898
82	-2.7156	-3	1.059	-2.6658	-2.5524	-0.5262	-1.5	-2.0898	-2.751	-2.9784	-2.424	-2.403	-1.941	-0.2772	1.0662	-0.4548	-2.4666	-2.154	-3	-2.9574	-2.9076	-0.0144	-3
83	-0.6114	-1.3224	-0.9102	-1.038	-1.6638	-0.9954	-0.0354	-0.633	-0.8604	-1.1304	-0.6042	-2.0472	-0.8814	-0.576	-1.3506	-0.6186	-0.6756	-1.1232	0.3342	-0.7464	-1.0164	0.2274	-0.3552
84	-2.73	-2.8362	-0.9384	-2.787	-2.1468	-0.96	-2.5308	-2.7012	-1.8984	-2.6514	-2.076	-1.7202	-2.5806	-2.8008	-1.2726	-1.5072	-2.73	-3	-2.6586	-2.4666	-2.4954	0.4974	-2.5806
85	-1.0308	-2.2464	-2.8224	-1.4358	0.8178	0.6396	-1.8552	-2.5662	-0.2628	-2.8362	0.924	0.3984	0.54	-0.4548	-0.0144	-3	0.5616	-2.0262	-2.9718	-1.059	-0.6258	1.8486	-2.7438
86	-0.7818	-0.2418	-1.1802	-0.9312	-1.0236	0.3054	-0.597	-1.038	-0.3912	-1.0524	0.3198	-0.9738	0.2628	-1.692	-0.903	-0.846	0.1206	-1.1232	-0.0072	-0.0354	-0.0072	-0.846	-0.0144
87	-1.1946	0.981	-1.0806	1.614	1.0524	1.4004	-1.692	-2.0616	-0.327	0.4974	-0.3912	-0.768	-2.3034	0.441	2.403	1.7772	0.6894	0.3984	-0.4836	-0.27	1.6704	0.2772	-1.7064
88	1.614	2.2746	1.884	1.251	1.0662	1.6992	1.8198	1.0452	0.7536	1.0452	0.1704	1.5924	2.346	1.5852	0.8886	-1.3794	0.2346	1.7772	-0.3696	-1.2438	0.5046	1.1016	1.6278
89	1.9194	-1.1802	0.5832	-0.6612	1.2582	-0.8316	-1.6638	1.7274	-1.3224	-0.732	-1.1658	-2.154	-0.1566	-2.1396	0.4194	-1.4784	0.4836	-1.4358	-1.0308	0.8604	1.287	-0.0708	-0.8178
90	-0.4836	-1.7562	-0.0354	0	-0.3126	-1.5708	1.5708	-0.8178	-0.711	-0.0924	-1.308	-1.962	-1.3722	-2.3604	-0.3342	-0.5046	-1.8414	-2.1894	0.846	-1.2084	-2.1966	-0.4764	-1.3152
91	-0.711	-0.2628	-0.6966	0.0996	0.7608	0.0072	-0.9312	-0.903	-0.5046	-0.2628	0.7038	-0.1566	0.0072	-0.405	0.2988	-0.6258	1.116	-1.1514	-0.2346	0.384	0.6468	-0.5262	-0.114
92	-0.96	-2.1114	-1.0164	-0.6468	-0.633	-2.1468	-1.2582	-2.4384	0.2628	-0.9528	-2.3886	-2.0832	-2.1042	-2.5164	-0.5118	-0.8244	0.405	-2.4954	-2.097	-1.9266	-1.0308	-1.1088	-0.867
93	-0.0852	-1.9122	2.886	-0.2916	1.7562	-0.7608	0.7182	3	0.3126	0.597	0.5544	0.135	0.4836	1.4718	-0.384	-0.6894	0.6114	-0.2628	0.9528	-1.905	0.9738	-1.8912	1.8486
94	-0.192	0.8886	-3	-0.519	0.2418	2.5308	1.3794	1.4646	-0.3486	0.3054	-0.3768	0.3984	0.768	3	-0.5616	-0.2064	-0.9738	0.867	3	-1.2438	1.6638	0.0282	-0.2988
95	-0.8814	-0.6258	-1.1514	-2.9148	-1.0308	3	2.559	-0.5262	1.365	-3	1.5708	-1.0524	3	1.4292	2.403	1.2726	3	-1.6494	-1.8768	-1.0236	0.3198	1.9692	-0.7464
96	-1.308	-0.5688	-0.6042	-1.2084	-0.2844	0.192	-1.5996	-1.9266	0.6114	-1.2372	-0.5616	-0.2274	-1.4574	-1.0734	-0.5544	-1.4928	-1.2084	-1.4502	-0.3126	-1.0092	-0.8958	1.443	-2.1822
97	-1.0662	-1.4502	1.4856	-0.732	-0.7182	-0.7182	-2.1822	-1.7274	-1.1304	-1.1448	-0.981	-1.5216	-1.4148	-1.443	-0.3624	-0.441	-1.038	-1.5216	-0.8316	-1.5924	-1.614	1.6848	-0.5472
98	0.5046	-0.405	0.789	0.519	0.5898	0.633	-1.116	-0.654	-0.7182	-1.2654	-0.2418	0.576	-0.384	-0.1638	-0.1776	-0.6966	-0.192	-0.441	-0.3696	-0.5334	-0.3198	0.7038	-0.2628
99	1.3008	1.3794	-0.9102	0.6966	2.2182	1.8198	-0.5046	-1.8486	2.0118	-0.576	2.04	-1.1946	0.8244	1.1514	1.5426	-0.9882	1.287	-0.3984	-0.7464	0.0216	0.6756	2.8362	0.057
100	-3	-2.0898	0.519	-2.7936	1.5144	0.8532	0.9954	-1.6422	-2.3316	-1.7346	1.0308	-2.865	-1.6566	-3	-1.9122	-2.808	-0.4836	-2.7372	1.4004	-1.5924	-2.2962	-1.4784	-2.6514
101	-0.441	-1.4502	0.3696	-0.7536	-0.4266	-0.1992	0.327	-1.0236	0.1638	-0.768	0.3768	-0.4764	-0.2346	-0.5046	-0.462	-0.4476	-1.2936	-1.3722	-0.654	0.0498	-0.1206	1.827	-0.8106
102	-0.7254	-0.5334	-0.846	-0.5832	0.6966	0.3552	-0.5544	-1.0026	0.3198	-0.384	-0.6966	-1.1874	-1.5924	-0.4974	0.3624	-0.5472	-0.576	-0.3126	-1.6638	-0.2628	-0.9312	0	-1.7562
103	-0.2274	-0.2772	-0.3198	-0.1638	-0.3552	0.3552	-1.0734	-0.732	-0.405	-0.7392	0.0708	-0.2274	-0.5898	-0.4266	-0.1068	-0.3342	-0.327	-1.5498	-0.3198	-0.0354	-0.3414	0	-0.5616
104	-0.3126	-0.4692	-1.5426	-0.768	1.5072	0.405	1.8624	-1.2438	1.0164	-0.8316	1.038	2.2608	-0.4692	0.2418	-0.213	-0.9168	0.519	-0.8958	0	-0.405	-0.135	-1.0662	-1.365
105	-1.6992	-2.922	-2.1042	-1.7628	-1.4646	-1.7202	-2.232	-1.9122	-1.9266	-1.9908	-1.6638	-1.7064	-1.635	-1.1946	-1.4928	-1.5282	-1.6638	-1.7772	-1.9476	-1.8342	-1.1448	-1.3296	-1.8126
106	-3	-2.9718	-0.9954	-3	-2.2254	-2.5524	-3	-2.9292	-3	-1.5924	-2.2038	-1.8768	-1.6278	-2.1042	-2.1756	-1.5996	-2.73	-2.3034	-1.365	-3	-3	-0.5334	-0.0144
107	-1.9338	-0.54	-0.597	-1.3794	-0.711	1.0236	-0.924	-1.0308	-0.8388	-1.3362	-0.0144	-0.4194	-0.2274	-1.3722	-0.7608	-0.4836	-0.8388	-0.3768	-0.789	-0.8034	-0.1992	1.2798	-0.0144
108	3	3	0.9168	2.7726	-1.2438	3	1.1874	-1.2654	3	2.1966	3	-0.9312	2.616	1.6278	3	-1.6206	2.7438	1.9266	-0.3486	2.6874	1.4856	3	2.538
109	0.8244	0.7962	-1.4646	0.519	0.7608	-0.8604	0.6822	-1.2012	0	0.192	0.0852	0.8604	0.2346	-0.0354	0.8178	-1.7628	0.384	-0.135	-0.057	-0.0924	-0.6894	0.9528	0.2274
110	-0.7182	-0.0216	-0.1848	-0.2988	0.633	-0.0072	-0.0144	0.057	0.4692	-0.4548	-0.2064	0.1206	0.0282	-0.0996	0.27	-0.6186	0.0642	-0.0426	0.2988	-0.0144	-0.0354	-0.6396	0.1776
111	-0.192	0.27	-0.6114	-0.6186	-0.0924	0.0498	0.8388	-1.4574	-0.3696	-1.5282	-0.3912	-1.365	-0.2772	0.1704	-0.1422	-1.6638	-0.2346	-0.4974	-0.1776	-0.27	-0.1776	-1.0452	-1.8768
112	-1.0164	0.0924	-0.9384	-1.443	0.5616	0.7254	0.7608	-0.4908	0.9168	-1.23	-1.251	-0.8178	1.3152	0.405	1.0806	-0.7746	1.3434	-0.327	-0.4476	-2.154	0.4974	-0.9882	0.3984
113	0.0354	0.4122	0.3984	0.0072	-0.5616	-2.595	-1.5216	-0.5544	-0.54	0.0354	-0.7746	-2.4312	-2.3532	-2.1612	-0.2772	-0.6822	0.7818	-1.5996	0.1992	0.8388	1.095	-0.5898	1.251
114	-1.9908	-2.0832	-1.7988	-2.289	-2.2536	-1.8912	-1.692	-2.3742	-2.3532	-2.1114	-1.8198	-1.578	-2.4102	-2.3034	-2.4102	-2.2746	-1.6068	-2.2464	-1.8984	-2.4456	-2.5026	-2.1966	-1.5
115	-0.4836	-0.924	0	-1.1658	-0.5616	0.4194	3	-0.5334	1.1874	0.6756	2.2464	0.1638	0.5472	0.0996	-1.0734	-0.6894	0.9738	1.635	-0.441	0.5046	0.6756	-0.9528	0.405
116	0.5832	0.249	0.4548	0.9528	0.5832	0.4974	0.0072	0.7818	0.7746	0.5898	0.867	0.1206	0.2844	0.2628	0.327	0.54	0.3126	0.078	0.2202	0.2628	0.7536	0.0426	0.6756
117	-1.5924	-1.8624	-0.8742	-1.2726	-1.251	-1.1658	1.2012	-1.23	-1.6776	-1.692	-0.8958	-1.8126	-0.9954	-1.5498	-1.6566	-1.0026	-1.5642	-1.4292	-1.4148	-1.5924	-1.8414	1.0026	-1.5072
118	-1.3722	-1.941	-1.7346	-1.635	-1.1946	-1.308	-2.5308	-2.0898	-1.0308	-1.6704	-1.5	-1.77	-2.2464	-1.5426	-1.095	-1.9764	-1.9974	-2.3958	-1.557	-1.5498	-2.0118	-1.443	-2.6946
119	-1.1586	-1.0164	-0.8244	-1.3362	-0.327	-0.4974	-0.732	-0.903	-1.059	-1.0452	-0.789	0.6756	-0.9384	0.6114	-0.9738	0.4338	-1.038	-1.173	-1.6776	-0.3054	-0.3696	0.405	-0.732
120	-0.519	-0.441	1.7916	-0.4836	-0.6612	0.249	1.1514	0.0144	0	0.2274	0.3126	0.1566	0.3984	0.0216	0.54	0.2274	-0.5118	-0.4266	1.5	-0.2346	-0.5334	2.1822	0.078
121	0.0924	-0.5616	0.1566	-0.192	-0.1206	1.2798	-3	-0.0282	0.1704	-0.0282	0.0852	0.2562	0.1848	0.9384	0.057	0.2916	0.5262	-0.846	0.7182	0.0924	0.3624	0.2064	0.2628
122	-1.038	-1.8054	0.0426	0.6822	-0.7536	0.597	-1.7988	-0.078	-0.4836	-0.5688	-0.2916	-1.9476	-1.9908	-0.6468	-1.0308	-0.8388	-1.3794	-0.9456	0.2988	-0.732	-1.9338	-0.6822	0.5616
123	-1.1874	-1.2582	-0.3552	-1.422	-0.1848	0.249	-2.787	0.135	-2.1822	0	-0.4908	-0.3984	-0.732	-1.4856	0.249	-0.6114	-1.1448	-1.1232	1.9476	-1.1802	-0.9312	0.4266	-1.5426
124	-0.192	-0.7536	0.1848	-0.7392	-0.7038	0.3552	-0.2562	0.1206	0.4338	0.249	0.3342	-0.192	-0.3696	-0.711	-0.519	0.135	-0.5472	-0.7536	0.1992	-0.7182	-0.2418	0.1494	0.0216
125	-2.097	-0.5118	1.7628	-1.7202	-1.0308	-0.654	1.2084	2.133	-1.3794	0.8532	0.3198	-2.5092	-1.1304	-2.3316	-1.5354	1.614	-0.5616	-2.4528	1.6992	-1.3362	-1.578	2.424	2.403
126	-1.3794	-1.3434	-0.0072	-1.7628	-0.7038	0.4122	-1.0806	-0.8886	-1.0092	-0.7536	0.0072	-1.1088	-0.114	-0.96	-0.8742	-0.576	-1.0092	-1.1586	-0.732	-0.576	-1.23	0.4266	-0.6258
127	-0.96	-0.9168	-1.0524	-0.9954	-1.557	-1.3794	-1.2372	-0.9882	-1.3578	-1.2372	-0.6114	-0.7608	-0.6042	-1.2936	-1.4076	-1.2012	-1.3008	-1.365	-1.962	-1.2936	-0.4476	0.3552	-1.1586
128	1.5642	1.7628	0.4266	1.6848	1.1874	3	0.0144	-0.1494	1.8696	0.3486	1.884	-0.7254	1.962	0.1638	0.8034	-0.2418	3	1.1376	0.192	0.5832	2.3178	0.2916	1.1946
129	0.3342	0.3912	-0.27	0.6822	1.5354	1.2582	0.6612	-0.3552	0.7536	-0.4476	0.0996	0.1638	0.3624	0.3912	0.732	-0.6258	0.6894	0.1638	0.633	-0.2562	0.6114	-0.9954	-0.135
130	0.846	0.8316	1.3296	0.9666	-0.3054	1.8054	-0.8244	2.1396	1.3008	1.4574	2.0832	1.557	2.1684	-0.1422	0.8034	0.924	1.578	1.8912	2.1042	2.154	2.2038	1.3932	2.097
131	0.1776	-0.9666	-0.2988	-0.2988	-0.3624	0.6042	-0.0498	-0.7038	-0.7254	-0.6396	-1.059	-0.8178	-0.96	-0.3768	-0.8316	0.2844	-0.8742	-1.1514	-0.768	-1.038	-0.54	0.0996	0.3126
132	0.4476	0.981	-1.1802	1.8342	0.6258	0.711	0.8532	-0.4548	0.8886	0.7038	-1.2228	0.4692	0.2988	0.9168	0.789	-0.7182	1.059	-1.9764	-0.462	-0.54	1.0236	-0.8742	0.2988
133	-1.0662	-0.3342	-0.8958	-1.4292	-1.4076	-1.77	-0.3912	-2.1042	-0.9666	-1.9974	-1.365	-2.4102	-2.7372	-2.673	-1.7274	-1.1586	-0.6186	-2.787	-0.5334	0.2772	-2.289	-2.1966	0.135
134	-3	-3	-0.2988	-2.9292	0.249	0.8958	-2.8932	-2.9718	-2.9358	-2.9784	-3	-0.7038	1.3794	-2.9928	-3	0.3696	-2.6376	-2.7936	-2.9358	-3	-3	0.4338	-3
135	-0.8532	-1.0878	-1.635	-0.8106	-1.4076	0.3696	0.519	-0.7962	-0.4974	0.2772	-1.3434	-3	0.249	0.5262	0.1206	0.1638	-1.0164	0	-0.576	-1.365	-1.692	0.0282	-0.3552
136	-0.711	-1.2726	-0.8532	-0.597	-0.8034	-2.1612	-0.9312	-1.443	-0.3054	-0.8034	-1.1376	-1.4856	-1.578	-1.6848	-0.8814	-0.4476	-2.019	-1.962	-2.3388	-1.1874	-1.7562	-1.1802	-1.9836
137	0.2916	1.3722	1.4358	1.9908	-0.9312	0.846	-2.0688	0.4764	2.3388	1.308	1.0878	0.135	1.8198	0.711	3	1.3008	2.211	1.7418	0.4974	-0.0072	1.308	0.4692	1.905
138	0.0852	0.1206	-1.1586	0.5118	1.3152	0.3624	-0.3054	-1.0236	-1.287	-1.7628	0.192	-0.8742	-1.0878	0.1566	-0.654	-1.038	0.4194	0.078	-0.4476	-0.3768	0.1278	-1.2228	-0.8244
139	-1.3152	-2.6802	-2.019	-1.614	-3	1.386	-1.77	-2.7654	-2.268	-1.7628	-2.9928	-2.5092	2.2182	-2.3178	-1.5426	-1.6494	1.7064	-1.6848	-2.9646	-3	-2.9928	-1.5216	-3
140	0.9882	-1.386	2.346	-1.1088	2.559	-1.038	-0.7746	1.3932	-1.4784	2.7798	-2.1894	-1.7988	-1.4502	-1.8552	0.3414	1.5426	-0.6966	-2.097	2.4738	0.3486	-1.5426	-0.4122	2.3886
141	-1.941	-0.2346	-1.1658	-1.0662	-0.9168	-2.4882	-1.0026	-0.711	-0.8034	-1.827	-0.5262	-0.8244	-0.213	-1.77	-1.0662	-1.0092	-0.8388	-1.3578	-0.5898	-1.4292	-1.7202	-0.114	-0.8532
142	-1.6704	-1.6776	2.3244	-0.8316	-1.692	-0.7182	-2.3106	0.4764	-1.2084	-0.3054	-0.96	-1.557	-0.903	-2.2818	-1.1658	0.5262	-2.7438	-2.5452	1.1088	-2.367	-2.6376	0.3552	-1.5426
143	-3	-3	-3	-3	-3	-2.6448	0.0144	-3	-3	-3	-3	-2.9004	-3	-3	-3	-3	-3	-3	-2.673	-3	-3	-1.5852	-2.9784
144	-1.4004	-1.1016	0.6396	-0.711	-0.6684	0.1422	-1.3434	-1.0026	-0.4692	-1.1448	-0.924	-1.5708	-1.116	-1.0734	-0.8034	0.5832	-0.9456	-1.557	-1.2228	-1.2372	-1.3296	1.173	-0.2628
145	-0.96	-2.1966	-1.1016	-1.1586	-0.9528	-0.6186	-2.6658	-1.9476	-1.6848	-0.96	-1.6776	-2.673	-1.1946	-1.038	-1.443	-0.789	-1.4646	-1.443	-2.8506	-1.1658	-1.2372	-0.8532	-2.3178
146	-2.8506	-2.3604	-2.5236	-2.6016	-0.597	-0.9528	-2.232	-2.6016	-2.7726	-2.2818	-2.1468	-0.3126	-2.2536	-2.3388	-3	0.27	-2.0688	-2.8008	-2.7156	-1.9692	-2.559	0.1848	-1.2084
147	-0.327	-0.405	-0.114	0.1494	-0.2274	1.3008	-0.7608	-0.2418	1.4076	-0.441	1.4502	-1.0026	1.251	0.405	0.9102	-0.3696	0.6822	0.3624	0.9882	-0.711	0.2418	0.9666	-0.5688
148	-3	-3	-1.5144	-1.2228	-1.9908	0.5688	-0.7038	-3	-0.2988	-3	-0.8244	-1.9476	-2.46	-2.9784	-1.8414	-0.9738	-2.8932	-2.8506	-3	-3	-3	0.27	-2.5662
149	-1.749	-1.9476	-1.386	-1.0092	-1.713	-0.0282	-0.5688	-1.7202	-2.7156	-0.3624	-0.327	-1.0092	-0.0642	-1.884	-1.557	-0.924	-1.0452	-1.635	-1.0236	-1.1802	-1.2438	-0.5334	-0.4692
150	-1.3296	-0.8814	1.4646	-0.7962	-0.8958	2.3814	0.0144	2.9574	1.0164	2.7372	-0.2064	-0.9738	0.0282	-0.7608	-0.846	2.6232	-2.5092	1.2798	2.8932	-0.5832	-1.941	-0.768	2.7372
151	-1.1376	2.7084	-0.981	1.1802	-0.384	-0.1992	3	-1.2654	-1.3506	-1.4502	-2.1612	-2.5236	-2.5308	-2.9292	-0.9666	-1.1304	0.3696	-0.0996	-2.2038	-2.538	-0.7746	0.8178	-1.0806
152	0.2772	0.8034	-1.1514	0.7818	0.8958	-0.1776	0.405	-1.0806	1.4148	0.9528	0.4338	0.1638	0.633	1.3578	1.0878	-1.0308	0.54	-1.2438	0.5118	0.576	0.519	1.2654	0.3696
153	-1.3722	-1.8414	0.405	-0.3198	-0.5472	-1.23	-0.078	0.0996	-1.7202	0.1566	-0.6756	-1.386	-0.1278	0.0144	-1.173	-0.9384	-1.4856	0.0996	-2.5308	-1.095	-1.443	-0.3414	0.9666
154	0.27	-0.327	-0.3126	0.9102	1.1448	0.3198	0.2274	0.0924	0.4692	0.0852	0.0354	1.7916	-1.0236	-0.2202	0.924	0.7746	0.0216	0.7254	-0.0072	-0.2628	0.0216	0.7392	0.1638
155	3	3	-0.3486	-2.133	-0.789	1.7202	-0.0852	-1.1658	0.8742	0.0924	2.7582	-0.7962	2.9358	-1.9836	-1.7562	-3	0.441	3	1.962	-1.23	-0.1206	-0.3912	2.6658
156	0.0354	0.1206	-0.519	0.1566	0.519	-1.5852	0.6894	-0.6042	-0.8886	0.7392	0.1992	0.597	-0.249	-0.2772	0.3624	0.597	0.0642	0.4692	-0.5688	-0.5046	0.2628	0.384	-1.1448
157	-0.711	-1.1016	0.1776	-0.8178	0.249	-0.6966	-0.9666	-0.8958	0.327	-1.0524	-0.3414	-0.0216	-0.1206	-0.5472	-0.3054	-1.0524	-0.6822	-0.7818	-0.0282	-1.0734	-0.9882	-0.114	-1.1304
158	1.7916	3	-1.3506	3	1.0452	1.6992	0.1494	-2.2182	0.4908	-1.614	-0.27	-1.6206	-0.3696	-2.3604	-0.7182	0.5898	3	0.2346	0.1068	1.059	2.1684	0.4692	-1.4076
159	0.846	1.5	-0.2064	0.4548	1.9548	0.405	-0.4764	2.1822	0.135	0.1422	0.0924	0.633	0.4764	-0.6612	0.1494	0.3342	0.5688	-0.7746	0.6756	0.441	-0.6468	0.4266	0.5334
160	-0.4122	-2.133	-1.1658	-1.0026	-0.8316	-0.6684	-1.8624	-1.4718	-1.1658	-0.8742	-1.8696	-1.1448	-1.095	-2.1114	-0.7536	-1.1016	-1.3722	-0.789	-1.1514	-1.116	-1.173	-0.4338	-1.6494
161	-0.2772	0.0144	0.0426	0.9456	0.7464	2.4456	0.3912	0.6612	0.9456	0.3414	0.7746	-0.867	1.9974	0.0498	0.6468	0.6468	1.8624	1.1586	0.3414	1.6278	0.711	0.2844	0.0924
162	-0.0852	0.6684	-0.3486	0.1422	-0.0426	0.4476	-0.057	-1.9908	0.3768	0.1848	0.27	-2.3034	0.4836	0.1992	0.7464	-0.405	0.3912	-0.6396	-1.0236	1.0452	1.5	-0.0072	-1.1304
163	-1.1232	-1.1802	-0.867	-1.9974	-0.3984	0.3984	0.789	-1.8054	0.1638	-0.1566	1.884	2.019	-1.1088	0.6258	-0.3552	-0.3126	-1.0452	-1.6206	0.2418	-0.8388	-0.4476	-0.3624	-0.1068
164	-3	-2.3388	-1.4502	-2.5026	-2.0334	-1.9548	3	-2.5308	-2.424	-3	-0.249	-1.9194	-0.6186	-2.3604	-1.8768	-2.3316	-2.481	-3	-2.1684	-2.133	-2.211	1.5852	-2.076
165	-0.54	-1.0452	-0.3912	-0.7182	-1.0092	-0.9954	-0.441	-1.0308	-0.5544	-0.7536	-1.1874	-0.9666	-0.633	-1.8414	-0.6258	-0.2346	-1.2372	-1.173	-1.0236	-1.905	-1.0236	0.576	-1.1946
166	-2.1894	-2.04	2.4456	-1.557	-0.9312	1.1802	-3	1.8696	1.2936	2.4168	2.4168	-2.019	0.2202	-0.9102	0.1494	2.1756	0.0216	-0.5334	2.8434	-2.04	-1.1874	1.3362	2.4168
167	-0.3768	-0.4338	0.441	-0.3984	0.8106	0.4476	-1.251	-0.249	0.3342	-0.654	0.0282	-0.327	0.1638	0.078	-0.0072	-0.2418	0.3342	-0.8244	-0.0354	0.1638	0.3126	1.1946	-0.2628
168	-1.4148	-0.7464	-0.96	-0.6966	-1.2654	-1.8054	2.922	-2.1966	1.4502	-3	-0.7038	-1.3932	-2.289	-1.77	-0.6684	-1.0452	-1.8486	-1.3794	-3	-1.0092	-1.7202	3	-2.0046
169	-0.327	-0.3624	0.6396	-0.6042	-1.635	0.4764	0.4122	0.1566	-0.1638	0.057	-0.1992	-1.0026	-0.3486	0.441	-0.96	-1.1088	-0.3414	-0.1992	0.1206	0	-0.0996	0.9456	0.057
170	-2.1396	-2.2254	-1.2228	-1.7988	-1.0878	0.4764	-0.249	-1.7064	-1.5	-1.7916	-0.5616	-0.1278	-1.8984	-1.3434	-2.0334	-0.405	-1.23	-1.2228	-0.7254	-1.4076	-1.5216	1.251	-2.019
171	-1.884	-1.3224	-1.3362	-1.5282	-2.0472	-2.3814	-2.3958	-1.9974	-1.4928	-1.6206	-2.0472	-1.3932	-2.6016	-1.4646	-1.6848	-2.2818	-1.8054	-1.8342	-1.5642	-1.962	-0.7608	-1.5852	-2.076
172	-0.5544	-2.6376	-0.0216	-1.23	-0.5262	-0.4476	-2.04	-0.078	-1.0878	-1.2654	0.7818	-1.1658	0.7182	-1.3506	-0.654	0.1278	0.1206	-0.981	-0.2772	0.2562	0.6258	1.6278	0.3054
173	-2.2818	-2.0118	-1.2228	-1.5282	-0.924	-1.941	-0.8178	-1.4148	-1.7772	-2.1258	-1.4004	-2.0262	-1.1448	-1.251	-2.2536	-1.884	-1.7628	-1.8486	-1.8984	-1.059	-2.0616	-1.4784	-1.1874
174	1.962	1.4856	1.2582	0.3198	1.0236	-0.6042	2.2254	0.1278	1.1304	1.0164	0.192	0.1068	0.5688	0.2418	1.2372	1.7064	0.6396	1.1802	0.0642	-0.2988	-0.7464	1.0236	-0.4692
175	-0.2418	-0.4836	-0.192	-0.3624	-0.1494	-0.3486	1.9266	-0.441	-0.2844	1.3578	-0.8886	-0.5616	-0.384	-1.2084	-0.3198	-0.2628	-0.441	-0.6114	-0.5046	0.2628	-0.2628	-0.327	1.6566
176	-0.8106	3	-1.3362	-0.8178	-0.2916	-0.1704	1.2156	0.7608	-0.4974	-0.4908	-0.5544	-0.4194	0.3342	2.346	-0.8814	-0.5688	0.1848	1.8126	-0.2202	1.3152	-0.846	-0.8958	-1.095
177	-2.808	-2.6304	-1.614	-2.5308	2.2182	-1.0092	0.4266	-2.9646	-1.5	-2.6874	0.6468	-2.2464	-3	-2.3316	-1.1946	-2.4312	-0.3912	-2.5164	-2.6448	-2.9004	-2.5236	-2.7936	-1.4502
178	0.576	0.3414	-0.4548	0.1704	0.213	0.633	-0.384	-0.0852	-0.213	-1.1376	0.2988	-0.405	-0.1494	-0.1848	0.0996	-0.1068	-0.0642	0	0.0354	0.0282	0.2202	-0.3342	0.0924
179	2.04	-0.057	0.0708	0.4908	0.1278	0.3768	2.2536	0.1776	0.9666	0.7254	2.154	-1.3506	-0.2628	0.3342	0.4476	-0.1848	0.867	-0.2418	0.3984	0.6684	0.0924	0.057	-0.0354
180	0.2418	-0.0426	-0.3624	-0.7536	-0.3414	1.4004	-0.2346	0.0354	1.3506	-0.249	-0.5688	-0.3126	0.384	-0.0852	-0.057	1.0236	0.2988	-0.5688	1.4856	-0.9384	-0.54	0.1422	2.8578
181	3	-3	-0.2844	-0.3486	-0.1278	1.8054	3	-1.5852	-0.3552	-0.2064	0.924	0.8742	-1.1874	1.3578	-1.2438	-0.903	1.6566	-1.1016	-0.3912	1.5	-1.1088	0.4548	0.4974
182	0.5046	0.711	0.5688	0.441	3	0.327	0.4974	-0.0498	0.327	-0.405	0.6258	-0.3912	-0.1068	-0.1704	0.4194	0.2274	2.0544	-0.3984	0.384	-0.1992	0.2418	0.462	0.654
183	-1.0026	-0.6684	-0.0072	-0.2628	-0.7464	-1.2798	-0.1068	-0.3414	-0.7536	-0.8178	0.5616	-0.6966	1.0026	-0.54	0.924	0.1566	-0.6258	1.2372	-0.0498	-0.7182	-0.5118	1.0452	1.1016
184	-0.5544	-1.422	-0.9384	-0.8034	-0.4836	-1.9908	-1.3434	-1.2438	-1.0452	-1.23	-1.4856	-1.8696	-1.8414	-1.692	-0.96	-0.576	-2.0334	-0.6186	-2.7372	-1.8984	-2.7726	-1.2582	-2.0118
185	1.0662	-1.692	0.768	-0.9168	-0.0996	1.5498	0.0924	0.057	-0.768	-0.1206	1.4856	0.5118	-1.2438	-1.038	-0.3126	0.5544	1.1016	-3	-1.2438	-2.0046	-0.4764	2.403	1.4004
186	-1.4856	-1.1448	-1.557	-2.9292	-0.135	-1.8624	-0.6396	-1.7346	-1.8696	0.924	1.2156	0.981	-1.9692	-0.5688	-0.6612	-1.1874	-0.4194	-3	-2.0262	-1.905	-0.9456	1.635	-1.116
187	0.519	-2.2038	-0.9312	-1.1376	1.4718	-2.0544	-0.9384	-0.732	0.8106	-0.2988	0.2562	-0.27	-1.8984	-1.2156	0.633	0.5688	-0.2346	-1.3224	-1.6068	0.6396	-0.192	-1.422	-0.3486
188	-0.768	-0.9882	-0.4266	-0.7608	-0.6114	-1.7418	-0.8244	-1.0806	-1.251	-0.9384	-1.6278	-1.692	-1.8486	-1.2654	-0.597	-0.7608	-1.2936	0.6186	-0.2772	-1.4358	-0.8244	-0.462	-1.2372
189	1.1586	0.0282	0.0852	-0.0996	0.2562	-0.3984	-0.9168	-0.5334	-0.2346	-0.2202	0.078	0.1422	-0.2772	-0.6114	-0.7392	-0.519	0.7746	-0.2562	-0.7464	-0.0852	-0.4548	0.7254	-0.6042
190	-1.1088	-1.9764	-1.038	-0.9312	-0.924	-1.7562	-1.4784	-1.8912	-0.6468	-0.9954	-1.5144	-1.9692	-1.4784	-1.6068	-0.9384	-1.095	-1.3296	-1.8486	-1.8768	-1.8414	-1.8126	-0.7608	2.0832
191	-0.4836	-0.4974	-0.462	-0.5832	-0.7962	-0.4338	0.4836	0.576	-0.9312	-0.8244	0.2844	-0.4974	-1.5	-0.576	-0.6258	0.2346	-0.1638	-0.6468	-0.5832	-1.3152	-0.0996	0.5688	-0.1638
192	-0.3054	-0.1992	0.0354	-0.1704	0.057	-0.192	0.0144	-0.2274	-0.576	-0.2772	0.0708	-0.327	-0.3912	-0.0996	-0.384	-0.2202	-0.1278	-0.2202	-0.4266	-0.1848	-0.2628	1.5216	-0.1278
193	0.0996	-0.114	2.2536	-0.1992	-1.5144	1.0164	-2.2038	2.04	1.2156	1.422	0.2064	-1.692	0.0216	0.2064	0.5688	-1.6206	0.0426	-1.1946	2.0118	0.1992	0.3912	0.2844	2.0118
194	-2.9358	-1.6566	-1.8984	-0.5544	-0.0216	-0.3198	-2.9004	-3	-0.732	-1.4784	-0.2628	-1.692	-0.768	-1.116	-1.365	-0.7746	-0.9312	-2.211	-0.519	-1.4148	2.0898	0.1494	-0.4836
195	-1.3932	-1.0308	-0.9312	-1.9122	-0.5472	-0.7182	2.367	-1.1448	-1.9194	-0.732	-0.6966	-1.059	-1.1658	-1.0164	-1.059	-0.6468	-1.1448	-0.789	-1.1016	-0.7254	-1.5	1.4928	-0.0216
196	0.2418	0.1278	0.0354	0.0282	0.1638	0.1494	-0.0354	-0.2346	0.0498	-0.0642	0.327	0.192	0.2274	-0.1068	-0.249	0.0072	0.3984	0.1638	0.0924	0.0072	0.213	0.249	0.0852
197	-3	-1.0878	-3	-2.7798	2.9928	-1.1946	-2.9928	-3	0.4836	-3	-0.1566	-1.038	-0.0642	-0.3912	-0.6684	-2.9574	-0.0144	-2.1186	-3	-2.943	-0.6966	-3	-2.9148
198	-1.6638	-1.3296	-0.6186	-1.1232	1.1016	-0.54	-3	-2.2254	-0.8106	-1.8126	-0.1278	-1.6848	-0.8244	-1.4148	-0.9168	-1.4076	-0.3696	-2.0544	-2.7156	-1.7772	-1.6278	-1.962	-2.7372
199	0.0282	-0.0216	0.3342	0.1992	-0.0072	0.0642	-0.2628	-0.0282	0.1848	0.114	-1.614	-0.0216	-0.7608	0.0708	0.213	0.0072	-0.078	0.0072	-2.2464	-1.1304	-0.0144	0.192	0.4908
200	-1.6566	-1.5	-0.192	-0.519	-0.519	-1.0164	-1.8984	-1.9122	-0.6114	-0.8604	-1.2372	-1.251	-0.4974	-0.3624	-1.3152	-0.9384	-1.4646	-1.635	-1.7202	-1.635	-0.2418	-0.597	-1.1448
201	0.2202	-1.2084	1.4292	1.059	2.097	0.633	0.5262	3	-0.0498	-0.078	0.8814	-0.7746	2.6232	-0.4338	1.8414	0.54	0.633	-1.713	-0.078	3	0.249	-0.4122	1.1874
202	-0.2916	-0.5118	-0.4194	-0.2988	0.5544	0.633	0.7182	-0.2772	0.1068	-0.192	0.5334	-0.1422	-0.6684	-0.5118	-0.2988	-0.1638	0.9102	-0.3696	-0.1638	0.7254	-0.5334	0.9738	-0.4194
203	1.4358	1.1016	1.173	0.576	-0.768	0.711	-1.1376	1.8696	-2.6304	-1.2372	-2.3886	-1.038	0.2628	-1.2372	-1.8984	2.3886	1.1376	-1.4004	0.0072	2.0334	1.2798	-1.095	2.1258
204	0.7254	0.078	0.7038	0.0354	0.4548	1.2012	-0.213	0.1068	0.2274	-0.2064	-0.2562	0.5262	-0.213	0.3912	0.0354	0.405	-0.0708	-0.135	0.5046	-0.27	1.0524	-0.0708	-0.5616
205	-2.4168	0.2628	-0.7182	1.4502	1.5426	0.4908	-0.2064	-1.3224	0.9882	-0.3342	1.1448	0.327	-0.8316	0.327	-1.4574	-3	1.1586	2.5662	0.3768	-0.1566	0.3054	0.3624	-0.5616
206	-1.0026	-2.3742	-2.3034	-0.924	-1.422	1.7064	0.327	-2.7798	-1.1448	2.1468	-2.403	-0.5616	-0.6186	-2.232	-1.4856	-1.3722	-1.4358	-2.2464	-1.7844	-1.287	-1.0878	3	2.2038
207	-1.7418	-2.268	-1.4004	-1.578	-1.635	-2.2608	0.0924	-2.1612	-1.3008	-1.3722	0.732	-1.905	-2.3742	-0.4974	-1.3224	-1.1946	0.2772	-2.1186	0.7182	-1.3722	0	0.7962	0.0426
208	-2.0616	-1.8198	-2.0688	-1.9338	3	-2.0334	-2.2818	-2.019	-2.0832	-2.0262	-2.2038	0.3414	-2.0898	-1.9836	-2.0688	-2.4102	-2.6946	-2.0832	-2.0832	-2.2038	-2.1258	2.0046	-2.595
209	0.057	0.4974	-1.9194	0.4338	1.4784	0.5616	0.0498	-0.3126	0.249	-0.8316	-0.114	-0.4908	0.2916	-0.3624	0.5898	-0.5832	0.405	0.519	-0.6894	0.0996	0.4764	-0.4194	0.0642
210	-0.597	0.5688	-1.5282	-0.7392	-0.249	-0.3768	-0.3696	-1.6068	0.384	-0.6756	-0.6684	-0.1068	-0.213	-0.981	-0.0924	-0.6396	0.5688	-0.114	-0.4266	-0.1992	-0.1068	-0.6756	-0.0924
211	-2.8296	-1.3932	0.4266	-3	-0.8244	0.1776	-1.8054	-2.0832	-0.0282	-1.0092	-0.1776	-1.635	-1.2084	-1.5144	-0.2844	-0.789	-2.1756	-1.9122	1.2654	-1.4292	-2.6802	-1.095	0.1566
212	-0.0426	-0.114	0.3126	-0.8244	-1.095	0.1704	-0.405	0.1422	0.1068	0.0708	0.0642	-0.7182	-0.0216	0.0354	-0.1566	-0.1422	-0.0144	-0.2064	0.078	-0.1422	0	-0.2844	0.057
213	-3	-2.46	-1.4502	-1.365	-1.8984	-1.1304	0.1776	-2.0334	-2.8434	-1.2156	-1.6278	-2.0334	-0.7464	-1.7562	-2.8296	0.2064	-1.9836	-2.2746	-1.8126	-1.8984	-3	2.0046	-1.287
214	-1.4502	-1.7064	-0.8034	-2.019	-1.614	-1.2012	-0.1992	-0.732	-1.7346	-1.4358	-0.8886	-0.654	-1.0026	-1.7988	-1.5642	-0.3984	-1.0806	-1.3506	-0.7392	-1.3932	-1.6068	0.2346	-0.2562
215	-0.7962	-2.6232	-1.386	-2.8932	-2.3532	0.213	-2.8932	-2.7084	-2.7012	-2.2254	0.6822	-2.5026	-2.3244	-2.6448	-0.924	-0.5832	-2.4738	-2.9358	-2.9784	1.4928	0.3342	-0.903	-2.7228
216	-1.4718	-0.8034	1.6278	-1.443	-3	1.3506	-0.4836	-0.7608	-0.4764	-3	1.941	0.0498	0.0642	-0.2988	-1.578	-2.2392	-1.8342	-1.1232	-1.3008	-0.903	-0.9528	1.23	-1.1658
217	-2.0118	-2.7156	-2.6016	-2.0544	-1.7628	-2.0046	-0.2628	-2.1258	-2.1756	-1.1874	-2.6658	-1.6776	-2.9358	-2.424	-2.4738	-0.5118	-0.6186	-2.7156	-1.6068	-2.3958	-2.3814	1.1376	-2.3244
218	-1.5852	-1.8198	0.327	-1.578	-1.6206	0.1278	-0.1776	-1.8768	-0.2274	-0.6756	0.057	-1.6848	0.1704	-1.7916	-0.6894	-0.1566	-1.2156	-2.1396	-2.019	-1.5426	-2.154	0.2772	-1.2084
219	-2.6874	-2.2962	2.5734	-1.6848	-2.04	-1.1448	0.5832	-0.114	-2.154	-0.8886	-0.2916	0.4692	-2.5452	0.2064	-1.8624	0.7038	-2.3958	-2.0118	-0.9168	-2.1042	-2.3244	-1.0734	-0.7464
220	-1.884	-1.8054	-0.9738	-0.924	-1.1514	-1.578	-3	0.3342	-2.8362	-0.4548	-0.4836	-2.2182	-1.3578	-1.7772	-1.7202	-1.5	-0.654	-0.2274	-0.7254	-1.7628	-0.0354	-0.249	0.192
221	-2.4738	-2.2392	0.0642	-0.6966	1.1514	-2.8008	-2.5452	-2.5164	-0.0852	-1.23	-0.384	-2.7084	-2.154	-2.6586	0.1848	-1.4358	0.27	-1.059	0.8388	-2.6304	-1.0662	0.8178	0.405
222	-0.2916	-1.4358	1.8486	-0.9384	-0.4974	0.4692	-1.4004	1.2228	-0.7038	1.9974	0.1848	-1.365	1.1946	-1.2654	-0.768	-0.3624	0.0426	-0.7536	0.3912	-1.4784	-0.8958	0.3912	0.8034
223	-0.789	0.1848	-0.1704	0.5262	1.0092	-0.0144	0.9102	-2.2536	0.1704	-0.4692	-0.3486	-1.308	0.0072	0.2064	0.4338	-0.54	0.6684	-1.251	-0.5898	-0.114	0.057	-0.8742	0.0426
224	-1.7418	-1.0308	-1.8342	0.3912	-1.4574	-1.2582	0.4764	-1.4784	-1.3434	-1.962	-0.8886	-1.8912	-0.8742	-1.4292	-1.3932	-1.4718	-0.8604	-1.251	-0.8388	-1.443	-1.1874	-1.4718	-1.3794
225	1.9692	2.0334	-1.5924	1.4646	0.4194	3	-1.7988	-0.2202	0.7254	0.0852	3	0.8388	2.7798	1.1016	2.6514	-0.2418	2.943	2.4384	0.3486	-0.0144	2.1114	1.0662	-1.3794
226	-1.3578	0.9312	-1.4004	-1.5072	-1.5642	0.711	-1.287	-0.4974	2.9718	-1.2798	1.0662	-0.9954	0.6468	1.8912	1.5216	-0.2064	0.8958	0.3552	-0.768	1.1586	-2.2392	-1.3362	0.768
227	1.1658	0.8742	-0.3414	1.308	2.1186	1.4148	1.692	-1.557	0.6966	-0.5616	1.5072	-0.8532	-0.789	-0.0354	-0.5472	-0.0498	1.1016	-0.0852	1.095	1.0734	0.9456	0.768	-0.8316
228	0.8958	0.5616	0.3768	0.1992	0.1848	0.8604	0.2202	-0.9102	-0.8178	0.2772	0.6966	0.5688	0.9528	0.405	0.6822	-0.0852	1.0878	-0.5544	-0.654	-0.4122	0.7038	0.1776	-0.6042
229	0.8742	-1.2372	0.4194	-0.5334	-0.0144	1.692	-0.1566	-0.9528	-0.7464	-0.249	-0.576	-0.6396	0.384	-0.5898	-0.3054	-0.5262	0.4122	-1.4358	-0.6114	-0.114	0.0852	0.6114	0.249
230	-0.768	-0.2844	0.8814	-1.2654	-1.1874	1.2084	-0.6756	-0.0282	1.1586	0.9312	0.8178	0.7536	0.213	1.4646	1.2654	0.8178	-1.2372	1.173	1.0026	-0.1494	0.0642	-0.4764	-0.1206
231	-2.2254	0.1992	-1.4784	0.3054	-1.3434	-1.5144	-2.1042	-1.251	-0.3984	-1.8054	-2.2392	-2.0472	-1.77	-2.2818	-1.0308	-0.4266	0.1992	-2.019	-0.0072	-0.0072	-2.3604	0.9456	-0.2562
232	-1.3152	-1.5354	-0.3984	-0.8244	0.0642	-0.0498	-0.0072	-1.1088	-1.2012	-0.789	0.8604	0.3912	-0.519	-0.0072	-1.4358	-1.692	-1.5426	-0.4836	-1.4292	-1.3578	-1.1946	-0.5118	-1.0308
233	-2.0898	-3	-0.846	-1.884	-2.6802	0.5334	0.0708	-1.8126	-2.0544	-1.4148	-0.7962	-0.249	-2.73	-1.4574	-2.3886	-0.5046	-2.3814	-2.73	-0.9954	-2.1756	-1.6278	0.8244	-1.1514
234	-1.7202	-1.365	-0.0354	-1.8912	-0.9102	-0.4974	0.8958	-2.0688	-1.173	-1.095	-1.1016	-1.8624	-2.076	-1.173	-1.0236	-1.7418	-2.133	-1.6566	-1.9548	-2.0898	-2.1396	1.1802	-0.0216
235	-0.4974	-3	1.4004	-0.9738	0.9384	2.2392	-3	-1.4928	0.3768	1.1088	-1.2084	0.192	-0.2274	-0.249	-0.3054	0.9102	0.924	-1.365	-2.2746	-0.249	0	1.7916	3
236	-2.7012	-1.386	-2.367	-1.6638	-2.3178	-0.0072	-1.2438	-1.1802	-1.6278	-2.8722	-0.0426	-1.4646	-2.5164	-1.4004	-2.6586	-1.7988	-2.4528	-0.903	-2.6448	-2.3244	-2.6232	-1.614	-0.8106
237	-1.0092	-0.8886	-0.9954	-1.1304	2.0118	1.3362	0.576	0.0924	1.287	-1.3434	1.3932	-1.116	0.9312	0.4908	1.1304	-0.8316	1.6776	-0.8034	-1.5498	-1.0524	-1.2084	-0.96	-1.0878
238	-1.6278	-1.8414	-1.2582	-1.7916	-0.8388	-1.1802	-2.6232	-1.4784	-1.6494	-1.5354	-1.7916	-1.9974	-1.443	-1.713	-1.0878	-1.3362	-2.076	-1.7418	-1.8768	-1.3434	-2.2254	-0.8388	-1.3506
239	-0.8244	-2.1756	0.3486	-2.4384	-1.7844	-1.7346	-2.7726	-0.3414	-0.6114	-0.4548	-1.3296	-0.2064	-2.3244	-2.0262	-0.8742	-0.4764	-2.3814	-1.827	0.0072	-2.3886	-2.5164	0.27	0.3552
240	-1.095	-0.981	-1.1874	-1.4574	0.9456	1.2936	0.5046	-2.6802	1.9974	-0.654	3	-1.5354	1.422	0.2562	0.8316	-0.96	0.732	-0.5046	-0.2274	0.3198	0.078	0.4692	0.0282
241	-1.0164	-1.3362	-0.0708	-1.9476	-1.557	0.2562	-0.057	-1.5642	-0.8604	-0.4266	-0.633	-0.7254	-1.1514	-0.6822	-0.8316	-1.116	-1.4574	-1.2936	-0.0642	-1.3722	-1.8486	-0.0924	-0.768
242	1.0524	0.8742	0.8388	0.5544	1.962	3	3	-0.519	1.5852	1.1586	1.5996	-2.3604	1.4784	-2.2818	1.1376	-0.462	0.441	-0.6894	-0.6258	-0.8178	2.0118	1.5708	1.9266
243	-1.0308	-1.3008	-2.8224	-0.6966	-1.6278	-2.2536	1.8126	-2.46	0.0354	-0.8532	-1.7202	-1.4502	3	-0.519	-0.9384	-0.2346	0.0144	2.9718	-0.0072	-3	-1.3794	-0.0498	-0.0072
244	-2.133	-1.1232	-0.981	-1.2084	1.8414	-0.981	-2.943	-1.3506	1.3932	-1.8984	0.7746	0.2202	-0.9528	1.8552	0.981	-0.846	1.1802	-0.3486	-1.8198	-2.0616	-0.4338	-1.0878	-2.0262
245	2.154	-1.3722	-2.2254	2.3106	-1.5	-1.4718	0.96	-1.6566	2.1258	-1.692	-1.7844	-0.8106	-1.0026	-1.5708	-1.5708	-0.519	-1.2012	-1.0878	-1.173	-0.8244	-1.038	1.635	-1.3434
246	-1.2798	-1.8486	-1.0734	-0.9954	2.5164	-1.1586	0.2418	-1.5282	-1.8054	-1.1304	-2.0334	-2.0544	-1.4076	-0.0282	-1.9338	-1.8198	0.078	-2.1894	-0.7608	-1.8912	-1.2726	3	-0.981
247	-0.327	-0.1206	0.2274	-0.5262	0.5334	0.1848	-0.0354	0.1638	0.1278	0.192	0.3552	0.1068	0.0852	0.0072	0.1494	0.114	-0.2064	0.1422	-0.135	-0.2772	-0.1566	0.7962	-0.3198
248	1.8054	0.1776	1.4004	0.0216	1.8054	3	-2.1966	1.0524	1.8768	1.9338	1.6776	-1.7562	1.443	2.6016	0.6966	-2.2818	1.8342	0.6894	0.6468	2.04	2.8794	-3	2.1114
249	-1.0092	0.441	1.1514	0.3696	0.6114	-0.7746	1.4784	-0.5688	-0.2772	0.1206	-0.2628	1.287	0.5688	-0.5118	1.7844	0.3984	0.1206	-0.441	-2.04	-1.8552	-1.0164	0.654	-0.2418
250	-1.5216	-1.6638	-1.5498	-1.3506	-1.6566	-2.0544	-2.0334	-2.076	-1.6494	-1.2726	-2.7012	-0.6684	-2.865	-1.8912	-1.7772	-0.9882	-1.8912	-1.5072	-2.367	-2.0688	-1.5282	-1.6206	-0.0144
251	-1.116	-1.386	-1.038	-1.0806	-0.6822	-0.1566	3	-1.1232	-0.8886	-1.0452	-1.1946	-0.8532	-0.8886	-1.4784	-0.789	-0.8742	-0.8316	-1.038	-0.9384	-1.0452	-1.0452	-0.6822	-0.8958
252	-0.6258	0.8886	-0.8178	-0.4908	-0.384	-0.789	1.0308	-1.3152	2.2254	-0.3552	1.8624	-1.287	0.6822	-1.941	-0.9954	-1.173	2.9646	2.2818	-1.5708	-0.0924	-1.6992	-0.2916	-0.4764
253	0.1206	0.1848	3	0.1776	-0.8604	2.9784	0.4194	-1.9194	2.8506	-0.4194	3	1.5708	1.8414	-0.0282	3	0.4836	1.4928	-1.4928	-0.2772	-2.3034	1.0236	1.1448	1.7988
254	-2.2746	-1.422	0.7962	-1.287	-0.2916	1.5426	-3	-0.462	-1.038	0.7392	-1.4646	-0.6756	-0.4836	-0.7962	0.0498	-1.1376	-1.4292	-1.3008	0.6966	-1.386	-2.019	1.0308	0.6822
255	-1.9476	-1.3296	-1.2012	-1.5852	-1.386	-1.4574	-0.6042	-1.308	-1.941	-0.6186	-0.7038	-0.8742	-1.6206	-0.8316	-1.6992	-0.9312	-1.5996	-0.924	-1.3362	-0.3552	-1.8414	0.2202	-0.3912
256	-3	-2.559	-2.4312	-2.211	0.3054	-2.616	-2.7654	-2.2392	-2.5236	-1.7202	-2.4102	-1.443	-2.4738	-2.7012	-2.3604	-1.7274	-2.7798	-2.9574	-2.538	-3	-3	-1.7988	-1.7628
257	-1.173	-1.2372	-0.924	-0.8316	-0.8886	0.2916	1.7064	-1.3578	-0.8532	-0.924	-0.1566	-1.0092	-0.5262	0.5046	-0.3912	-1.6494	-0.711	-1.4358	-1.2582	-1.827	-1.0452	1.9548	-1.6068
258	-1.3296	-0.1422	0.5544	0.3126	3	-0.2844	0.1422	-1.2372	-1.1088	-1.2582	0.6894	0.96	0.7038	-0.5544	-0.7818	0.0354	-0.0282	0.7608	-0.441	-0.54	-0.0498	-0.2562	-0.9528
259	-1.0662	-3	-2.6016	-1.059	-2.9646	0.576	-3	-3	1.3434	-2.8578	0.8958	-2.9856	1.0236	1.1088	-1.1658	-3	0.4908	-2.346	-1.2654	0.1068	0.327	-3	1.1304
260	-2.3742	-1.3578	-1.0806	-1.749	-0.0072	-0.4548	-0.0144	-1.2084	-1.5354	-0.9456	-0.6756	-1.038	-0.4974	-0.5544	-1.7628	-0.0144	-2.8722	-2.2254	-0.8178	-1.9266	-1.884	3	-0.0216
261	-0.9738	-0.7182	0.213	-1.3506	-1.3932	0.0852	-1.6992	-1.251	0.0282	0.0426	0.0144	-0.057	-0.7038	-1.6422	-0.7962	0.2064	0.0852	-1.2084	0.0354	-0.0282	-0.192	0.8316	0.7182
262	-1.2372	-1.4076	0.711	-1.4502	-2.3316	-1.0452	-1.2438	-1.3434	-0.903	-0.7392	-1.7844	-1.1514	-1.4502	-1.3362	-1.1514	-1.1658	-1.287	-1.116	-0.711	-1.6566	-1.3506	0.8604	-1.251
263	-0.8106	-0.711	-0.441	-0.6396	-0.519	0.1278	0.0144	-0.7818	0.249	-0.5616	-0.7818	-0.6186	-1.4076	0.114	-0.2274	-0.5334	0.1278	-0.6114	-0.3126	-0.633	-0.3486	-0.462	-0.2844
264	0.8034	0.4476	0.2916	0.9954	2.5734	0.7392	-3	-3	0.3624	0.0924	0.1704	0.4908	1.4148	0.0072	1.6992	0	0.3624	-3	-3	1.8486	-0.0216	-3	1.962
265	-0.5616	-1.2084	0.1638	-0.6822	-0.2844	0.0144	0.2418	-0.4194	-0.6756	-0.732	-0.1422	-0.3486	-0.3912	-0.2916	0.7464	-0.0072	-0.6468	-0.1848	0.441	-1.1232	-2.3532	1.1088	-0.213
266	-0.5688	-0.3342	0.4692	-0.7818	-0.4338	0.2988	-0.6396	-0.7746	-0.6822	-0.3624	0.5118	-0.6042	0.1848	-0.7182	0.27	-0.3054	-0.3984	-0.3912	-0.5046	-0.6822	-0.633	-0.519	-0.5898
267	-3	-3	1.941	-3	-1.5498	0.8532	-2.9718	-2.2392	-1.2156	0.903	0.2562	-2.346	-2.9856	-2.4738	-2.2464	2.0046	-3	-2.46	3	-2.9358	-2.8794	2.9502	0.192
268	-0.633	-1.4004	-0.3912	-0.4692	-0.1566	-1.095	-0.7464	-1.1376	-0.441	-0.7254	-1.2654	-0.768	-1.0452	-0.8106	-0.4974	-0.2844	-0.327	-0.3414	-1.2798	-0.1494	-1.3296	-0.54	-1.038
269	-1.1586	-1.3722	1.23	-0.2202	-0.0144	0.0282	-1.8126	-0.7818	-0.0354	2.0688	-1.0164	-0.2562	0	-0.4476	-0.0216	-0.0216	-0.5472	-0.0072	0.3984	-1.0878	-0.0282	-0.8604	2.1042
270	1.4646	0.6684	1.5708	2.1756	0.7254	-1.386	1.4784	1.5072	0.9882	2.9718	-1.884	1.1016	1.0662	-1.9194	3	1.6278	-1.8126	0.4764	0.8958	-2.4384	-1.9266	3	2.1258
271	-0.8742	-0.6114	0.3054	-1.095	-0.384	-0.6894	-0.2346	-0.597	-0.8316	-0.6468	0.1422	-1.095	-0.0852	-0.8532	-0.789	-0.6258	-0.846	-0.4338	0.4974	-0.4548	-0.7746	-0.4836	0.981
272	-0.96	-0.7608	0.135	-0.9528	-1.0524	-0.5688	0.6114	-0.9456	-0.633	-1.2084	1.3794	-1.2726	0.7962	-1.0452	-1.23	-0.924	-0.3054	-0.135	-0.8106	-0.6396	1.3434	-0.7536	-0.9528
273	-0.1848	0.4908	0.6468	0.0924	0.4836	1.3224	2.6232	-1.2012	0.3984	0.4692	1.3578	0.0642	0.8034	0.4692	0.576	-0.3414	0.7608	0	0.462	1.1304	0.0144	-0.5262	0.1704
274	-1.287	-1.5144	-2.1396	-0.3696	1.095	0.1566	-1.1232	0.0924	-0.5118	0.4476	-2.5806	0.249	-2.2392	-0.6258	-1.5216	-2.6658	-2.886	0.8814	-2.4312	-0.3624	-1.038	-1.9908	-1.308
275	-0.0282	-0.597	0.3768	0.96	1.3794	-0.0216	-2.211	-0.384	-1.6566	0.3912	-1.0236	-2.5164	-2.2536	-0.8106	-1.7202	-1.4502	1.3578	-2.6376	1.0734	0.327	1.7562	-0.1992	1.173
276	-0.8886	0.135	-1.7628	-2.4666	-1.6278	-2.0898	-3	-2.4954	-0.576	-0.867	-0.8178	-1.827	1.2654	-1.1802	-1.5924	-1.5	-0.078	0.7392	-1.1016	-2.8224	-3	0.1278	-1.0662
277	0.2916	1.3224	0.2988	0.3696	-3	0.27	-0.0498	-1.7202	0.0642	-0.0708	1.0878	-0.6258	-0.1638	1.095	0.2772	-0.1278	0.8886	-1.0236	-1.77	1.365	-0.405	-0.1278	0.078
278	0.1992	-0.6114	-0.1422	-0.0924	0.654	-0.114	0.54	0.4338	-0.981	-0.3552	0.2418	0.2562	0.057	-0.768	0.6684	0.3054	0.1848	0.1068	0.8244	0.3552	0.4122	0.2772	0.1206
279	-0.867	-0.4338	1.365	0.0282	-0.3696	0.903	0.789	1.635	-0.2772	2.9358	0.6042	-0.2274	-0.0354	-0.3342	-0.0216	1.2372	-0.114	0.2274	3	-2.289	-0.789	1.8624	2.8008
280	-2.787	-2.5878	-1.8126	-1.905	-2.559	-2.1966	-1.3008	-1.7988	-2.673	-2.673	-1.9266	-0.6258	-2.2536	-2.9574	-1.3932	-2.2746	-1.6494	-1.77	-1.1802	-2.9718	-3	1.4004	-2.2818
281	3	-0.4974	-1.4076	-0.2628	3	-3	-3	-1.8342	-1.0524	-1.3722	-1.0806	-0.6042	0.3984	-0.2202	0.6396	3	0.057	-0.4194	-3	-1.5072	-0.6042	2.1966	-2.0262
282	-2.7084	-1.422	-2.3742	-2.751	-2.4456	-2.1042	-1.884	-1.9266	-2.4456	-2.5236	-2.8506	-2.481	-2.5734	-2.154	-1.4928	-2.4312	-2.7012	-2.5164	-2.3178	-2.787	-2.3316	-1.7418	-2.424
283	-2.9646	0.633	-3	0.9954	0.2346	1.8486	-3	-3	1.962	-3	1.2438	-0.6396	2.7798	2.4738	0.7818	-2.5734	0.9666	2.6232	-3	-0.3696	1.2012	-2.5662	-1.4292
284	-3	-3	-2.9784	-2.8152	-2.2464	1.7772	-2.346	-2.808	-1.827	-3	-2.7798	-1.2936	-1.7988	-3	-3	-2.8578	-1.7202	-3	-2.1114	-2.0616	-1.557	2.3814	-2.0616
285	-0.846	-0.327	1.5144	-0.6894	0.7038	-0.3912	-0.0708	0.192	-0.8178	1.3434	-0.7038	0.2562	-1.9692	0.1566	-0.0642	1.2654	-1.0524	-0.8742	1.905	-1.386	-0.54	1.5354	1.827
286	-2.8434	-2.922	-1.5852	-3	-1.1376	-2.0046	-2.6802	-2.8794	-2.8794	-2.559	-2.7084	-1.713	-3	-2.9004	-3	-1.9194	-2.097	-3	-1.7772	-2.9928	-2.9718	-2.1822	-1.2084
287	-2.8578	-3	-1.8054	-3	-2.7726	1.1232	0.5616	-2.7438	0.981	-2.9148	0	-3	-2.5734	-2.8152	-2.2392	-2.2392	-2.1186	-2.865	-2.538	-1.4076	-2.0262	-0.0144	0.0144
288	-0.0354	0.0216	-0.7392	-0.0072	0.4908	0.4476	1.4502	0.2064	-0.0144	-0.0426	0.3486	-0.0144	0.0708	0.0072	-0.1494	-0.1638	0.0072	-0.0144	0.3414	0.0498	0.0072	0.2202	-0.5472
289	-1.713	-1.7274	0.5688	-2.8578	-0.768	-0.1422	-0.3414	0.0498	-3	-0.4476	0.0354	-2.2818	-1.4148	-1.9194	-2.8296	-0.4338	-1.5852	-2.346	-0.3054	-1.5	-1.059	0.732	0.114
290	0.0282	0.3696	-2.2254	3	1.3434	-0.0426	1.7844	-1.5708	-0.711	-1.4718	-1.0092	0.2628	0.078	-1.0452	0.8244	-2.1684	2.4168	-1.2156	-1.6068	1.6422	1.2654	-2.2608	-0.7464
291	-0.8742	-0.903	0.5688	-0.789	0.9528	-0.8244	-0.1992	-0.4338	-0.3984	-0.5688	-0.4974	-0.6612	-0.4476	-0.8814	-0.4548	0.249	0.249	-0.2988	0.0996	-1.5498	-0.1848	-0.9456	-0.4974
292	-0.441	-1.7202	-1.4718	-1.5996	1.23	-1.5498	-1.635	-1.5216	-0.4548	-0.9384	-1.8624	-1.1376	-1.3434	-1.557	-1.2228	-1.7274	-1.635	-1.0308	-0.6258	-1.3794	-1.2084	1.5	-1.287
293	-1.5072	2.8794	2.076	3	-1.7844	1.2012	-2.5452	-1.5498	-1.0308	-1.2582	-0.5262	-0.327	-1.7274	-1.5498	-0.8532	-0.7962	2.6514	2.1756	0.057	0.5616	0.057	-1.365	2.0118
294	0.9102	0.1494	-1.692	0.924	0.2772	-0.8316	0.1494	-1.365	-1.7418	1.6776	0.0144	-1.4292	-0.135	-0.96	-1.0662	-1.8696	0.3054	-1.1088	-0.4476	1.3008	1.23	-1.6206	1.5852
295	-0.4764	-0.1494	-0.6756	-0.2418	0.3342	0.8814	0.3126	-1.0092	-0.54	-0.1776	-0.5262	-0.4548	0.2064	-0.7038	-0.3912	-0.4266	0.4194	0.192	-1.365	-0.384	0.2562	-0.576	0.441
296	-2.2038	-2.2182	-2.4882	-2.268	2.4954	-1.8486	-2.1396	-1.9548	-2.751	-2.403	-1.8768	-1.6068	-1.7064	-2.6232	-3	-2.1042	-2.1114	-2.232	-2.1468	-2.133	-2.0898	2.133	-1.8984
297	0.7182	-0.6468	0.6468	2.1186	0.1992	1.9338	1.2156	0.3126	0.6396	1.1586	0.8244	-0.9312	0.135	0.3342	0.9882	0.5472	0.4266	-0.597	0.3486	-0.1848	0.981	0.5688	1.443
298	-1.1802	0.2844	-0.4692	0.0924	1.7064	0.1992	-0.711	-0.0072	-0.2346	-0.0996	0.3984	-0.3768	0.192	-0.9168	0.0354	0.0072	0.7182	0.4974	0.789	-0.1848	0.3486	1.2726	0.0144
299	-0.1776	-0.1206	0.0924	-0.0072	0.1638	-0.1566	-0.1494	0.1206	-0.0708	0.3486	-0.3414	-0.057	-0.192	0.078	-0.1068	0.1992	-0.3552	-0.2064	0.2202	-0.1206	-0.1422	0.9954	0.213
300	0.2274	-0.0708	0.1704	0.5898	0.1494	0.4122	2.751	0.8106	0.4194	0.5688	0.2064	-0.8532	0.1992	-0.0852	0.4476	0.1494	-0.1422	-0.3768	-1.8054	0.732	-0.0498	0.1068	0.1422
301	-0.4338	0.0282	-3	-0.0216	-1.9908	3	0.1776	1.0524	-2.2392	-1.1376	-0.0282	-1.941	1.8912	-1.308	-1.0662	-0.8958	-0.3414	-1.1658	-0.7536	0.2202	-0.2064	-0.8958	1.8984
302	-1.1586	-2.403	-1.6068	-1.7772	-2.0616	-1.3932	3	0.1566	-1.6206	-1.8414	-1.3722	-1.9266	0.1848	-2.1186	-1.059	2.922	0.0072	-2.2254	2.0472	-2.6304	-2.6658	3	0.0924
303	-1.386	-0.7746	-0.1776	-0.1638	-0.1992	-1.7562	-0.1848	-1.5282	-0.3984	-0.519	-3	-1.77	-0.5334	-0.6822	-1.4076	-0.0072	-1.2936	-0.8532	3	-1.5924	-2.9502	3	-0.789
304	-1.2936	-1.77	-1.7274	-1.4004	-1.2438	-1.5852	-1.3008	-1.8768	-0.9384	-1.6638	0.3912	-1.9764	-0.8532	-2.3604	-0.4266	-1.116	-2.1042	-3	-2.6304	-1.8552	-1.6206	-1.1946	-1.7274
305	-1.5072	-2.6586	-0.0354	-2.1186	-2.886	-0.5472	-1.6068	0.0708	-2.6232	0.8244	-1.9548	-1.5072	-1.0524	-2.5236	-1.5216	1.1874	-2.1114	-1.3434	-0.0354	-1.5072	-0.8814	1.7844	-0.0144
306	-2.4102	-2.1822	0.4764	-3	-0.0216	0.5118	-0.6258	-0.4548	-0.54	-0.0072	0.3342	-0.924	-0.4692	-0.8244	-1.2936	0.3198	-0.6258	-1.386	-0.0072	-0.903	-1.4718	0.5688	0.0144
307	-1.2936	-1.3932	0.2628	-1.1016	-0.8316	0.6114	-0.96	-0.3984	0.114	-1.6068	-0.1992	0.0708	-0.8106	0.2202	0.249	0.3414	-1.0878	-0.3126	-0.2418	-1.2012	-0.6042	1.1658	0.0708
308	-1.8768	-2.559	-0.2346	-1.4292	-0.6684	-2.268	-2.4312	-1.9266	-0.5616	-1.9692	-1.962	-1.0452	-2.3244	-2.097	-1.1304	-1.6638	-2.1966	-2.8932	-2.5164	-2.367	-1.9908	-0.9666	-2.595
309	-2.1186	-2.3106	-1.8198	-2.6232	-1.6494	-2.6658	-1.2798	-0.6822	-1.5924	-1.962	-1.4646	-1.9974	-0.405	-2.0046	-1.116	-0.9666	-3	-1.9194	-2.4312	-2.787	-1.77	-0.0426	-0.8532
310	-1.1658	-0.8742	0.9738	-1.1304	-0.7962	-0.4338	-1.8984	0.8742	-0.789	1.1874	-1.1946	0.7464	-0.4266	-0.846	-1.6068	2.0898	-1.8696	-0.7392	0.5262	0.5832	-0.4122	1.8054	0.3696
311	-0.846	-0.2346	-0.8958	-1.0806	-1.4784	-2.0544	1.2084	1.905	-1.4358	-0.576	-0.96	2.4954	1.692	1.1016	-0.7818	-1.251	-1.1088	1.1658	-0.519	1.7988	-0.0144	-1.0452	-0.8178
312	-0.0924	0.0852	1.7202	0.1494	0.0642	0.3696	0.2916	1.5144	-0.3342	0.1068	0.6042	0.0282	0.3624	0.4908	-0.1566	0.5262	1.0236	0.4764	1.1016	-0.0996	0.1776	0.2418	0.0708
313	-2.1042	-1.2084	-2.0262	-1.038	-0.8886	0.192	-0.6756	-1.9194	-1.3794	-1.827	-1.6566	-0.8316	0.0072	-0.519	-1.0734	-0.9102	-1.0662	-1.095	-2.6874	-0.4764	-2.6304	-1.308	-2.097
314	-0.5472	-1.5426	-1.7202	-1.4784	-0.8532	0.6468	-0.2916	-1.827	-2.6448	-0.327	0.405	-0.981	0.1206	-1.4358	-0.9528	-2.019	-0.5118	-1.6278	-0.6258	-0.7182	-0.54	1.7562	-0.3126
315	0.1992	0.6186	-0.1206	-0.3054	0.213	0.0996	-0.3696	-1.0734	-0.462	0.3912	-0.3624	-0.732	-0.9528	-0.1704	-0.114	0.4122	-0.2628	1.1376	0.4266	0.5688	0.6186	0.0498	0.768
316	-1.7772	-0.9738	-1.3152	-1.095	0.8532	-0.5544	-1.038	-1.6422	-1.386	-1.173	-1.4718	-0.6468	-0.2844	-0.4548	-1.7628	-1.23	-1.9548	-0.9168	-1.3794	-1.4148	-1.0878	0.0144	-0.9528
317	0.8958	0.6114	-3	1.2726	1.6704	1.77	1.3296	-1.941	-0.8532	-1.0734	-0.7038	-0.3054	1.5	0.9738	-0.8388	-0.789	1.1802	0.6756	-1.5498	-2.5734	1.6068	-0.5544	-1.3362
318	-2.7726	-3	-1.6776	-2.5734	-2.3604	-2.2464	-2.8296	-2.8794	-3	0.0924	-2.886	-3	-1.9692	-2.8434	-2.943	-3	0.114	-3	-0.0282	-2.8578	-3	-2.268	-3
319	-0.7392	-0.9954	-1.2582	-0.7392	-1.1514	-2.481	1.3434	-1.6206	-0.9384	-1.2156	-1.962	-1.3578	-1.3578	-1.6992	-1.287	0.846	-2.1966	-1.4718	-2.3244	-2.616	-2.0898	1.0452	-1.6206
320	0.1992	1.5924	1.4076	1.713	0.0642	-0.2418	2.2818	0.8958	-0.0072	0.1278	-0.5262	0.1068	0.96	-0.5334	1.3506	0.0354	0.7536	-0.5262	0.405	0.192	-0.1566	0.0072	0.4338
321	-0.5544	-0.1992	-0.6114	-1.5	0.384	0.3552	-1.23	-0.8034	-0.4548	-1.0524	-0.3984	-0.6042	-0.8388	-0.4266	-0.4908	-0.7464	0.1068	-0.7182	-1.2156	-0.5898	-0.8886	0.633	-1.173
322	3	-2.73	3	-2.673	-1.422	1.6278	-2.1396	3	-1.578	2.8152	-3	-2.367	0.981	-2.1894	-0.96	3	-2.6088	2.7156	2.6586	3	1.8624	-2.1258	3
323	1.6704	2.73	2.1186	1.4502	1.2084	1.1946	3	2.73	1.2936	1.4784	0.7464	0.057	-0.1278	-1.3008	2.019	2.1396	1.5708	-1.386	2.8224	1.059	1.3506	1.2582	-1.749
324	-0.4836	0.8958	0.0354	0.8604	0.6756	0.9312	-0.7182	-0.1278	1.443	-0.0216	0.2628	-0.4692	0.54	0.7608	0.8532	0.249	1.0878	0.3198	0.1992	0.213	0.633	0.3486	-0.0072
325	0.6612	1.8126	0.5616	0.867	1.251	1.4076	-2.076	-1.1658	0.8742	0.9168	-1.5642	1.4502	-1.3722	-1.2012	1.5354	0.441	1.0524	-0.8532	-0.6966	-1.422	1.0806	1.0806	1.0026
326	-1.095	-0.135	-0.846	0.2346	0.0144	-0.9312	-2.46	0.057	-0.8106	-0.6612	-1.4076	-1.1586	-0.3696	0.0708	-0.846	-0.6894	-0.6114	-1.1376	-1.941	-0.27	-0.4836	-0.1848	-0.4338
327	-2.1894	-1.7988	-0.0852	-2.3958	-3	-1.0662	-3	-1.3152	-2.2608	-3	-1.5144	0.2988	-2.4312	-2.3604	-1.9122	-2.6514	-3	-2.6232	-1.8624	-2.133	-2.0898	0.1422	-2.289
328	-2.6514	-2.6376	-0.327	-2.8722	-0.0072	-1.1448	0.633	-1.6278	-2.7372	-2.6304	-1.3008	-0.5472	-1.6068	-2.2746	-2.6448	-0.0708	-1.1586	-2.595	-1.5924	-0.9384	-2.6088	0.078	-1.3296
329	-1.1514	-1.1232	-0.0216	-1.1658	-1.5426	0	-1.692	-0.3768	-1.0662	-0.7962	-1.3932	-1.1874	-0.9456	-1.6638	-0.8532	-0.4122	-0.8886	-1.0734	-1.059	-1.6278	-1.1376	0.8958	-0.7392
330	-0.6114	-1.1016	0.057	-0.6756	-0.1278	0.6396	-0.54	-0.1704	-0.3984	-0.4476	-0.768	0.192	-0.9312	-0.6684	-0.441	-0.3624	-0.9102	-0.3126	-0.846	-0.9528	-1.4076	0.633	-0.6186
331	-3	-3	1.1946	-3	-2.8296	-2.0046	2.9358	-2.9856	-3	-3	-1.9548	-2.9718	-2.9928	-3	-1.173	-0.2274	-2.7084	-3	-2.7726	-2.403	-2.8224	2.6802	0.0072
332	-1.3932	-2.2536	-0.405	-1.3296	-1.2726	-0.1848	-1.3224	-2.0262	-1.116	-0.9954	-0.3696	-0.1704	-0.1704	-0.5688	-1.0878	-0.2772	-1.6068	-1.1514	-1.8984	-1.422	-1.5708	0.192	-0.8958
333	0.8244	0.405	1.095	0.2628	-0.6894	1.5498	3	0.7254	1.0452	1.2936	1.0026	0.4764	0.1422	1.0524	1.116	0.7182	0.7746	-0.4122	1.308	0.867	0.8814	1.1658	0.981
334	-0.0852	-0.7536	0.114	-0.9738	0.0144	-0.405	0.2418	-0.1422	-0.0354	-0.846	-0.6468	0.2988	-1.038	-0.3414	0.732	0.0642	-0.789	-0.0216	-0.9312	-0.5832	-0.1206	-0.3984	-0.6186
335	-0.9456	-1.2726	-1.059	-0.96	-1.095	-1.5072	-0.384	-1.3362	-0.9312	-1.116	-2.1468	-0.8316	-1.1658	-0.54	2.0898	-0.867	-0.7962	-1.1874	-1.2582	-1.0662	0.2064	-1.2582	-0.924
336	0.8106	1.7274	-1.692	1.0164	1.1802	0.8604	-2.076	-0.4476	1.4502	-0.6114	1.0164	0.846	0.3198	1.4718	1.4502	-0.8106	0.9384	1.5852	-0.654	1.1016	2.1684	0.519	-1.2654
337	-3	-3	-3	-2.5452	-2.5662	-2.9148	-3	-3	-2.9718	-3	-2.9358	-3	-3	-2.7084	-2.8578	-3	-2.5026	-3	0.405	-2.9646	-3	-0.0144	-2.808
338	-0.7182	0.1494	1.116	-0.6396	-0.924	2.6946	-0.6684	-1.4646	2.2464	0.2772	2.8008	1.827	1.0452	0.768	2.6514	0.4548	0.7536	0.597	1.557	0.6114	0.4836	0.9666	0.462
339	-2.7798	-2.8224	1.9836	-2.3388	-3	-2.3742	1.3296	1.5852	-2.7798	1.1376	-2.7582	-2.7228	-3	-2.6802	-3	0.1278	-2.7084	-2.8932	3	-2.268	-2.076	1.1946	0.5472
340	-3	-2.6946	-3	-0.5118	-2.6016	-2.616	2.9646	-3	-2.268	-2.5164	-2.1468	-2.8434	-3	-1.4928	-1.2936	-3	-2.8224	-2.7798	-2.268	-2.5734	-2.9292	3	-2.8794
341	-1.884	-2.0046	0.0642	-2.1822	-1.3434	-1.2156	-1.7628	0.1422	-1.8768	0.057	-1.2156	-1.749	-1.4784	-1.0092	-1.557	0.0426	-2.3178	-1.5216	0.0852	-1.9266	-2.6304	-0.0924	-0.0144
342	-1.5642	-2.3034	-1.7562	-1.1874	-0.8532	-2.1894	-2.6304	-2.2608	-1.7562	-1.614	-1.5852	-2.1612	-2.922	-2.943	-1.8486	-0.9738	-3	-2.5164	-2.6874	-2.4666	-2.9148	-1.1514	-2.7798
343	1.095	2.5092	-0.789	1.9194	1.3722	2.2182	-1.9266	-2.0118	2.0544	-0.654	2.559	-2.5662	1.578	1.9266	-0.519	-1.251	2.3178	0.6114	-1.3932	2.4384	2.3604	-0.4122	-0.5616
344	-0.4908	-0.3624	-0.6396	-0.2418	-0.6612	-1.4358	3	-1.2936	-0.0708	-1.3722	-0.8106	-1.2156	-0.462	-1.7628	-0.8814	-0.8388	-0.5472	-1.3362	-0.6966	-1.5852	1.8126	-0.9312	0.6258
345	-0.711	-1.713	-1.0164	-1.6068	-0.6894	-2.5452	-1.6422	-2.1468	-0.9456	-1.1376	-2.0898	-1.3722	-1.059	0.7038	-0.27	-1.386	-2.2392	-0.4548	-2.1468	-1.6068	-0.6966	-1.1946	-1.6638
346	-1.9476	-2.6874	-1.7628	-0.0144	-0.6042	1.1304	-3	-1.2372	1.1016	0.0144	-0.0072	-0.0072	-1.557	-3	-1.4358	-1.4718	-1.9338	-3	-2.865	-1.3932	-2.922	0.0498	-0.54
347	-1.386	-2.4666	-2.0832	-0.5898	-1.2654	1.8552	-0.54	-2.7156	-1.7346	-2.0334	-1.8414	-1.7988	-2.5026	-2.1894	-1.77	-0.8388	-2.9076	-2.6874	-2.5308	-2.6586	-2.7582	-1.557	-2.5734
348	-2.8008	-2.4168	-2.0688	-2.5524	-2.1684	-2.3886	1.8984	-2.0544	-2.1468	-2.7582	-2.9646	-2.5452	-2.5236	-2.6448	-3	-2.6586	-2.886	-2.5308	-2.7012	-2.8362	-2.9292	-1.9974	-3
349	-0.633	-0.8814	-0.8532	-0.6258	-0.0852	-0.4548	-2.2536	-1.1232	-0.6114	-0.6042	-2.1042	-0.2418	-1.905	-1.2156	-0.1422	-0.5544	-1.1304	-1.2582	-0.4476	-2.1822	-0.6396	-0.519	-1.1514
350	-0.3054	1.095	-0.6822	1.1802	-1.8342	-0.0282	1.2084	-0.8604	0.768	0.4974	-1.3008	-0.7746	1.6422	-2.2962	-1.749	-0.3624	-1.578	0.2274	1.5072	0.924	-0.9312	-0.4194	0.057
351	0.1206	0.597	0	0.7962	0.4476	0.0924	0.0144	-0.1206	0.4764	-0.867	0.6042	0.789	0.2916	1.2084	0.5898	1.5354	0.135	0.1638	-0.192	-0.3984	0.3054	0.1704	0
352	-1.3722	-1.3578	-1.3506	-0.8316	0.2988	-1.0878	0.7608	-1.116	-1.1016	-1.3008	-1.1514	-1.1448	-0.768	-1.308	-1.3722	-1.3578	-1.3296	-0.654	-1.6704	-1.5924	-1.3224	1.3794	-1.2582
353	-2.0472	-1.941	-2.5734	-2.2392	0.9882	-1.5708	-3	-3	-1.422	-2.6586	-2.0334	-2.4954	-1.9974	-1.6776	-1.4292	-2.1042	-0.1422	-2.268	-2.9718	-2.1822	-2.1396	-1.905	-2.8434
354	-1.1448	-1.2084	0.4836	-0.9954	-1.5216	-0.6114	0.249	0.8316	-1.6068	0.6468	0.5832	-1.2012	-0.4548	-0.441	-0.7536	0.0072	-0.6684	-0.192	0.6396	-2.3178	-0.1638	-0.1992	0.4548
355	-0.8178	-2.4666	1.6848	-1.3932	-0.4476	1.2654	-1.6278	-1.3932	-1.173	-0.7392	-0.0216	-1.4292	-0.2346	-2.1042	-1.116	-0.7182	-2.73	-2.4738	0.0144	-2.0898	-2.4384	-0.4908	-1.7916
356	-2.232	-1.116	-3	-2.7372	-3	-1.4358	-1.4856	-1.7772	-1.6422	-2.04	-0.7464	-0.0282	-1.0806	-0.0072	-1.8552	-0.0426	-2.2392	-0.4974	-2.0334	-1.3794	-2.9076	0.0144	-1.7628
357	-2.4528	-2.2182	-1.2228	-1.9338	-1.6068	-0.6186	-1.8126	-2.1756	-2.3742	-1.6704	-2.3106	-2.424	-1.095	-2.6232	-1.6776	-2.097	-2.4954	-1.9194	-0.981	-2.3532	-1.8624	-0.0144	-1.5498
358	-0.9384	-2.5878	-2.4666	-3	-2.6514	-2.8506	-2.04	-3	-3	-2.7084	-2.8434	-3	-2.9148	-2.9358	-2.2536	-1.7988	-2.7156	-2.9148	-2.5662	-3	-2.6874	0.1848	-3
359	-0.6894	-2.4168	0.5118	-0.8178	-0.0144	0.2772	-0.9666	-1.0734	-1.4928	-0.3984	-0.2562	-0.0072	-2.4882	-2.097	-0.6186	-0.924	-2.1042	-2.6514	-0.6396	-1.6494	-1.4646	-0.0708	-1.6494
360	-1.8912	-2.538	-1.0662	-0.7254	-1.2726	-0.8388	-0.6114	-1.5642	-1.0524	-1.3932	-2.04	-1.7916	-1.1304	-2.559	-1.3794	-0.903	-1.962	-0.4548	-1.386	-0.7038	-2.1684	-0.249	-0.633
361	-0.327	-0.8958	-0.6042	-0.2418	-0.981	-0.7182	-1.6206	-0.1776	-2.097	-0.9528	-0.4122	-0.192	-1.23	-0.4266	-0.3696	-0.3126	-0.6822	-0.4692	0.4338	-0.3126	-1.3362	0.1848	-0.0852
362	-2.6448	-3	0.2772	-3	-3	-2.673	-2.73	-2.5164	0.0708	-2.751	1.77	-0.3768	-2.73	-2.922	-1.4646	-2.5878	-3	-2.8722	-2.616	-2.9784	-2.9574	0.3624	-2.4384
363	-0.5832	-1.2012	1.6992	-2.2038	2.9928	0	2.8224	0.8958	-0.0072	-0.0282	0.078	-2.5806	0.0072	-2.8722	2.616	-0.0072	0.0144	-0.8106	-0.1206	-0.0642	0	0.6822	-0.0282
364	-3	-3	-1.7772	-3	-3	-2.2254	0	-2.7798	-2.5026	-2.8932	-2.673	-2.2746	-2.6448	-2.6088	-2.2746	-1.7274	-3	-2.8506	-3	-3	-3	-3	-2.787
365	-1.8198	-2.46	-0.633	-3	0.0072	0.789	-0.1422	-1.251	-1.692	0.1566	-1.8984	-0.597	-1.9764	-0.7392	-2.367	-0.9312	-3	-0.5544	-2.403	-1.8414	-2.5308	-0.3198	0.5898
366	-1.1088	-1.7844	-0.3486	-1.4148	-0.4908	-0.597	-2.3244	-0.846	-0.789	-0.6756	-1.7844	-0.5616	-0.7962	-1.2372	-1.827	0.5616	-1.0452	-0.633	-1.5	-0.8958	-1.3362	0.4122	-0.6822
367	-0.6042	-0.8178	0.6042	-0.3984	-0.4476	-1.5072	0.5688	-0.0072	-0.6822	0.6684	-0.405	-0.3696	-0.6258	-0.4266	-0.4908	0.3696	-0.5046	-0.5688	0.6468	0.1494	-0.3414	0.8958	0.0924
368	1.095	1.116	-0.0144	1.1304	0.8178	1.4856	0.135	0.9384	0.4908	-0.4692	0.1278	0.3552	0.27	-0.0996	0.4266	-0.0924	1.0164	-0.0072	-0.4194	1.3932	1.173	0.2916	0.0852
369	-0.5046	-1.1448	-0.078	-0.519	-1.287	-0.8604	-1.578	-1.9974	-0.0498	-1.4928	-1.2438	-0.3696	-0.4122	-2.6946	-0.981	-0.6468	-2.268	-0.0852	-1.2726	-1.2654	-2.3742	-0.9528	-0.6468
370	1.2156	0.6756	-0.8178	0.8604	1.0734	0.633	-0.7182	-0.732	1.1946	-0.7818	0.3624	-0.654	0.27	0.5472	0.6042	-0.9738	0.9168	1.0236	-1.3224	0.7038	0.9954	-1.0092	1.0308
371	1.827	2.9718	-0.0072	1.3296	0.7392	2.8008	0.0498	-0.1422	2.9646	-0.192	2.3886	-0.0354	2.6586	2.8296	3	-0.384	2.8224	2.9856	0.0144	0.2988	3	0.0852	-0.0924
372	-0.981	-1.7346	-2.5164	0.135	0.6894	-2.3742	-0.5262	-1.9548	0.0072	-0.6396	0.9384	0.1422	0.1992	-2.9076	-1.962	-1.7562	0.192	-0.0852	0.3486	-0.7536	-0.1776	-0.7818	-2.7438
373	-1.8696	-0.0072	-1.3506	0.405	0.3984	-0.5688	2.0688	-2.0262	0.3768	-2.076	-1.6638	-1.5708	0.192	-0.8106	-1.365	-0.576	-0.1776	0.2844	-0.2844	-1.3296	1.0806	1.7772	0.5046
374	1.2228	0.576	-1.7562	1.2084	0.7746	0.9102	-1.9266	-1.422	0.3486	-1.365	-1.7916	1.6422	0.3198	0.384	-1.1946	-1.2228	1.3362	-1.365	-2.3886	-0.867	0.3198	0.6186	-1.3578
375	0.057	-2.8296	-2.7654	-1.2726	3	2.538	-1.0452	-2.6376	0.2346	-1.443	0.057	-2.0262	-1.2798	-2.9148	-2.559	-2.9004	0.0216	-2.289	0.0498	0.0144	0.057	-1.713	-2.5308
376	-0.519	-0.384	-1.116	-0.5046	0.5688	-0.405	0.4908	-0.7038	-0.2418	-0.4908	-0.3414	-0.1566	-0.1848	-0.3912	-0.462	-0.2346	-0.519	-0.2346	-0.9102	-1.7916	-1.0734	-0.7392	0.2772
377	-0.8106	-0.0996	-0.1776	0.0996	-0.6684	1.1514	1.0026	-0.4194	0.441	-0.4548	0.2418	-0.5544	0.5472	0.1068	-0.0072	-0.6186	0.1776	-0.0708	-0.846	0.0852	-1.1802	-1.2936	-0.9882
378	2.1756	1.9548	-1.0308	1.287	2.4102	2.4882	2.46	-0.3054	0.7536	1.2438	1.8696	-0.732	1.3152	2.211	2.3244	-0.6756	2.2392	1.386	-0.5118	0.9168	1.386	-0.3624	1.2582
379	-1.7562	-1.3794	-1.635	-1.251	-0.7536	0.2562	-1.6992	-1.9476	-0.3552	-1.5996	-1.1088	-1.365	-1.173	-0.7608	-1.2084	-1.0308	-1.7346	-1.5642	-2.6586	-2.2254	-1.4358	2.0688	-2.289
380	-1.095	-1.1802	1.578	-1.3296	-1.2726	0.8106	2.1042	0.2988	1.1802	2.6514	0.8958	0.3198	-0.3912	0.3624	1.8414	0.6966	-0.9528	-0.9168	-0.1992	-2.6946	-0.1494	0.7392	2.0544
381	-0.8034	-0.4764	-1.4928	-1.1304	-0.8604	0.2772	-1.749	-1.5852	-0.9666	-1.2438	1.173	-1.6704	0.2346	-0.5832	-0.27	-0.4476	0.597	-0.8958	-2.4168	-0.6822	0.1992	0.9738	-0.981
382	-1.4148	-1.6422	-0.597	-1.7628	-1.7418	-1.0806	-1.8696	-2.0472	-0.7038	-2.2392	-1.3794	-1.8552	-1.884	-2.5734	-2.3244	-2.2608	-0.924	-2.0688	-1.0524	-1.4574	-1.1016	-0.2628	-1.7274
383	3	2.4456	-1.9266	2.7012	2.6016	-2.4168	1.0878	-2.8152	2.8578	-0.9666	2.8794	0.2844	-0.327	0.4836	2.1684	-1.4076	1.8198	0.3198	-1.8198	2.7654	2.9358	-0.654	-0.6966
384	-1.3008	-1.7202	-2.3034	-0.1638	-1.0308	-0.1206	-1.9974	-1.4646	0.4338	-1.5426	-0.3126	-0.9954	-0.2844	-1.386	0.2064	-0.981	-0.1776	-0.9312	-1.038	-0.0216	-0.4692	2.5236	-1.2654
385	-1.0026	-1.7418	2.1612	-1.1802	-1.1658	1.4784	-1.3722	-1.059	1.2084	0.7182	1.9476	-0.0072	0.981	-1.3362	-1.095	1.0734	-1.1802	-1.6566	-1.4004	-0.7536	-1.7064	2.4102	1.6422
386	-2.1756	-2.4312	-2.2962	-1.0734	-1.5498	-1.2012	-2.922	-2.133	-2.5662	-1.9764	-1.3008	-2.5662	-1.9338	-2.2608	-1.8198	-1.3224	-2.7084	-2.922	-1.7628	-2.9646	-2.886	0.2772	-2.8296
387	0.9168	-0.96	2.346	0.1848	0.5118	2.9148	-1.1376	-1.116	1.6848	0.867	2.076	-0.0708	1.0878	1.2438	1.7274	-0.057	0.9882	1.0164	0.1494	-0.0642	-0.0498	1.7562	0.3912
388	-3	-0.8604	-2.1042	-1.4574	2.076	0.3342	-2.7438	-3	0.7536	-3	0.405	-0.1566	-0.5544	-1.308	0.7818	-3	-1.9476	-1.4076	-2.4456	-1.5708	-1.962	-2.9928	-1.9836
389	-1.3794	-0.8106	-0.6042	-1.2372	-0.711	-0.8244	-1.0806	-1.1874	0.7962	-0.6756	-0.2202	-1.0878	-0.7038	-0.6186	0.4908	-0.8742	-0.9384	-0.768	-1.7628	-1.7628	-1.2012	-0.3912	-0.2274
390	-0.5688	-0.2202	-1.3434	-0.1566	0.057	-0.0072	0.1992	-2.1114	-0.0072	-0.8388	-0.4692	-0.732	0.0354	-1.1448	-0.0072	-1.2582	0.405	-0.9102	-2.133	0.0216	-0.3696	-2.1756	0.7962
391	1.2156	1.0452	-0.9312	0.789	1.8198	1.7346	0.5118	-1.095	1.2726	-0.6396	-1.3008	-2.211	0.0144	0.846	2.097	-0.5898	1.8342	-0.0072	-1.9122	-0.2202	0.6396	0.2916	-0.4836
392	-0.7746	0.4476	-1.8912	0.384	0.9102	0.5118	0.0072	-1.2654	0.1704	-2.097	0.249	-0.135	0.9738	0.2988	0.1068	-1.1448	0.3984	0.3624	-1.116	-1.692	0.0852	0.5046	-1.557
393	-0.8034	-1.1304	-2.3604	-1.3932	-1.9908	-1.5708	-0.0852	-0.5262	-1.2582	-1.2726	-1.1376	-0.6042	-0.4338	-0.7038	-1.1448	-1.4856	-1.6068	-0.732	-1.116	-1.1304	-1.5498	-0.249	-1.8696
394	-0.6114	-1.4502	-0.7536	-0.867	0.1992	0.903	0.0144	-1.5216	-0.6396	-2.2536	-0.2562	-0.903	-0.3126	0.2772	-0.9456	-0.789	-0.27	-0.5898	0.2202	-1.635	-1.1658	-0.7038	0.27
395	-2.424	-1.3506	-2.8362	-1.4004	2.346	-2.289	-2.424	-2.5236	-1.692	-2.3178	-0.5544	-1.9908	-2.04	-2.6376	-2.1468	-2.8506	0.5898	-2.7654	-1.614	-2.4102	-1.7064	0.057	-2.2254
396	1.0308	2.1396	-1.5	1.1304	1.0164	0.903	0.5118	-1.2012	1.0164	-0.8106	1.905	1.0662	1.8054	0.5472	0.3696	-1.5354	1.9764	0.9954	3	0.9384	1.9836	0.4194	-1.095
397	-0.9666	-0.5334	-0.9168	-0.213	-0.1566	-1.251	0.1206	-1.3224	-0.6258	-1.3722	0.0996	-0.2772	-0.633	-0.7746	-0.4908	-0.6822	0.1494	-1.0026	-0.96	-1.4718	-0.192	-0.8604	-1.308
398	3	2.9292	3	3	3	3	2.9784	3	3	3	3	-2.8932	3	3	3	2.1468	3	3	1.7418	3	3	2.673	3
399	2.0616	0.7818	2.6802	2.1966	-1.9548	0.5262	-1.4646	2.9856	2.097	2.2536	1.5924	-1.1088	2.04	1.941	2.5164	-0.0924	2.403	1.5498	0.9666	1.0308	2.0262	1.0878	2.9928
400	-2.2464	-2.4168	-0.114	-1.8414	-0.4266	-2.154	0.0282	-2.0046	-0.2772	-1.7346	2.0046	-0.8244	-1.038	-1.4856	-1.9476	-1.1658	-2.3886	-2.097	-1.6992	-2.1468	-2.04	0.3984	-2.1612
401	-3	-3	-1.1016	-3	-2.943	0.2562	-2.7726	-1.0026	-0.192	-3	-0.1566	-2.3034	-1.5354	-2.1042	-1.614	-1.635	-2.787	-2.6016	-1.962	-3	-2.9502	-0.0498	-1.2726
402	-3	-3	-2.9004	-3	-3	-2.616	0.0072	-3	-0.0144	-3	-2.0118	-2.8932	0.078	-3	-0.8178	-3	-1.9122	-2.8578	-2.9358	-3	-2.3316	0.732	-2.1042
403	-1.386	-1.3434	-0.27	-1.4718	-1.3008	0.0426	0.9102	-1.2012	-1.7418	-1.2936	0.405	-0.7464	-1.251	-0.9666	-0.924	-0.0072	-2.2392	-1.0878	-2.2182	-2.5026	-1.9476	-0.0072	-0.6114
404	-0.576	0.3054	-2.6448	0.3054	0.3768	-2.3886	3	-2.8362	-2.1612	-1.713	-2.3316	1.0662	-2.5734	0.633	-1.9908	-2.133	-0.2916	-2.1258	2.9928	-0.1206	0.0996	2.9784	-2.6088
405	-0.7536	-0.8034	0.7254	-0.7038	-0.1566	1.3506	0.903	0.1068	-0.6756	0.0852	0.3624	0	0.6042	-0.192	0.0708	0.1278	-0.078	0.057	-0.6966	-0.3486	-0.2202	0.4974	0.2844
406	-0.5118	-1.059	1.1304	-0.405	-0.4908	0	1.4928	-0.0072	-0.0216	-0.0072	0.441	-0.405	-1.0092	0.0282	0	-0.0072	-0.0072	-1.0026	2.4528	-0.1848	0.0072	2.1684	0.2562
407	-0.3984	-0.3696	-0.405	-0.1776	0.327	2.8932	-1.1016	-0.6966	-0.789	-1.4784	2.1396	-0.3342	1.5852	-0.1992	0.1566	0	-0.6258	-0.213	-0.2844	-0.4194	0.0426	1.578	-0.0852
408	-3	-1.9476	-1.8126	-3	-1.9836	-2.8722	-1.8486	-2.6088	-3	-2.9148	0.2562	-2.2392	-2.076	-2.7372	-2.7372	0.2346	-2.289	-2.9148	-2.8296	-2.5164	-2.7798	1.4148	-2.424
409	-0.4266	-1.1304	-0.078	-0.384	-0.2628	0.4194	-0.3414	-0.3912	0.2202	-0.519	-0.2418	-0.732	-0.5898	0.0144	0.1848	-0.4974	-0.576	-0.768	-0.5544	-1.614	-0.2346	0.2916	0.0072
410	-2.943	-2.9718	-3	-1.4076	-3	-3	1.2936	-3	-3	-2.6514	-3	-2.7582	-3	-3	-0.0996	-2.3244	-2.943	-3	-3	-1.5216	0.057	-1.4574	-3
411	0.6396	-1.77	-0.4548	1.287	-1.3362	-1.5852	2.2536	-1.6704	1.0524	-0.6966	-0.981	-1.251	-0.1776	-1.2798	-1.6638	-0.9456	0.7182	0.0498	-0.5898	0.6966	0.5832	-1.038	-1.5072
412	-0.4974	0.6042	3	1.2654	0.6468	2.3034	-0.732	-0.0498	1.1448	1.0806	1.3296	0.192	1.1946	0.2064	1.4646	1.6992	1.6992	0.0996	0.732	-0.0216	0.7254	3	-0.1848
413	-0.576	-3	-0.6684	-2.46	2.4528	3	1.8198	1.1658	-1.0524	-3	0.3696	-3	0.0354	0.8814	2.0262	-2.6658	-2.097	-2.6304	-0.732	-2.9928	-1.5924	-3	-0.3486
414	-1.8126	-1.3578	-1.4292	-1.4928	-0.2916	-0.3624	-0.6396	-1.1658	-0.9312	-1.3932	-0.7254	-0.9738	-1.059	-0.4836	-0.4122	-2.9646	-0.1992	-1.4502	-0.789	-0.2772	-1.692	-1.3578	-0.519
415	0.1422	0	-0.462	0.0852	0.0996	0.213	0.3552	-0.8178	0.0996	-0.8388	0.4974	-0.6684	-0.1068	-0.4194	-1.2156	-0.597	0.1566	-0.519	-0.654	-0.135	0.0996	-0.7536	-0.5544
416	-0.0996	0	-0.0072	-0.0282	0.0282	0.192	0.0708	0.0282	0.1992	-0.0144	0.0426	0.114	0.3552	0.4974	0.3414	-0.057	0.3486	0.0216	0.0924	0.4194	-0.0642	0.0216	0.3696
417	1.6422	-2.3316	1.3362	1.1088	1.3008	0.5616	-2.2818	-1.827	-0.4194	1.4076	-3	-1.6992	0.6114	-0.5544	-1.5852	-1.3932	1.308	-2.3814	1.4292	-0.405	0.8604	-0.8958	-0.0426
418	1.2156	0.462	3	0.192	-1.3296	1.2798	0.5262	2.5806	1.8054	2.8434	1.8696	-1.1376	1.5282	0.5472	1.6566	2.133	1.038	0.9312	2.7936	0.4548	1.827	1.9476	3
419	-0.3552	-2.7726	0.519	-0.5616	-0.1068	-0.3486	-1.7274	0.1206	-0.5544	-0.1638	-0.6258	-0.1704	-1.1802	0.4692	-0.3054	0.2418	0.0708	0.0072	-1.0092	0	-0.96	0.1494	-0.0996
420	-1.2012	-2.6376	-0.1494	-1.9548	-0.0144	-2.481	0.0426	-2.4666	0.192	-1.4856	-2.3106	-2.9358	-2.6946	-2.559	-1.2936	0.4836	-2.481	-2.8008	-2.4738	-1.287	-2.2392	0.0144	-1.8486
421	-2.7438	-2.403	-0.9954	-2.787	-1.7988	-2.0898	-3	-3	0.0144	-3	0.5832	-2.0616	-2.6016	-1.2012	1.5852	-1.0878	-1.4358	-3	-2.5026	-2.9148	-1.8342	0.519	-2.0118
422	-0.846	-1.1448	-1.2372	-1.0524	-1.1016	-0.3984	0.384	-1.2084	-1.749	-1.422	-0.7536	-1.422	-1.059	-1.1304	-0.9528	-0.5832	-0.768	-1.287	-0.7818	-1.3008	-0.8034	2.133	-0.5544
423	-1.5996	-0.9168	0.6114	-1.8768	-1.2438	-0.3486	-0.5688	-0.2064	0.9954	-1.1448	-0.4338	-0.6396	-0.5688	-0.3054	1.2012	-0.0426	-0.4974	-0.5046	-0.462	-0.576	-1.0236	1.1658	0.768
424	-1.2438	-0.924	0.4974	-1.23	-0.4974	-0.0426	-1.287	0.0216	-1.386	-0.2844	0.135	-0.6468	-0.5334	-0.54	-0.6684	-0.192	-0.6042	-0.633	0.2988	-0.576	-0.6396	-0.3054	0.4338
425	-1.0308	-2.1822	-0.8106	-1.4574	-0.6822	-1.038	-0.8742	-0.8034	-0.4764	-0.867	-1.557	-0.8106	-0.8886	-1.8696	-0.9384	-1.1016	-1.3008	-1.0734	-2.8506	-2.2818	-1.6278	0.8742	-1.941
426	-1.4148	-1.3434	0.981	-2.7228	-3	1.4358	-0.6114	0.6684	0.4908	0.6894	0.8244	-1.5426	-1.8552	-2.5878	0.213	-0.576	-1.905	-3	-0.0216	-1.884	-2.4168	0.2274	1.5354
427	-1.8984	-1.2228	-0.2628	-2.5164	-2.7156	0.0072	1.5996	-1.7562	-2.2608	-0.6186	-0.0282	-1.614	-0.135	-1.827	-2.4738	-1.2582	-1.3224	-2.4528	-1.5498	-1.2798	-1.5282	0.633	0.0426
428	-1.1304	-1.884	-1.2012	-0.8316	-3	0.2562	1.1514	-1.7628	-3	-1.0452	-0.5688	-0.8178	-0.2562	-1.9764	-0.7608	-1.1304	-1.2084	-0.4338	-1.884	-0.8742	-2.1396	0.2628	-1.2726
429	-0.8958	-1.5426	-1.2726	-2.1114	-0.327	1.0164	0.0852	-1.8342	-2.1468	-0.8106	-0.7182	0.1206	-2.097	0.1704	-2.1468	-0.8742	-1.713	-1.962	-0.6684	-1.5072	-1.6278	-0.1638	0.1206
430	0.3912	0.3198	1.0092	0.519	0.2916	0.1422	0.0072	0.27	0.3984	0.8244	0.249	0.0144	-0.2064	0.1992	0.4908	0.3552	0.2064	-0.0282	0.2274	0.1776	0.1494	0.327	0.8814
431	-0.7536	-1.6638	-1.9338	-3	-1.8768	-1.4004	0.5616	-0.6114	-0.8958	-0.96	-1.4004	-0.768	-0.8886	-1.7274	-1.4292	-2.019	-0.9882	-1.5426	-0.0072	-1.095	-2.4882	0.924	-1.7628
432	-0.8814	-2.1468	2.2182	-1.2654	-1.0308	-0.597	-2.2818	0.6684	0.4908	-0.7464	0.3198	-1.1802	-2.076	0.462	-0.5688	-0.0708	-1.0806	-1.1304	0.4122	-0.981	-0.7746	1.8552	0.789
433	-0.6042	1.9194	-0.7254	0.924	0.0144	0.3624	2.0118	-0.6822	-0.4266	1.2726	0.576	0.3342	-1.1088	1.23	-0.114	1.3932	1.9476	1.6206	0.7038	0.5118	0.732	1.0806	0.4836
434	-1.3152	-1.6638	1.6638	-1.4358	-1.4856	1.9764	2.595	-1.8768	0.8316	-1.3296	2.3604	-1.6638	2.0688	-1.5642	-1.0878	-0.8604	-1.386	-0.462	3	-0.4338	-1.5852	1.6422	1.0092
435	3	3	0.0996	3	1.3296	-0.768	-1.4502	0.4338	-0.135	0.3912	0.1848	-0.1278	1.0308	-0.2346	1.2654	0.0708	3	0.5832	1.308	2.9292	3	1.7844	0.9102
436	-0.6684	-2.076	1.365	-1.0878	-0.576	-1.5708	0.2418	2.2182	-1.3578	1.6278	-1.9974	-1.8342	-2.0046	-1.443	-1.443	2.5734	-1.4502	-1.3722	2.6874	-1.5852	-1.4646	2.2746	2.2464
437	0.711	-2.2392	-1.5426	-1.6848	-0.732	1.8486	-2.3532	-2.5026	0.4974	-1.7916	-1.4646	-1.8624	0.8178	2.2608	-1.3008	-0.789	-0.4692	-1.4292	-2.4528	-0.0216	0.4974	-1.7418	-2.6946
438	-3	-2.2608	-2.6802	-2.8578	0.0072	-0.4764	2.5806	-2.4456	-3	-1.5354	-2.9004	-2.9148	0.0642	-2.943	-3	-2.865	-2.6586	0.9882	-2.154	-3	-2.4312	-3	0.0996
439	0.9384	0.6114	1.0734	1.4076	0.9168	0.2916	1.1016	-0.5334	0.5046	0.5832	0.633	1.3578	0.8106	0.6894	0.8388	-0.8958	1.0806	0.6684	-0.6258	0.5616	0.7464	0.9882	-1.2228
440	0.5472	3	2.2182	3	1.3722	3	3	-2.9502	2.9856	-0.6396	3	-1.962	3	-2.8152	1.6206	-1.1376	3	1.2726	-0.1566	-0.2916	3	-0.0282	-0.4548
441	0.0354	0.2916	0.6612	0.057	0.7818	0.5334	0.5472	0	0.4194	0.6042	0.405	-0.9738	0.2772	0.192	0.2346	0.1848	0.0282	0.0852	-0.2418	-0.0216	0.5472	-0.7746	-0.0144
442	-0.3624	-0.192	-0.1848	-0.633	-0.3912	0.441	0.7608	-0.327	0.5118	-0.7392	0.4692	-0.4974	-0.3696	-0.3768	-0.597	-0.4122	0.3414	-0.4476	-0.3126	-0.2628	0.732	0.8178	-0.4692
443	0.4194	0.2064	-1.059	0.057	1.23	0.6396	-0.1494	-0.5616	0.3342	-0.3126	0.1848	-0.9738	0.2988	-0.0924	1.0524	-0.5616	0.192	-2.3034	-1.2438	-0.0426	0.4338	0.5046	-1.7274
444	-0.54	-0.8106	0.576	-0.2772	0.2628	-0.213	-0.0498	0.2844	-0.2202	-0.441	-0.4836	0.4476	-0.384	-0.4338	0.249	0.5118	-1.0524	-0.8316	-0.3126	-0.597	-0.6114	0.5544	-0.2988
445	0.2064	0.6114	1.0092	0.4266	1.1376	0.114	-2.6088	-1.8126	1.4502	-0.0282	0.2346	-2.1258	0.078	-0.0642	0.5046	-0.4974	0.597	0.0282	-0.057	-0.0282	0.0996	-1.6068	0.0144
446	-1.8198	-1.6206	0	-1.8552	-1.4928	-1.1304	3	0.192	-0.3054	-1.4358	-2.2818	-1.4784	-0.8106	-0.9312	-0.5262	0.0282	-1.8912	-2.3742	-0.981	-2.6376	-1.7844	-0.6258	-0.7818
447	1.0734	0.654	-1.1016	1.1658	0.9168	0.3198	-1.635	-1.9764	0.6966	-0.8814	-3	0.0144	0	-0.0426	1.1448	-1.5924	0.7038	-1.4148	-1.6566	0.6186	-0.0426	-1.4358	-0.0282
448	-1.1304	-1.2084	-2.0544	-1.0092	-1.578	-1.5498	-1.1874	-2.7372	-1.5996	-0.5046	-1.1304	-1.5996	-1.7418	-2.367	-2.3244	-1.1304	-1.059	-1.7988	-2.0472	-1.9692	-1.4856	0.732	-1.5282
449	-0.9312	-1.5072	-0.0354	-0.903	-1.0236	-0.192	-1.3224	-0.0996	-0.8316	-0.4764	0.2628	-1.0524	-0.2844	-0.2346	-0.6966	-0.1992	-0.9738	-0.5544	-0.2418	-0.6612	-1.0092	-0.0498	0.2916
450	-0.732	0.9384	0.6042	1.1514	1.2228	0.8316	0.0072	0.6822	1.1586	1.3578	1.5144	-2.1684	0.2988	0.5262	0.5472	0.5334	1.4076	0.633	1.422	-1.8696	0.4836	1.2936	1.8768
451	-0.0498	-0.3054	0.9456	-0.078	0.2916	0.0708	-0.0354	0.0852	0.1206	-0.1278	0.3198	-0.9102	-0.213	0.0498	-0.1278	0.0144	0.057	-0.5616	0.0924	-0.1704	-0.1278	0.0924	0.0072
452	-0.6468	0.2418	1.3224	0.9738	-0.5334	0.3768	2.3388	-0.7182	1.0452	1.1874	-0.1848	-1.3578	0.2064	-0.0426	1.635	1.0806	0.6114	-0.3552	0.4908	-0.2562	-0.0072	2.0544	1.4148
453	-1.7844	-2.1468	-1.2654	-1.7274	0.0072	-0.54	-2.1042	-2.0334	-1.8486	-1.6278	-0.9456	-0.3198	-0.8958	-0.654	-1.7988	-0.8034	-2.019	-1.8768	-1.7274	-1.5426	-1.9122	-0.405	-1.8768
454	-0.4476	-0.5616	0.4836	-0.1776	-0.405	0.5688	-0.5544	0.192	-0.3054	0.6114	-0.4764	-0.3342	-0.2064	-0.462	-0.2562	-0.1278	-0.1848	-0.3198	0.3054	-0.4338	-0.135	0.6468	0.1206
455	-2.7582	-2.3604	0.3198	-1.1232	-2.5308	1.77	0	0.6966	-0.3414	0.3126	-0.8958	-2.8722	-0.1776	-2.8224	-0.4836	0.327	-0.8244	-2.8434	0.2844	-2.3604	-0.4548	2.751	0.5688
456	-2.6514	-2.6088	3	0.0072	-0.0072	1.7988	-2.7084	-0.789	0.3912	-0.0708	0.7038	-0.441	0.597	-1.23	0.0852	0.8178	-0.3768	1.1586	-0.924	-1.7274	-0.0072	1.5924	0.0216
457	-0.6114	-0.405	-1.1514	-0.5118	-0.903	-2.1966	-0.7254	-0.633	-0.2064	-0.7746	0.3198	-0.1704	-3	-1.3506	-1.713	-0.3696	-1.0524	-0.5898	0.4266	-2.2608	-0.3984	1.0806	-1.095
458	-1.7346	-2.0688	-1.557	-2.1042	-1.6494	-1.443	0	-2.2962	-1.2654	-1.713	-1.1874	-0.867	-2.0472	-2.1186	-1.713	-1.4292	-1.5	-2.1894	-1.1802	-2.3034	-1.2726	-0.0216	-0.8178
459	-1.5498	-2.0616	-0.6114	-2.346	-1.6638	-2.3814	-1.7202	-0.4836	-2.5308	-1.0026	-0.0354	-0.4908	-1.5354	-1.2726	-1.6638	1.6776	-0.8886	-2.1258	0.2916	-1.3434	-2.2962	2.595	-0.0282
460	0.135	0.0426	-2.7654	0.1848	-0.1704	0.213	-1.3008	-1.941	0.1704	-2.424	-0.7608	-1.7988	-0.789	0.1848	0.3126	-2.0688	0.6684	-1.3152	-1.4358	-0.3342	0.3198	-0.2916	-0.7392
461	3	3	-0.4338	2.8794	2.3742	1.7418	2.7936	-2.886	-2.8794	1.7916	2.3034	-1.6422	-0.5046	-1.4004	-2.3958	-0.576	3	-1.8054	-0.7464	2.8506	3	0.8814	3
462	0.384	1.1802	-0.4194	0.5898	1.1088	1.1088	-0.0426	-0.9384	1.0164	-0.7818	0.0216	-0.0216	-0.4836	0.1704	0.3126	-0.1638	1.2228	0.0072	-0.3126	1.059	1.4502	-0.0216	1.3296
463	0.4974	-1.3296	-1.1514	0.6684	-0.057	-1.9122	-2.0832	2.076	0.2562	-0.4122	0.7818	-0.597	0.9666	0.9882	-0.1704	1.7418	0.1848	-1.8054	3	-0.3912	-0.135	2.8794	3
464	-0.4338	-0.8742	-0.078	0.441	-0.462	-0.4194	3	-1.4076	-0.597	-0.6684	-0.2772	-0.5046	-1.2936	-1.251	-0.7038	-1.0164	0.7608	-1.713	-1.0524	-0.8532	0.2988	0.3984	-0.3552
465	-2.2392	-2.268	-0.54	-1.8696	-2.403	-2.4738	-3	0	-2.7156	3	-2.7084	-1.1088	-1.5426	-1.9974	-0.8178	-0.7392	-2.7084	-1.8342	1.5354	-3	-3	0.5898	3
466	-1.0308	-1.3794	-1.1448	-1.2438	-0.7746	-1.0026	-1.5282	-0.8244	-0.9456	-1.0878	-1.038	-0.8106	-1.308	-1.4076	-0.7182	-1.095	-1.4148	-1.0806	-1.2936	-0.7536	-1.2438	-0.7464	-1.038
467	-0.8958	0.0498	-0.96	0.2628	0.0708	-0.3912	-1.941	-0.8958	-0.2064	-0.4266	-0.8958	0.4476	-0.2064	1.4148	0.0426	-1.3578	0	-0.4908	-1.8552	-0.597	0.0216	-0.6966	-1.4856
468	-0.0072	0.4908	-2.808	-0.3912	2.9574	-0.0642	0.0996	-2.7726	2.673	-1.3008	1.9974	1.5498	-0.7038	-1.884	-0.633	-0.3768	1.4928	2.9502	-1.578	-1.287	1.8198	-1.365	-2.0544
469	-0.6042	-0.7392	-0.7392	-0.2346	-1.0524	0.0642	-0.0216	-2.559	-1.095	-0.4266	0.1206	-1.095	0.3486	-0.924	-0.135	-0.4764	-1.2654	-1.2084	2.2746	-1.1448	-0.6822	1.5354	-2.538
470	-0.7392	-1.8054	-3	-0.9666	0.8106	1.692	-3	-3	-0.9456	-1.4148	0.846	-0.3198	1.1232	-1.1514	-0.9954	-3	-0.7746	0.4692	-3	-0.5898	0.2274	-1.038	-3
471	-0.4548	-0.3126	-1.9548	-0.1278	-0.384	-0.6966	-1.5708	-2.73	-0.462	-0.6612	-2.5524	-2.1612	-3	-1.0026	-0.4122	-2.808	0.0426	-2.6232	-2.2038	-2.6874	-0.1992	-1.308	-3
472	-1.3224	0.0354	2.0688	3	2.0118	-2.1258	0.0144	-1.1304	0.867	-1.5852	-1.5	-1.3722	0.0354	-1.251	1.2228	-0.4692	3	0.0144	-2.1612	0.0354	2.8722	-1.0734	-1.9974
473	0.519	1.5144	0.6894	1.251	0.1704	0.0144	3	-0.5262	-0.8244	-0.0072	-0.3414	-0.6396	-0.3486	-0.9102	-0.4476	-0.8958	-0.0072	1.2936	0.0072	-0.462	-0.0282	1.905	-0.3198
474	-1.1016	-0.519	0.5898	-0.6822	-0.5688	0.519	0.0072	-1.0308	-0.3624	-0.8532	0.4476	-0.6966	0.5544	-0.6042	0.4908	-0.2916	-0.7608	-0.2418	-0.654	-0.0498	-0.4476	0.6822	-0.4764
475	-0.5544	-0.5334	-0.0354	-0.4692	-0.462	0.3054	-3	-0.0498	-0.1704	-0.0852	0.0924	0.0354	-0.7182	-0.1278	-0.0216	-0.0708	-0.2772	-0.2202	-0.5262	0.0072	-0.3552	0.0708	0.1206
476	-0.1776	-1.4358	0.9384	-0.0996	0.0642	-0.0924	-0.924	0.057	0.5472	-0.057	0.0072	-0.192	-0.2988	-0.654	0.0144	-0.0216	-0.2346	-1.1232	-0.0072	-0.0996	-0.0498	0.0852	0.2772
477	-3	-2.3532	-3	-2.6586	-2.9502	-2.46	3	-1.578	-3	-3	-1.9476	-1.7844	-1.7418	-1.2582	-1.5144	-2.8152	-1.8342	-2.0262	-1.6848	-1.6068	-1.5282	0.4194	-1.4718
478	-0.9528	-0.5118	0.597	-0.5262	-0.576	-0.0144	-0.6612	-0.27	-0.9738	-0.1494	0.0072	-0.5688	-0.5046	-0.2346	0.0072	-0.5262	-0.5046	-0.7536	1.0524	-1.0026	-0.3198	0.057	-0.0354
479	-1.6848	-2.3886	1.0026	-2.154	-2.4954	-2.1042	-2.4312	-3	-2.2608	-2.751	-2.1396	-2.8722	-2.9004	-2.8152	-3	2.1822	-1.7562	-1.7346	-3	-2.2392	-3	2.097	-2.0334
480	-1.443	-1.962	0.0924	-1.251	-0.6756	-1.8696	-0.135	-0.8106	-1.5498	-0.7392	-1.713	-0.8532	-2.367	-1.6278	-0.2418	1.059	-1.7274	-1.8342	-0.2916	-2.8008	-3	1.8984	-0.6612
481	-0.54	-0.9456	-0.27	-0.5046	-0.4836	-0.1776	-1.713	-0.2562	-0.057	0	-0.1566	-0.4548	-0.384	-1.2582	-0.3912	-0.1992	-0.6042	-1.0524	0.1776	-0.6186	-0.7608	0	0.1704
482	-1.614	-1.3296	-2.9358	-1.3296	-0.0216	0.8604	2.7372	-1.8342	-2.0046	-0.54	0.2772	-1.5708	2.3244	-0.3414	-1.0662	-0.6612	0.3768	-0.0642	-0.327	-0.7182	-1.8696	0.2274	-0.2562
483	-0.2274	0.1704	1.6848	-0.0144	-0.1278	0.1068	-0.3912	0.4908	1.8696	2.0046	-0.3696	0.2274	0.3486	-0.078	0.3126	1.3434	-0.1068	0.2274	0.633	-0.0426	-0.0282	1.1874	0.6258
484	-0.903	1.3008	3	1.7844	1.5498	-0.0072	1.1304	-1.0308	-0.0072	-0.5832	0.0282	1.038	-1.0806	1.1016	0.8388	0.8106	0.2844	-1.0662	-0.5688	-1.1874	1.5072	1.3578	0.3414
485	-0.3342	-0.2562	-0.5898	0.2562	1.0308	3	1.5216	-0.8106	0.7962	-0.4266	-2.559	0.5472	-1.308	0.1848	-0.4338	-0.5688	0.7038	-0.519	-0.2772	-0.4692	-0.54	-0.4836	-0.7392
486	-0.1206	0.0144	-0.9456	0.8886	1.6422	0.6822	-1.0734	-0.4764	1.0164	0.0642	0.135	-0.0072	0.1992	-0.1206	0.0708	-0.1278	0.867	0.3624	-0.078	0.7962	0.6468	0.1566	0.462
487	1.2438	2.5236	0.8244	2.367	0.6756	2.0616	-2.2464	0.7962	1.4928	0.5832	2.097	-0.1638	1.9974	0.2418	0.5118	0.1422	2.1612	0.3198	0.3768	0.6966	2.6946	0.2628	1.5708
488	-0.0282	-0.0282	-2.3814	-0.0144	-0.576	0.789	-0.0144	-2.46	-1.5642	-2.2464	-2.154	-0.8532	-1.0734	-1.0734	-0.2772	-1.962	-0.0216	-0.2772	-3	0.0144	1.3506	-2.1114	-2.8794
489	1.4502	-0.9456	-2.3814	2.3388	-0.5472	-0.9456	-0.6756	1.4076	1.1376	-1.941	-0.7608	-0.7818	1.692	2.481	-1.5996	1.9122	1.8198	1.6704	-0.5262	2.3958	0.96	1.365	-1.0806
490	0.3414	0	-0.7392	1.713	1.1802	3	-3	-3	1.287	-1.1232	-0.0144	-0.0498	0.768	-0.0924	-0.5046	-1.0164	2.9718	-0.1704	-0.7962	-0.0072	3	-1.9908	-0.4194
491	-0.789	-0.0072	0.5688	0.135	-0.2628	-0.405	3	-0.8388	-0.3414	1.1946	0.1494	-2.0334	-0.4476	-0.27	-0.4908	-0.0072	0.0996	0.2772	0.1068	-0.2346	-0.4764	1.4856	0.1848
492	-3	-2.9784	0.4476	-2.7438	-3	2.8152	-2.481	-2.9358	3	-2.9646	2.346	-3	2.019	-0.3126	0.5334	-3	0.5688	-0.0924	-3	-2.1756	-2.3106	3	-2.6016
493	-1.1802	-1.4718	-1.2084	-0.27	-0.6396	-2.7936	0.96	-1.713	-1.2654	-1.3008	-0.4338	-0.6114	-0.4548	0.192	-1.251	-0.327	0.2346	2.9574	-2.7228	-0.405	-0.5046	-1.7064	-1.1946
494	-3	-2.886	-1.77	-1.7628	-1.941	-2.019	-2.1114	-2.3886	-2.616	-1.9764	-1.5642	-2.3388	-2.2818	-2.3958	-1.5708	-3	-1.749	-1.9974	-1.9122	-1.9908	-1.9974	-1.4928	-1.5282
495	-1.2654	-2.2182	0.789	-1.443	-1.8696	-0.3912	-2.7654	0.8106	-1.5852	0.8106	-0.633	-2.019	-0.8244	-0.27	-1.6776	0.9384	-1.5426	-1.635	0.4476	-0.7392	-1.3434	1.578	0.6258
496	-0.3696	-0.1566	-0.0144	-0.1704	0.0642	0.96	-0.0144	-0.0144	0.1566	-0.1278	1.0806	-1.5426	0.0072	0.0144	0.3126	-0.1638	0.213	-0.0072	0.0072	-1.0878	0.1278	0.057	-0.0498
497	0.1206	-1.557	-0.7818	0.6684	0.0144	0.7608	0	0	-1.4574	2.7582	0.0498	-2.2254	-0.8178	-0.3768	-1.6278	2.1258	0.1422	0.0354	0	-0.0996	1.4718	3	1.2084
498	-0.8106	-0.3054	0.711	-0.4692	-0.768	-0.5616	-1.0026	-0.057	-1.1016	-0.4476	-0.2418	-0.4836	-0.4974	-0.7962	0.0354	-0.0498	-0.441	-1.0164	-0.0072	-0.4836	-0.1068	-1.0662	-0.3198
499	-0.2844	-0.8886	-0.2772	-0.4338	-0.2562	-0.441	-0.6756	-0.732	-0.8388	0.5616	-0.4122	-0.6114	-0.6756	-0.4764	-0.9954	-0.3342	-0.8814	-0.5616	-1.0662	-0.9102	-1.1232	0.54	0.2916
500	-0.7608	0.1992	0.7962	0.6822	-1.2582	1.6704	-0.4692	1.0308	1.614	1.7274	1.1232	0.924	0.5832	0.4692	0.1704	3	0.633	1.0236	1.5642	-1.23	-1.2798	2.9292	1.2372
501	-2.6658	-3	-2.6376	-2.9292	0.4692	-1.5354	-1.9122	-2.1114	-2.1468	-2.6088	0.633	-1.9338	-3	-2.7372	-2.1612	-2.559	-3	-2.6514	-2.8578	-2.6304	-2.6514	-0.384	-2.0616
502	-0.5118	-1.3506	-0.5898	-1.0806	-1.308	-0.597	-1.557	-1.8342	-1.0734	-0.6186	-1.1586	-2.0262	-1.2654	-1.9266	-0.7464	0.6396	-1.251	-1.8486	-1.4502	-1.23	-1.5924	3	-1.0806
503	-2.097	-0.1704	0.8604	-1.5852	-1.5498	0.327	-2.3814	0.3342	-1.4004	1.8912	-1.1016	-2.019	-1.3152	-1.9338	-0.327	0.6684	-0.3984	-2.3388	0.6468	-2.3886	-0.576	2.268	2.0334
504	-1.7346	-1.4358	-1.8486	-1.0308	-0.8106	-1.116	-0.768	-1.2654	-1.3152	-0.8316	-0.7536	-1.1016	-1.4076	-1.3506	-0.6468	-0.6684	-1.422	-0.6756	-0.7818	-1.4574	-2.1396	1.3932	-1.3296
505	0.3912	0.3768	-0.3912	0.4974	0	-0.192	0.4548	-0.0426	0.1776	0.2844	0.2844	0.0426	-0.0144	0.0852	-0.192	0.0282	0.7182	-0.1278	0.789	0.3912	0.2988	-0.0072	0.8034
506	0.213	-0.6822	-0.1206	-0.0642	-0.2274	1.7418	0.1068	0.7182	0.576	-0.0852	0.8886	0.3984	2.0616	-0.0354	0.654	0.114	0.1566	-0.0852	0.2274	1.5216	0.1068	-0.1566	0.924
507	-2.6946	-3	-2.7372	-1.7988	2.1822	1.1304	0.3126	-2.787	-1.6068	-3	0.4194	-2.595	-2.7798	-2.8008	-2.5524	-2.559	0.4908	0.0072	-2.559	-2.6376	-2.6232	1.7916	-2.9502
508	-0.6468	-0.4266	1.4574	0.1566	0.0216	0.7392	0.0216	-0.2064	0.576	-0.441	0.7608	0.5832	0.8886	-0.2772	0.8316	-0.3198	0.249	-0.4122	0.9666	-0.462	-0.462	-0.1638	0.789
509	-0.7536	-0.462	-0.981	1.1088	0.5898	-0.1068	0.5472	-2.2536	0.7818	-0.5688	-1.2936	-2.559	-1.3296	-1.4502	-1.1016	-1.0026	-1.7844	-2.1894	-2.2608	-2.2254	-0.7038	0.6186	-1.7418
510	-0.3486	0.0996	-0.1278	-0.213	3	-0.114	-1.059	-0.2844	0.4548	-0.1638	0.5544	-0.576	-0.1278	0.4338	0.192	-0.135	0.3552	0.3696	-0.2844	0.3486	-0.2916	0.3768	0.1422
511	1.0662	2.2746	-0.249	1.6992	-2.211	1.5996	0.5832	-2.538	-0.9168	1.7916	-0.0996	-0.7608	-1.0878	-0.4194	-0.8742	-0.8886	1.692	-0.9312	-0.5262	1.0878	1.6494	-1.1088	0.6186
512	-1.9764	-1.5216	-0.1206	-1.2798	-0.6042	-2.7228	-1.3362	-0.2418	-1.2228	0.2916	-1.1088	-1.2654	-0.1422	-0.789	-1.1874	-0.6396	-2.8362	-1.4646	0.1278	-2.424	-2.4954	-1.0524	1.251
513	0.3984	0.0282	0.4836	-0.2844	0.3552	0.2202	-0.1206	0	0.1206	1.6848	0.057	-0.5262	-0.7608	0.0072	-0.924	-0.5472	0.2346	-0.6468	0.6966	0.3696	0.2346	1.095	0.4908
514	-1.0026	-0.633	0.54	-1.0092	0.5262	0.6894	-1.0806	-0.4908	-0.9312	-0.9882	0.7182	-0.3198	-0.5832	-0.8604	-0.867	-0.6258	-1.2654	-0.6468	-0.2772	-1.095	-0.7746	0.1068	-0.6186
515	2.2392	-0.903	1.7346	0.54	-0.4476	1.251	1.3296	0.732	-0.8742	1.7988	1.0308	0.2916	-0.5334	0.5472	0.981	1.9122	0.249	-0.7392	2.0832	0.3198	0.0498	1.3362	1.8696
516	1.3506	2.0472	-0.114	2.2254	3	0.2628	0.3414	0.2418	1.287	1.8552	0.2064	-0.1206	-0.4764	0.981	2.289	0.6894	0.0426	0.3552	0.8958	-0.1206	-0.8106	-0.2202	-0.2202
517	0.8742	0.6114	-0.3552	0.6042	0.4266	-0.1206	-0.3768	-0.4476	-0.5898	0.1638	-0.1638	-0.1992	0.711	0.4692	-0.1638	-0.7746	0.2844	-0.0144	-0.2346	0.0282	0.1206	0.441	-0.213
518	1.0734	2.9574	2.943	3	0.0498	1.1946	-2.8578	3	-0.0498	-2.4384	2.097	-2.8362	3	0.0144	-2.0832	0.405	2.1966	3	0.7608	0.114	1.9974	-2.4456	-0.0144
519	0.654	0.0708	1.3932	1.0662	0.0354	1.7418	1.3578	-0.0144	1.2156	-0.2064	1.116	0.4476	0.5616	0.4908	0.9168	-0.2562	0.846	-0.1068	0.3198	-0.0144	0.9954	0.462	0.8178
520	-1.2156	-0.2562	-0.1704	-0.8316	0	-1.1016	-0.0072	-0.2346	-0.2916	-1.2012	-0.384	0.0072	-1.3506	-0.6468	-0.732	0	-0.8958	-0.249	-0.8244	-1.3296	-0.3768	0.9456	-0.1566
521	-0.654	-0.2988	-0.213	-0.384	-0.192	0.0072	-0.3552	-0.3624	-0.1992	-0.3414	-0.0072	-0.2274	-0.0498	-0.2346	-0.0072	-0.3126	-0.1278	-0.1566	-1.095	-0.3054	-0.6894	0.1422	-0.135
522	-1.038	-0.7464	0.0354	-1.1448	-0.9456	-1.4856	-1.1586	0.057	-1.1016	0.8814	0.0216	0.0072	0.0072	0.0282	-0.633	0.213	-0.0282	0.0072	1.1088	0	-1.1514	1.4646	2.0544
523	-1.1586	-1.7772	0.4338	-1.3224	-0.9456	0.0498	-1.6278	-0.1776	-0.8814	1.095	0.3984	-0.6894	-1.0524	-0.867	-0.846	0.114	-1.23	-1.5642	1.5924	-0.6966	-0.9666	0.6186	1.0806
524	-0.9168	-1.6776	0.192	-1.4646	-1.4148	-0.9666	0.4836	-0.6966	-1.5498	-0.462	0.0924	-0.4764	-1.5282	-0.9168	-0.192	-0.078	-1.3932	-1.2582	-1.7064	-1.1946	-1.8126	2.8152	-0.0282
525	-1.8414	-0.597	-2.4168	0.0498	-2.2254	2.595	3	-1.557	-1.6206	0.0426	1.7844	0	-0.0144	2.46	-1.7562	0.1206	-2.9646	-2.8152	-2.2962	1.7562	2.1114	2.8362	-1.6494
526	-1.1586	-0.327	-0.8244	-0.4908	-0.078	-0.1848	-0.519	-0.7962	-1.6776	-1.0734	0.135	-0.5616	0.0924	-0.2844	-0.732	-0.5472	-0.3912	-0.4692	-0.4974	-0.4266	-0.1638	-0.7182	-0.3342
527	-1.9194	-1.0026	0.1068	-2.2038	-2.211	-1.3434	0.4266	-0.1638	-2.0832	0.3912	-0.1638	-1.4928	-1.4292	-1.8198	0.0282	-1.1586	-1.8126	-2.2746	-1.0308	-1.578	-1.8486	0.3696	-0.1848
528	-1.1658	-1.2726	-0.0924	-1.3008	-0.654	-0.249	-0.405	-0.9102	-0.8886	-1.1304	-0.3486	-0.3624	-0.8388	-0.5898	-0.4908	-0.7746	-1.0806	-1.3008	-0.5334	-1.1016	-0.8178	-0.2772	-0.9882
529	3	2.7726	-2.8794	3	0.846	2.9856	0.576	-3	3	-1.5852	1.0662	-2.133	1.386	3	2.8932	-3	3	-1.5144	-3	3	2.9784	-3	-2.7372
530	1.7844	0.8958	-1.9908	2.7798	2.0832	2.4666	3	-2.595	1.614	-1.6278	-0.4764	-0.4974	-0.846	-2.8224	0.0708	-1.2156	2.1684	-1.8552	-2.6016	2.9928	2.9358	-1.4574	-2.9856
531	1.1658	1.0164	1.1088	0.9168	0.384	3	-0.4476	0.1206	1.422	0.135	1.9548	0.0924	0.8316	0.3198	1.3296	-0.1068	1.77	0	0.5472	-0.1206	1.0524	0.057	0.6612
532	1.308	1.9548	0.1068	1.3794	0.3768	1.3794	-0.1776	-1.5426	1.038	0.96	1.0236	0.6822	0.3054	-1.0236	2.0334	-1.2372	1.1016	0.3696	0.4476	1.3578	1.443	0.4692	1.0092
533	-1.23	1.7346	-0.8244	-1.2084	0.8604	1.3362	-1.2936	-0.654	-0.7962	0.6612	-1.7274	-0.4692	1.0452	-1.4148	-1.8342	-1.7772	-2.1894	-1.9266	-2.0118	0.654	-0.4194	1.1586	2.3742
534	-1.4646	-0.7536	0.0072	-0.6612	-0.4836	-1.8768	0.519	-2.0688	-0.0708	-1.4928	-0.4548	-1.9194	-2.2464	-2.1966	-1.5924	-1.0452	0.0072	-2.5164	-2.3886	-1.0164	-0.0282	-1.6494	-0.5688
535	1.635	-0.1566	1.1658	0.789	2.1612	-1.9476	0.0144	-0.078	-0.1704	-0.6042	-2.019	1.6848	-2.0832	2.8224	0.6756	0.4338	1.3296	1.6566	2.7654	-0.1422	-3	-1.0236	1.5354
536	2.8722	2.73	2.403	2.8722	2.8296	3	-3	1.4718	3	0.711	3	0.0144	1.2156	2.1396	2.9574	1.1088	3	-1.635	-1.557	2.8506	3	1.4148	1.0164
537	1.0236	3	0.327	1.614	-2.1258	1.1088	2.9502	-1.8486	0.0144	1.5144	1.9974	-1.8414	1.1874	0.4692	-1.365	-1.23	2.1966	0.9666	1.4784	1.9122	2.5524	1.4358	1.4718
538	-0.3624	-0.1278	0.7182	-0.3486	-0.1848	0.0642	-0.3912	-0.2418	-0.384	1.3152	-0.0354	-0.8316	-0.3768	-0.1776	-0.519	0.4692	-0.192	-0.2202	0.0144	-0.114	-0.0924	0.654	1.1802
539	1.7418	0.8244	-0.7182	1.7562	2.097	1.7628	-2.4954	0.0144	1.443	1.173	0.0282	0.9312	0.6894	1.2726	0.8388	-0.768	0.4194	1.4004	-0.5118	1.2798	0.8388	1.2726	1.8198
540	0.384	0.057	0.3054	1.3434	0.0498	2.787	-1.4004	-2.1756	0.3984	-0.7182	0.9666	-2.0688	0.8532	-3	0.135	1.2654	0.768	-0.924	0.6756	2.3106	1.9974	3	0.6114
541	-0.6966	-0.2346	-0.2844	0.249	-0.2274	-0.4974	0.0216	0.2844	-0.1206	0.597	-0.0708	-0.3054	-0.0498	-0.1068	-0.2346	-0.2064	-0.1566	-0.6186	0.8106	-0.597	-0.7254	0.5046	0.3198
542	-0.633	-0.462	-1.5216	-0.6822	0.249	0.135	-0.8532	-1.8552	-0.4764	-0.96	-0.0216	0.1422	0.192	-0.6042	-0.7818	-0.2988	-0.6966	-1.2798	-0.9312	-1.8768	-1.5	0.4548	-0.1704
543	-3	-2.9928	0.3624	-3	-3	0.1992	0.3768	-2.9718	-3	-3	-0.1494	-3	-0.0708	-3	-3	-2.9646	-3	-3	-3	-2.6016	-2.9358	1.9194	-3
544	-2.5734	-0.8886	-3	-1.4148	-1.3296	-1.251	0.3624	-2.8722	-1.5	-2.8932	-1.251	-1.4856	-1.4718	-0.4764	-1.7916	-1.8198	-0.7746	-3	-3	-0.5688	-2.097	1.4358	-2.3814
545	-1.287	-0.5472	-0.7392	-0.4122	-0.3054	0.3912	0.2562	-0.8532	-1.173	-1.059	-1.038	-0.903	-1.2582	-0.6756	-1.0308	-1.0164	-1.0734	-1.5996	-0.6612	0.2772	-0.711	-0.2988	-1.2798
546	-0.9312	-1.4718	0.27	-2.3604	-0.654	-1.2582	-0.711	-0.0216	-0.8178	-0.3912	-0.441	-0.4266	-0.6114	-0.8034	-1.0878	-0.2562	-0.9456	-1.0662	-1.5642	-0.9882	-0.8178	0.384	-0.8532
547	-1.4928	-1.9476	-1.3722	-0.9456	-1.095	-1.4076	-1.5282	-1.3506	-1.6704	-1.2228	-1.578	-2.1468	-1.308	-1.0806	-1.0026	-1.23	-1.8414	-2.1114	-1.386	-1.0026	-1.7202	-1.1658	-1.5144
548	-1.9338	-2.6448	0.6966	-1.4004	0.1638	1.2438	-2.211	-1.8414	-0.9666	-1.3506	-0.3486	-0.1992	-0.768	-1.8054	-0.4548	-0.9882	-0.9168	-1.5354	-0.732	-1.7346	-1.422	0.1278	-0.3414
549	-1.8198	-0.462	0.9456	-1.3224	-1.3434	0.2844	-3	-1.1658	-0.5832	-0.9312	-0.8604	-1.2654	-1.1658	-0.8316	-1.0452	-0.96	-1.7844	-0.9168	0.654	-0.0072	-0.6756	2.9292	-1.6848
550	-0.27	-1.8198	0.4974	-1.386	-1.0734	-1.251	3	-0.0072	-0.4692	0	-2.7012	-1.2582	-1.5282	-1.7628	-1.0026	-1.4784	-2.4456	-0.7392	-1.3506	-0.0642	-1.1874	-0.7038	-0.7392
551	1.365	0.9102	1.0806	1.8552	1.0092	1.8126	-0.441	-0.462	0.732	1.5354	0.9384	0.7746	-1.4718	1.4718	-1.0452	1.3578	1.2372	0.0072	0.0216	0.9954	1.9548	1.9692	1.3506
552	0.0072	0	0.5334	-0.0216	0.1278	1.0878	0.4548	0.4764	0.1638	0.2988	0.597	0.1494	0.633	0.2064	0.3768	0.4764	0.0072	1.0236	0.8244	0.0282	0.0354	0.384	0.3552
553	-0.7392	-0.213	3	-0.462	-0.7038	3	-3	0.0072	0.0072	0.0216	0.1422	-0.3696	0.1776	-1.038	-0.249	-0.3768	0.0144	0	-0.0072	-0.7038	-0.3696	0.0072	1.9548
554	1.1802	0.1278	0.0144	1.116	1.827	0.3984	0.54	0	0.1848	0.078	0.2772	0.114	-0.1494	0.3126	0.0354	0.654	0.0642	-0.4908	0.0708	0.0642	0.5046	0.0852	0.0426
555	-0.732	-0.3696	-0.7536	-0.2916	0.3414	-1.8768	-1.8486	-1.4004	-0.4266	-1.6422	-0.327	-1.2654	0.0144	-0.6114	0.114	-1.6638	0.462	0.2628	-0.7962	-1.8552	-2.0334	-0.4194	-2.2536
556	-0.6612	0.192	0.7746	0.519	0.4122	0.2916	-0.3912	0.3054	-0.1992	0.6042	-0.7608	-0.3198	0.1638	0.1278	0.3624	0.3552	0.27	-0.5262	0.213	-0.2346	-0.2202	0.6612	0.8532
557	-0.9666	0.0282	-1.0092	-1.173	2.1894	0.0282	-1.1088	-1.1874	-0.8886	-1.059	0.0072	-0.1704	-0.8886	0.597	-0.384	-1.2156	0.3696	-0.6186	2.6946	-2.0898	0.0216	2.04	0.4194
558	3	1.3362	3	3	3	2.9358	2.4168	-1.2084	3	-2.7084	-0.576	-0.9456	-0.924	0.6822	3	0.0072	1.827	-0.6186	-3	3	1.1376	0.0144	-1.9908
559	1.1514	1.1802	-1.5	1.2084	1.5	1.77	-1.4784	-1.9548	1.1802	-0.8316	0.7392	-0.4974	0.4764	1.5426	1.3224	-1.4856	1.941	-0.5472	-1.749	-0.327	1.0662	0.4548	-0.8244
560	-0.3696	0.6468	0.4974	0.8178	3	1.1232	0.1992	-0.5118	-0.3624	-0.5334	0.7254	0.27	-0.135	-0.54	0.4122	-0.384	1.8342	-0.6258	-0.2916	1.116	1.422	0.6894	-0.4194
561	0.3414	-0.0216	-0.0282	-0.0144	-0.3696	0.192	-0.1704	0.3624	-0.0144	0.2772	0.1422	0.0144	0.0072	-0.27	0.2202	0.4266	0.0072	0.0144	0.2772	0.192	0.1278	0.327	-0.2202
562	-0.0144	0.462	-0.3198	0.6684	2.9502	1.1586	0.1848	-0.384	-0.6684	-0.6684	0.057	-0.1704	0.1704	-0.1704	-0.1566	-0.0708	1.1016	-0.4476	-1.3152	0.135	1.1232	0.114	-0.2562
563	2.2392	-1.6278	1.8984	-1.1946	-1.9266	3	3	2.8578	0.2562	1.8198	1.9476	-2.1612	0.114	-2.6946	-1.3932	0.213	3	2.1186	0.0354	0.1848	2.4666	0.0498	2.6514
564	-0.519	-0.5688	-1.0026	-1.287	-1.9548	-0.4836	-2.3886	-0.6042	-1.1304	-0.2916	-0.0996	-0.3696	0.135	-0.135	-0.8316	-1.1016	-1.4928	-0.4692	-1.8696	-1.4784	-1.7988	-0.8742	0
565	-1.2654	-0.5262	-0.6822	-0.6822	-0.9528	-0.8106	-1.0236	-0.8604	-1.059	-0.6756	-0.54	-1.0092	-0.54	-0.8034	-0.7392	-0.8742	-0.5544	-0.8814	-0.8034	-0.8316	-1.2228	-0.6468	-0.6114
566	-0.576	-0.327	-0.3486	-0.1848	-0.1638	-0.213	-0.192	-0.0642	0.327	-0.327	-0.213	0.0708	-0.6612	-0.3984	0.7608	-0.2202	-0.3912	-0.2844	-0.2844	-0.3342	-0.3126	0.3768	-0.0072
567	-1.0662	-0.8814	-0.9102	-0.9882	-0.5046	-0.5472	0.5334	-1.0452	-0.5616	0.0498	-0.1992	-0.0708	-0.0498	-0.1848	-0.2988	-0.0852	0.3624	-0.2988	-1.1946	-0.0426	0	-0.078	-0.8388
568	-1.5642	-1.4856	-0.6612	-1.7628	-1.1658	-0.0708	-0.6684	-0.9882	-1.0164	-0.7038	-0.1278	0.0072	-1.1802	-1.7562	-1.4718	-0.249	-0.9384	-1.23	-1.8126	-1.6776	-1.4784	0.1494	-0.5472
569	-3	-2.154	1.6422	-2.1258	-2.154	0	-2.268	-2.3742	-1.749	-2.289	-0.6822	-0.6042	-1.059	-0.8958	-0.9954	-0.3342	-2.751	-2.7726	-1.9692	-0.8958	-1.3224	1.116	-0.5544
570	-3	-1.6494	-2.0616	-3	-3	-0.27	0.1494	-1.7274	-3	-2.9928	0	-2.2536	-1.2012	-1.7064	-2.3742	-2.1258	-1.0026	-1.6776	-2.9856	-1.4502	-0.6042	-2.8722	-0.1992
571	-1.4292	-0.6822	0.1278	-0.903	-1.173	0.3054	-0.6612	0.078	0.0216	-0.0072	0.0852	-0.1776	-0.0924	-0.7038	-0.8178	0.0498	-0.2346	-1.3794	0.0426	-0.7746	-0.27	1.0524	0.1278
572	-0.9954	-1.4292	0.0072	-1.0806	-1.059	0.384	-0.4836	-0.654	-0.1422	-0.5544	-0.135	-0.7038	-0.1422	-1.0092	-0.4194	-0.1848	-0.4908	-1.0092	-0.2628	-0.6822	-1.2372	0.4548	-0.3198
573	-2.8008	-2.7936	-1.3362	-2.8362	-2.787	0	-1.8768	-1.9548	-2.8296	-2.0118	-1.9194	1.0026	-2.6376	-2.7228	-1.6278	-1.7562	-3	-2.0544	-1.2936	-2.7012	-2.8932	0.192	-2.6658
574	-0.6684	-0.7818	-0.8886	-0.8316	-0.924	0.0642	0.5616	-0.6042	-0.7392	-0.7818	-0.4692	-1.1448	-0.2562	-1.6992	-0.7962	-1.557	-0.1848	-1.0092	-1.1802	-0.8244	-1.614	1.2228	0.0144
575	-0.1566	-0.3912	0.0144	-0.4974	-0.4692	-0.0144	-0.2988	-0.384	-0.3414	-0.4122	0.1776	-0.1638	0.384	-0.192	-0.192	-0.7254	-0.1638	-0.192	-0.7962	-0.1848	-0.2064	-0.0072	-0.0072
576	-3	-0.9168	-0.4266	-2.5524	0.2064	0	-2.4168	-2.751	0.4908	-2.9928	0.4836	-0.1278	-0.7464	-1.9692	-1.884	-1.9194	-1.1586	-0.5118	-3	-2.4168	-2.019	0.249	-2.943
577	0.1704	0.1992	-0.0144	0.5898	-0.1776	-0.0642	0.3552	-0.0072	0.4194	-0.192	-0.0072	0	0.0072	-0.3126	-0.1494	-0.0144	1.1874	0.0072	-0.1704	-1.0308	0.0708	0.6822	-0.6468
578	0.4764	0.4908	-1.1016	0.1638	-0.0282	-0.2346	-0.0426	-0.732	-0.0642	-0.1992	0.1704	-0.4836	0.0852	1.2228	-0.2418	-0.7608	1.3434	0.1278	-0.8886	0.1848	0.3414	-0.249	-0.1566
579	2.211	1.3224	-0.4764	1.386	0.3486	0.7182	2.0832	-0.2844	1.6566	-0.789	1.0662	0.5118	0.2418	0.7962	1.0878	-0.54	1.9548	-0.5472	-0.4548	-0.0144	0.8604	-1.1946	-0.7962
580	0.711	1.3932	-0.2916	1.9194	-0.2628	0.405	-0.7254	-0.1638	0.7182	-0.0072	0.1566	-0.5334	0.8742	0.249	0.2418	0.5898	3	0.9168	-0.2844	0.9456	2.9928	0.3126	0.6468
581	-0.3054	-0.8316	0.1992	-0.4548	-2.232	-0.192	-0.2916	-0.3198	-0.4194	-0.192	0.192	-0.3054	-0.3486	-0.1422	-0.3552	-0.2064	-0.5334	-0.192	-0.1848	-0.9168	-0.732	0.846	-0.1068
582	1.365	-1.7628	1.6848	1.365	-0.6612	0.2628	-1.4718	0.384	0.3198	0.7182	1.8486	-1.9692	-0.0282	-1.1232	0.576	-0.1206	1.3362	0.2916	1.9338	1.884	0.0708	0.8532	0.0216
583	-0.0216	-0.7818	2.8434	-0.114	0.2274	-3	-3	2.019	0.0498	1.6494	-0.9456	0.0216	-0.6114	0.0144	-0.1422	0.8958	-0.5334	-2.04	1.1088	-1.2936	-0.7464	-0.5616	2.6088
584	-0.7038	0	0.057	0.4836	-0.0216	0.078	0.6114	0.0144	0.54	-0.0072	0.405	-3	-0.2346	-0.3552	-0.2064	0.0216	0.5118	0.3126	0.4122	-3	0.1776	-0.0072	-0.3552
585	-0.0498	0.9312	0.0144	0.0498	0.2274	0.54	-0.0282	0.1992	-0.0216	0	0.441	0.4692	1.3434	0.213	-0.2274	-0.249	1.0734	0.4764	-0.4692	-0.3198	0.8388	0.8034	0.2988
586	0.3486	0.5334	0.3624	0.5118	0.5616	1.5708	0.114	0.213	0.5898	1.0308	0.7962	0.0924	0.9954	-0.192	0.5472	0.2988	0.7038	0.2274	2.0832	0.3486	1.308	0.9882	1.1946
587	-0.0072	0.0354	1.308	-0.0072	-0.6042	1.2372	0.6258	0.5688	1.1304	0.7254	0.8034	0.114	0.9456	-0.0144	-0.0144	1.7988	0.8106	0.768	0.7464	0.5688	0.0072	1.4574	1.095
588	0.1704	2.0832	0.519	3	3	-0.0426	0.4266	-0.1422	0.2916	-0.0144	3	0.0072	0.0216	2.73	0.4194	-0.7392	3	0.5118	-0.6042	-0.0924	2.2254	-0.192	0.5046
589	0.6258	-0.4194	-0.5616	0.4692	-0.732	2.3532	-0.0354	-1.3008	-0.405	-0.3414	-0.9882	-0.9666	0.711	-0.7962	1.1232	-0.8316	0.576	0.576	-0.441	0.2202	0.5262	1.3362	-0.5688
590	-0.0498	-0.6612	-0.3414	-0.2988	0.0354	0.3624	0.4548	-0.2772	-0.0216	-0.0996	0.2628	-1.059	1.1514	-0.8958	-0.135	-0.3342	-0.6258	-0.441	0.2418	-0.0282	-0.0144	-0.3552	-0.462
591	-0.3912	-0.1494	-0.0282	0.519	0.6612	1.3722	1.116	0.2064	0.384	0.8316	1.23	-0.0072	0.9738	-0.0144	0.4266	0.9102	0.9666	0.0282	-0.1494	-1.3722	0.7392	0.7392	0.7182
592	-0.6684	-0.0354	2.4102	-0.8316	-0.8958	1.2582	-2.7582	-2.4882	-1.2156	1.7418	-0.2418	-1.7772	1.4004	-0.3414	-1.0308	-0.4194	-0.924	-0.057	-2.268	-2.808	2.6658	0.0924	0.3768
593	-2.019	-1.9122	-0.2346	-0.7962	-1.038	-1.2438	-2.3034	-1.9338	-2.1468	-1.557	-0.576	-0.5544	-1.9908	-2.0544	-1.3224	-0.2916	-2.1186	-1.614	-0.867	-1.578	-2.3604	2.787	-0.1776
594	-3	-2.9148	-0.3054	-3	-3	0.1776	0.3912	-1.287	-0.4974	-3	-1.77	-1.443	-2.9784	-2.9928	-3	-0.7818	-3	-3	-3	-3	-3	3	-1.1658
595	-3	-2.4882	-0.4974	-2.3388	-2.9646	-1.77	-2.6586	-0.1566	-2.595	-0.9882	-1.5	-2.2038	-2.2038	-2.5878	-1.2582	-0.213	-2.5026	-2.0832	-1.1658	-1.6992	-2.5308	-0.0144	-0.5544
596	-0.2202	-0.9456	0.4692	-0.4836	-0.384	0.7182	-0.0072	-1.0164	-0.2916	-0.6042	-0.078	0.441	-0.0072	-0.3054	-0.4194	0.2274	0.0072	-1.0164	-0.2628	-0.6186	-0.9168	0.3414	-0.789
597	-2.5452	-3	-3	-1.827	-2.1042	3	2.7936	-2.9292	2.886	-0.9954	-2.5734	-3	0.3054	-2.9718	2.8794	-0.789	-2.1042	-3	-3	-3	-1.9692	2.9928	3
598	-1.116	-1.713	1.5708	-1.7064	-0.3696	1.0092	0.2418	-0.768	-0.9168	-0.0354	-0.5046	-1.0026	-0.8106	-1.116	-1.9338	-0.1494	-1.4856	-1.4718	-1.3578	-1.7274	-1.5996	0.924	-0.0072
599	-0.789	-2.232	-1.2654	-1.6704	-0.6042	-2.1756	-1.7418	-2.3532	-2.3958	-2.2182	-1.1586	-1.6638	-1.2438	-2.1822	-0.8244	-1.8696	-1.2084	-1.8126	-1.9476	-2.04	-2.2536	-0.4908	-0.7608
600	-1.0734	-1.0308	-0.597	-0.5262	-0.7608	-0.3696	-0.3126	-0.6894	-0.597	0.3984	-0.633	-0.6894	-0.249	-0.8604	-0.5262	-1.1874	-0.3126	-0.2628	0.3054	-0.3054	-0.3342	0.8886	0.249
601	-0.5262	-0.9528	0.0216	-0.3552	-1.6278	-1.3434	-1.1088	0.2562	-1.0026	1.287	-1.3296	0.3054	-1.365	-0.249	-0.7962	0.3054	-1.4574	-1.713	1.3506	-1.7844	-0.981	0.1206	0.633
602	-2.886	-3	0	-3	-3	-2.346	0.2628	-1.8342	-3	-1.6704	-0.0354	0.0144	-2.367	-2.9148	-0.2346	-0.1704	-2.559	-1.8342	-0.8178	-2.6232	-3	3	-0.5898
603	-3	-3	1.2156	-3	-3	0.1422	-2.1114	-2.0472	-3	-0.6396	0	-3	-3	-2.751	-3	0.3768	-3	-2.9718	-2.9574	-3	-3	0.2772	-2.9928
604	0.2346	0.6894	-0.5688	0.54	0.5046	0.1278	-0.9312	-0.6612	-0.5262	-0.135	0.6966	-0.3198	0.1206	-1.2084	0.1776	-0.5334	0.462	0.213	-0.0426	0.633	0.3552	-0.3054	0
605	-1.6848	1.749	-1.1232	1.1232	1.692	1.1514	1.8912	-2.3106	-1.749	-0.6684	1.827	-1.578	-1.6068	-1.6638	-0.3984	-1.2438	2.1042	-2.0688	-1.2228	-1.5354	0.846	-1.6422	-0.8034
606	0.3984	2.8224	2.04	3	-0.0216	2.6586	3	2.1258	2.097	2.0046	2.8434	0.0282	0.0144	0.135	1.962	-0.1638	1.3506	0.4548	2.8224	-0.0144	2.367	-0.0426	2.4954
607	-2.481	-0.9528	-1.1304	-1.7274	-1.5924	-1.3794	0.3126	-2.4666	-2.8224	1.8552	-0.3984	-1.1514	-1.4718	-0.5688	-0.4836	-0.7254	-1.2084	-0.9312	1.5996	-1.3932	-0.9528	2.289	-2.2182
608	0.6894	1.1376	1.7274	2.2818	3	0.6468	-1.2084	-2.6304	-0.633	-0.9456	-0.078	-0.924	0.768	0.4974	-0.4476	-0.5898	2.4882	-1.3152	-1.8552	-0.1068	0.7182	-0.54	-3
609	-3	-2.6304	-3	-3	-1.287	-0.8106	-2.1186	-2.9358	-2.2464	-3	-2.5308	-2.5236	-1.9548	-3	-2.9646	-1.9692	-2.367	-2.1822	-2.5878	-2.2818	-1.0236	0.7464	-2.3604
610	1.3506	2.0832	-0.0852	3	0.0072	0.54	0.2418	-1.2936	0.4836	0.7392	1.5216	-1.5216	1.287	-1.3008	0.6042	-0.7536	3	0.924	-1.827	1.4718	1.2654	-0.5118	1.7202
611	1.251	1.5	-0.1638	1.5354	-1.713	-1.5	0.9456	-0.903	0.8106	-1.1946	-0.2988	-0.5118	-0.1776	1.0164	-1.0026	0.4764	2.3388	-0.2064	-2.1966	0.4476	2.2254	2.2818	-1.0092
612	-0.3054	-0.7962	-0.519	-0.1494	-0.3126	0.3486	0.249	0.0072	-0.7182	-0.327	0.192	0.0642	0.057	-0.1704	0.0924	0.078	-0.3126	-0.3054	-1.0806	-0.4836	-0.078	0.4194	-0.5472
613	1.713	3	1.1946	1.308	0.3414	0.4764	1.7916	-1.5144	0.8742	2.2818	0.597	1.059	-0.213	-0.0354	-1.4928	-2.0334	2.886	-0.981	0	0.6822	1.422	1.8198	-1.7562
614	-0.3126	-0.2274	1.386	-0.1494	-0.6756	1.2372	0.114	-0.0852	1.5072	-0.1422	0.9168	0.192	-0.0642	-0.0072	-0.576	-0.441	0.597	-3	1.7844	0.4338	0.1068	1.5282	1.749
615	-2.673	-1.5216	-1.3152	-1.0878	1.2582	-0.3414	-1.4784	-0.6258	-0.7038	0.1206	-0.7038	-0.2562	-0.5898	-0.7254	-0.3912	-0.6966	-1.3932	-0.981	-1.1514	-1.23	-0.8742	0.924	0.768
616	-0.6822	-0.135	3	-0.8532	1.9338	3	3	1.0092	3	0.078	2.4312	0.2628	2.04	3	3	1.0092	1.7844	-1.2372	-3	0.6966	-0.078	-1.5354	2.5092
617	-0.327	-0.6756	1.2936	-0.4764	-0.2772	-0.0354	-0.0924	-0.213	-0.4764	-0.0354	0.462	-0.3768	0.0072	-0.327	1.0806	0.1206	-0.8316	-0.4548	-0.078	-0.0996	-0.6684	1.6422	0.0282
618	-0.213	-0.2988	0.4974	-0.0144	-0.1638	0.1494	-0.597	-0.3624	-0.1848	-0.057	0.0144	-0.3696	-0.3552	-0.2202	0.2202	0	-0.4836	-0.2202	-0.5334	-0.9666	-0.1638	0.114	0.768
619	-2.5524	-1.6848	0.7392	-0.3414	-1.6206	0.0354	-3	-2.5734	0.441	-2.346	-0.405	1.2726	-0.7608	-0.5832	-2.559	-1.7988	-0.27	-0.9384	0.3054	-2.4456	-2.5662	-1.4502	0.2628
620	-2.751	-2.3814	-0.3696	-2.9502	-2.1966	-2.7084	-1.116	-1.557	-1.7064	-1.9194	-2.424	-1.4358	-2.7936	-2.46	-1.941	-1.8552	-2.8008	-2.4882	-2.2254	-2.6448	-2.5806	0.5262	-0.8742
621	-0.7608	-1.5498	-0.0216	-1.4784	-1.5282	-0.789	-1.7274	-0.0144	-0.654	-0.6684	-0.1422	-0.441	-0.7818	-1.2438	-1.6638	-0.0708	-1.0662	-0.3984	-0.2418	-0.7182	-1.251	0.8604	-1.3224
622	-1.1874	-0.981	-0.2628	-0.7818	-2.211	1.3434	-1.4148	-1.9122	-0.4266	-0.867	0.9102	-2.9574	1.365	-0.6468	-3	-2.0334	-0.4836	-1.5642	0.0426	-1.5924	-0.5832	1.1658	0.0282
623	-1.1016	0.0426	-0.2418	0.0072	-0.6042	-0.2064	-0.846	-1.365	-1.23	-1.5216	-0.8742	-0.54	-0.6966	-0.441	-1.173	-0.6756	-0.1848	-1.0026	0.0354	-1.443	-0.903	-1.3932	-1.23
624	-1.1874	0.0072	-1.8486	1.5	2.0688	0.0072	-1.7988	-1.941	-2.0616	-1.7772	-1.2156	0.6186	0.3414	0.0072	-0.576	-1.5852	0.3198	-0.9738	-2.2254	-0.768	-0.057	1.2372	-1.8768
625	-0.0072	2.0262	3	0.4692	-0.0216	0.0852	0.768	3	1.23	-0.5118	-0.4908	-0.2988	0.3198	1.5	0.1704	3	1.0308	0.9102	-0.3054	-0.0144	1.1376	0.2418	-2.3106
626	-1.1304	-0.5334	-0.0216	-0.6966	0.9666	-0.711	-1.8126	-0.711	-0.7746	0.9738	0.8742	-0.0072	-0.462	-0.4122	1.0452	-0.9168	-0.9102	-0.6684	-2.559	-0.5832	-0.405	-0.4974	1.2012
627	0.0144	0.0144	-0.27	0.1068	0.9168	-0.0072	1.1088	1.059	0.2274	0.3984	0.249	0.5688	0.0144	0.2844	0.135	0.3912	0.6114	0	0	-0.8532	-0.6612	0.5262	-0.0216
628	1.5144	1.4856	0.597	1.3794	-0.3486	0	0.867	1.6206	0.8388	1.3506	1.614	-0.7746	1.1514	0.0282	0.057	0.1848	1.962	0.8106	-0.0216	-0.2844	0.9384	-0.384	1.1232
629	1.8768	1.6566	2.3886	2.3742	2.8506	-1.1232	-1.5	-0.6042	2.8506	1.8984	1.6776	1.2228	1.4856	1.5144	2.7228	-0.327	2.1684	1.443	0.2988	-0.2274	1.5996	0.9312	2.4666
630	0.2562	0.384	0.8178	0.8958	0.213	1.1874	0.2562	0.1566	-0.54	-0.3342	0.3552	0.057	0.5472	0.6966	-0.249	0.9666	1.2372	0.6684	-0.3912	0.6042	0.8886	0.0072	-0.519
631	-0.1566	-0.54	-0.3414	-0.192	-0.1704	-0.2772	0.2628	-1.0524	0.0216	-0.3696	-0.1638	0.0216	0.1206	-0.1566	0	-0.327	-0.2916	-0.3198	-1.1376	-0.2772	-0.0996	0.2202	-0.4338
632	-0.2274	1.9122	-2.2254	0.6822	0.2346	0.2418	0.5118	-0.3912	0.7392	-0.9528	-0.2064	-2.4312	0.2562	0.7536	-0.2064	0.5832	2.4528	0.1206	-0.8814	0.8034	-0.3198	-0.249	0.2274
633	-2.6946	-2.7228	-1.365	-0.4476	-2.3178	-1.827	0.0072	0.057	-1.4358	-1.962	-2.8794	-2.7936	-2.6658	0.1494	1.2372	1.8198	-0.0426	-2.0118	-2.4666	-2.1966	0.0282	3	-0.2916
634	2.481	2.3886	-0.0144	2.8506	-0.654	1.308	3	0.1776	1.2582	-0.7962	-0.924	-2.289	0.4122	0.3912	-1.2084	0.3198	2.3388	1.9908	0.0216	2.3034	2.5236	0.6966	-0.3054
635	1.3152	2.1042	2.3886	2.5662	0.5118	1.3152	1.116	0.1278	2.8296	1.0734	2.1966	1.1448	1.3578	1.7418	1.6848	1.0734	1.5426	0.2988	0.0072	2.04	2.403	0.9456	1.7418
636	-0.9666	-1.6704	1.1586	-1.2726	-1.038	1.3296	-2.289	-1.9476	-1.7562	-1.3722	-1.059	-1.962	0.2064	-2.5164	-1.0524	-1.422	1.1514	-1.4646	-0.9312	-1.3008	-0.3912	-1.0164	-0.8532
637	-2.04	0.0426	2.1822	-1.1514	-1.287	1.6704	3	-0.2418	-1.905	2.289	-1.7274	-0.2772	0.9384	-1.4148	-1.9194	-0.654	-2.268	-1.4928	-1.0662	0.0144	-0.405	1.2156	1.7064
638	-0.8244	-0.5334	0.0072	-2.0544	-0.5472	0.8316	-0.846	-1.2936	-0.6468	-0.0072	0.7038	-0.4548	0.0216	-0.0498	-0.0072	-0.2202	-0.6186	-1.8342	-1.1658	-0.0216	-0.5688	1.1514	-1.0092
639	-1.5498	-1.941	-0.441	-1.6278	-1.3224	0.0072	-1.9476	-0.5688	-0.903	-0.2628	0.405	-0.6258	-1.4928	-1.059	-1.5426	-1.3578	-0.4974	-1.0878	0.2628	-0.3984	-0.2562	0.7746	0.1848
640	-1.749	-2.0262	1.095	-1.1586	-0.8958	-0.867	-0.0852	-1.9692	-1.578	-1.0806	-0.0144	-0.1848	-0.6258	-0.0924	-0.54	0.6822	-1.308	-1.4784	0.8034	-2.3388	-2.1186	1.713	0.6822
641	-2.5662	-1.0236	-0.789	-2.0118	-1.422	-1.578	-1.8912	-1.5642	-0.9456	-1.2156	-0.9102	-1.2582	-1.5708	-2.787	-1.038	-1.5996	-0.654	-3	-2.7726	-1.6848	-1.8342	2.3178	-1.3794
642	-1.0308	-1.749	-0.6684	-1.749	-1.6704	-1.1088	-1.2084	-0.8106	-2.0832	-0.9102	-0.1422	-0.8106	-1.9122	-1.8696	-0.8244	-0.8106	-0.5334	-2.6304	-2.1966	-0.5898	-2.1966	1.1376	-0.3198
643	-2.0616	-2.268	-1.2936	-1.7916	-0.4122	-0.8958	-1.2084	-2.1612	-1.5354	-2.2818	-1.0734	-1.7916	-0.9384	-1.443	-0.846	-1.9548	-2.3106	-2.2254	-1.614	-1.77	-1.7274	0.2916	-1.6992
644	-0.0144	0.3126	2.5092	-0.1068	-1.1874	1.5282	-0.0996	1.2012	1.386	2.1186	0.5832	-0.3624	0.1704	0.4764	0.5334	0.2346	1.5708	0.54	1.941	0.0144	2.3178	0.6114	2.1042
645	-1.2582	-0.8106	-0.1206	-0.8316	-0.9528	0.1776	0.2418	-1.6068	-0.8034	-0.135	0	-0.3342	-1.1304	-1.2654	-0.3696	-0.327	-1.386	-0.867	-1.635	-1.5354	-1.692	-0.3696	0.0426
646	-1.116	-2.9646	1.9194	-1.962	-0.9528	2.5806	-1.2156	0.1278	-1.2582	0.0144	1.0164	-0.8886	0.7536	-2.0334	0.3054	0.5616	-1.5852	-0.3552	-1.3722	-1.5852	-1.5144	0.8604	1.4928
647	-0.2274	-0.2418	0.1494	-0.2274	0.1206	-0.5046	0.192	-0.213	-0.633	-0.3126	-0.4692	-0.1848	-0.5262	-0.3624	-0.4266	0.1278	-0.6894	-0.0924	-0.1422	-0.4836	-0.249	2.3034	-0.4764
648	0.8178	2.886	1.095	1.77	-0.4548	1.4358	2.8722	-1.0092	-0.6966	0.6396	1.5924	-0.5544	2.1894	-1.713	-0.5262	0.3198	0.9954	0.9384	-2.3604	0.5544	1.0662	1.6992	-1.2012
649	-1.3578	-1.6494	1.8696	-0.846	-0.6966	2.943	2.133	-1.8768	-1.116	1.4928	2.3178	-2.7012	-0.6966	1.0236	-0.9882	-1.0308	1.422	-1.8624	-1.0164	2.3178	-0.7392	-1.1658	1.7202
650	1.251	0.768	1.6704	1.0524	1.3224	1.1088	-0.5544	0.9312	0.6468	1.3506	-0.0144	-0.4548	0.8532	0.5334	0.5616	-0.3486	1.1514	-0.5334	0.576	-0.0144	0.4194	-0.6822	0.5046
651	-1.386	-3	-2.3244	-3	-2.886	0.4974	-2.9646	-1.4928	-2.3958	-1.692	1.1658	-3	-1.3008	-2.9856	-0.1566	0.1566	-0.3054	-2.9148	-0.057	-2.808	-2.9076	3	-2.3958
652	0.1068	-0.078	0.3342	-0.0144	0.213	0.192	0.27	-0.3768	0.213	0.0642	0.7038	-0.0144	0.462	0.5898	0	-0.0216	0.7392	0.0426	0.711	0	0.1704	0.0498	-0.249
653	2.8296	2.9004	0.2628	2.2746	2.943	2.7012	3	0.8316	2.2818	0.057	2.8722	2.6016	2.943	2.5806	1.1232	0.249	2.8152	2.8224	0.4836	2.922	2.6658	0.27	-1.9194
654	0.2202	-0.0144	-0.7818	-0.405	0.114	-0.6042	-0.789	-0.1776	-0.4908	-0.3486	-0.3486	0.2064	-0.213	-0.5832	-0.249	-0.3552	0.2772	0.3342	-0.6612	-0.4338	0.27	-0.0216	-0.3414
655	-1.5144	-1.173	0.981	-1.4718	0.711	0.078	0.2628	0.3624	2.5878	1.251	-1.4856	1.0092	-0.135	0.3624	-0.3624	-0.2772	-0.2772	0.4836	-0.5118	-0.0354	-1.9548	1.8552	0.6396
656	0.3486	0.4836	-0.0216	0.1206	0.2346	0.9102	2.9646	-1.3506	0.1638	-0.0144	0	0	0.8604	0.1566	0.2346	-0.0144	0.5544	0.8532	-0.327	0.4338	0.5118	0.2346	0.54
657	-3	-1.5924	1.1088	0.0072	1.0734	-1.0308	-0.384	0.2844	-0.1068	1.5144	-0.6186	-1.4502	-0.654	-0.0924	-0.1068	-0.213	-0.4476	0	0.3126	-3	-1.2726	0.5046	2.0544
658	-1.422	-1.3224	3	-1.2012	-0.6612	0.6186	-1.6992	3	-0.9954	2.9784	-1.038	-1.5216	-1.4718	0.5046	-0.405	2.6658	0.2988	-0.2916	0.5616	-1.3296	-1.1016	2.097	3
659	-2.5452	-2.9928	-0.1848	-2.673	-2.8932	2.9718	-2.922	-3	0.3486	-2.8794	1.6422	-2.8722	-0.0072	-3	-2.7084	-2.886	-2.9646	-2.9292	-0.2628	-2.8362	-2.886	1.8486	1.7562
660	0.114	2.133	-1.9338	2.1258	-2.133	0.0642	-0.0282	-2.8224	0.3984	-2.4384	0.0072	-2.424	2.8794	-2.5524	-2.1186	-1.9266	2.886	2.5734	-2.8362	-2.8152	-0.1068	-1.2654	-2.7798
661	-1.4718	2.9574	-1.7064	-1.1514	-1.251	2.865	-2.7654	-2.8932	-0.8532	-1.095	-1.8054	-2.0616	-2.3316	2.3742	-1.2798	-0.7962	2.9502	-2.268	-2.481	-2.4456	-2.5026	-1.7274	2.4882
662	-0.96	-0.7536	0.9456	-1.2084	-0.6186	0.9456	-0.6756	0.5898	0.3552	1.0524	0.192	-0.7962	0.0282	-0.0144	-0.0144	0.0072	0.0144	-0.8742	1.713	-0.1566	-0.8814	0.6822	1.116
663	-1.7772	-1.2582	-0.0216	-1.2582	-1.6704	-0.5334	-1.5498	-0.9738	-1.095	-0.327	0.2064	-1.7202	-0.5262	-0.6612	-1.3296	-0.5262	-0.7818	-1.4856	-0.213	-1.3506	-1.1448	0.0144	-0.0144
664	-1.557	-1.635	0.2562	-1.2936	-0.8814	1.3152	0.0924	-0.3414	1.0164	-1.116	0.768	0.057	-0.2844	-0.5688	-0.327	0.8814	-0.5688	-0.5262	-0.3912	-1.1946	-0.5898	1.4148	-0.5046
665	-1.7418	-0.0216	0.711	-0.6114	-0.27	-0.249	0.0924	0.441	-0.9666	1.0734	-0.0144	-0.6258	-0.654	-1.0164	-0.9384	0.4122	-0.0996	-0.1638	0.4338	-1.0164	-1.0164	0.6396	0.9384
666	-0.5334	-1.0452	1.8768	-1.2936	-0.981	-1.1232	0.6396	1.5498	-1.4076	1.8054	-0.5046	-0.6468	-1.095	-1.0308	-0.27	1.7064	-0.9102	-1.5642	1.443	-1.2372	-0.711	1.3932	2.0544
667	-1.4574	-0.7182	-0.135	-1.443	-0.8958	0.0354	-3	-0.7254	-1.8696	0.8886	1.5852	0.5046	-1.2582	0.0852	-1.3434	0.3342	-1.4148	-2.9784	-1.1802	-1.3434	-1.1874	1.5354	0.405
668	-0.2418	-0.2916	0.0708	-0.078	0.5046	0.1566	-0.519	-0.2202	-0.0642	-0.8532	-0.0426	-0.0852	0.114	-0.2346	-0.1704	-0.2418	0.0426	-0.114	-2.2254	-0.462	-0.1704	-0.2772	-0.7536
669	-0.0216	0.135	0.7818	0.1206	-0.1206	0.8034	0.0852	0.114	1.0878	0.5898	0.4122	-0.3768	0.384	-0.1422	0.6684	0.3984	0.3984	-0.9312	0.2202	0.1776	0.0642	0.9384	0.4692
670	-0.6042	-0.0498	0.1848	-0.1638	-0.2418	0.3342	-0.5472	0.1278	-0.2202	0.3486	0.1992	-1.557	-0.057	-0.1422	-0.924	-0.2064	-0.1776	-1.6566	-0.3414	-1.443	-0.213	0.1278	1.2654
671	-0.4764	-1.23	-1.5282	-0.903	-0.3054	1.9548	-2.2392	-1.3152	-1.059	-1.4784	-0.9528	-1.0452	0.8886	-1.173	-0.6468	-0.384	-0.3486	-0.5334	-1.3008	-0.5046	0	1.1088	-0.9384
672	-0.8814	-0.4194	-0.519	-0.5334	-1.0308	-0.654	0.3912	-0.3624	-0.327	-0.8178	-0.405	-0.1638	-0.1992	-1.0026	-0.3768	0.3198	-0.2628	-0.8106	-0.5472	-0.8388	-0.9456	1.692	-0.8742
673	-0.135	-0.9954	-0.0924	-1.2228	-0.5472	-1.1016	0.4974	-0.8604	-0.8886	-0.4338	-1.1946	-0.4836	-0.5334	-0.7818	-0.654	-0.1206	-1.038	-0.2562	-0.192	-0.4476	-0.7818	-0.0708	-0.3912
674	-1.3578	-1.386	2.4882	-2.0334	-2.367	0.576	-3	2.4456	-1.8624	1.7916	-1.3296	0.5334	0.1704	-1.962	-1.3722	3	-1.0164	-1.116	3	-2.5092	-1.3578	-0.057	2.2608
675	-0.2202	0	-0.3768	0.0642	0.1776	-0.0072	-0.2988	-0.8034	-0.1848	-0.633	0	0.0072	-0.3552	0.462	-0.27	-0.3552	0.2772	-0.3198	-0.5046	0.0216	-0.327	-0.0498	-0.7746
676	-0.5898	0.711	-0.9456	-0.903	-0.7962	-1.6278	0.7536	-2.232	-1.0164	-1.1304	-0.7182	-0.9312	-0.9168	-0.597	-1.3578	-1.578	-1.1874	-0.8316	1.5708	-1.3362	-1.3722	1.0662	-2.1894
677	-1.1586	0.249	-0.5544	1.4928	1.5708	1.2012	0.5898	-1.4784	1.0308	-1.1658	0.4692	1.3224	0.5334	-1.5642	-1.251	-1.0308	1.4718	-1.4856	0.1494	0.6396	0.7608	-1.0026	0.327
678	2.73	2.673	-3	3	0.9384	3	3	0.8958	2.9358	-0.7254	1.0092	-1.962	-0.2772	-0.462	-0.0216	0.7464	2.3244	-1.3434	-0.057	1.3296	2.5164	-1.5216	1.6638
679	1.422	1.5996	0.4836	0.7392	-0.597	0.135	-0.7182	0.633	0.8958	-0.9384	1.2936	0.9738	1.0308	-0.576	0.213	0.9312	0.6468	-0.0852	-0.7536	0.6894	1.9974	2.3106	-0.9882
680	2.865	2.9358	-1.386	2.7726	2.2038	2.9004	0.7536	-0.8034	3	0.5616	2.6376	1.6068	2.7936	2.9004	2.4456	-0.5262	2.9358	2.9646	-2.7228	1.635	2.9928	-2.73	-2.4882
681	0.3414	2.424	1.0164	2.1966	0.0708	1.614	-2.46	2.0262	0.5688	0.8034	0.9882	0.2418	2.8152	-0.213	0.7608	1.1448	2.9358	3	1.251	3	2.8932	1.0734	0.7464
682	1.5144	2.2818	-0.7536	2.1756	1.6566	2.3958	3	-1.4148	0.5688	-0.3984	-0.2418	-0.5616	1.3722	0.6612	0.9666	-0.8034	2.8296	1.422	-1.1232	1.6704	3	1.3224	0.27
683	0.981	0.7962	-1.4502	1.9338	0.4548	0.6042	1.0734	-1.8486	-1.1232	0.4338	1.8552	-0.7392	0.7536	-1.2726	-1.1946	-0.8958	0.4764	-0.7392	-0.0144	1.2936	2.8932	-1.0734	0.6396
684	-1.4502	-0.576	1.2012	-1.0662	0.2202	-1.0662	-1.2084	-1.4784	-1.0662	1.0236	-0.3696	-1.1658	-1.1088	-1.4646	-1.4502	-1.251	-0.6822	-0.5544	-0.8034	-1.4148	-1.443	-0.2418	1.6068
685	-0.846	-0.5898	-0.3912	-1.0164	-0.654	0.633	-0.0282	-0.1422	1.365	-0.6612	0.597	-0.9738	-0.5334	-0.405	-0.1278	-0.1992	-0.1068	-0.1068	-0.2418	-0.4122	-0.2274	-0.384	0
686	0.4908	0.441	-0.057	0.2628	0.3984	1.2012	1.2654	-0.1848	0.0708	0.0354	0.1638	0.0072	0.2844	0.711	0.1278	0.2064	0.5898	0.213	-0.114	0.6114	0.3198	0.6186	-0.1776
687	-0.1848	-0.3912	0.114	-0.405	-2.1822	0.4836	-2.6448	-3	-0.2988	-1.4646	0.4122	-2.9856	-0.4476	0.1566	-1.2582	-1.4148	0.0498	-2.3178	-2.5662	-0.078	0.0924	2.4456	-0.1494
688	-1.3794	-1.7988	-1.7772	-1.9974	-1.8198	-1.7844	-0.9882	-1.0452	-2.1258	-1.3296	-2.424	-1.4718	-1.4718	-1.3008	-1.6206	-1.7418	-1.1016	-0.9384	-1.4148	-1.2936	0.0354	0.633	-1.8486
689	-2.787	-2.097	1.884	-2.289	-1.23	1.386	-2.8506	-3	3	0.7392	3	-1.5144	0.2772	1.173	1.9338	1.2726	-1.7988	-3	0.1776	-3	-3	1.4718	0.327
690	-3	-3	0.9102	-1.5072	-0.4338	1.7562	0.597	-1.7988	-1.7064	-1.578	-0.3486	0.2274	-0.8886	-2.5878	1.5426	0.5688	-1.6848	-3	0.327	-2.922	-2.865	2.2038	0.4476
691	-2.424	-2.9784	3	-1.905	-2.211	2.7228	-3	0.6114	-0.5046	-1.0734	0.7818	-0.4974	-1.6068	0.7464	0.2772	0.0924	-1.8126	-2.2536	2.4456	-2.5878	-1.1658	-1.3932	3
692	-0.4692	0.9456	-1.308	-0.4338	-0.0498	-2.0688	-1.6206	-2.6016	-0.1992	-0.057	-3	-1.059	-2.9784	-0.1704	-1.0734	-1.6494	0.8034	0.7038	2.2746	-0.9312	0.0426	2.1042	-0.5898
693	-3	-3	2.751	-2.7084	-3	-1.8624	-2.7012	-2.9292	0.4476	-3	-2.0118	-1.7988	-2.2464	0.732	-3	-1.6566	-3	-3	-3	3	-3	2.5092	1.7346
694	-1.5216	-2.9502	-1.4502	-1.4148	-1.3578	-1.6638	-1.1802	-1.2654	-1.4148	-1.578	-1.7628	-0.4476	-2.076	-2.0898	-1.9266	-2.04	-1.9836	-2.2392	-2.3106	-2.4738	-2.0898	1.4646	-2.0832
695	-2.7798	-1.8768	-1.7988	-1.7628	-0.8742	-0.9666	-0.924	-0.9738	-2.0898	-1.4646	-0.4194	-0.327	0.057	-1.2228	-2.097	0.6258	-2.4666	-2.0688	-0.6396	-1.3008	-1.8696	2.211	-0.3696
696	-0.27	-0.4548	0.2628	-0.2844	0.1566	0.2346	-0.327	-0.462	-0.5832	-0.405	0.3126	-0.4974	0.2064	0.1068	-0.2274	-0.5544	-0.441	-0.2988	-0.6186	-0.5046	-0.2274	0.2346	-0.192
697	-2.3244	-2.8722	0.8244	-2.3244	-2.3316	1.9194	-2.367	0.3912	-1.9122	-2.3034	-0.3552	-1.3794	-2.5734	-1.7064	-0.519	-1.3506	-2.7156	-2.2962	0.1278	-3	-1.8054	0.5118	0.8244
698	-2.1396	-1.23	-0.96	-1.578	-0.6756	-0.405	-1.0092	-0.2844	-1.7418	-1.2438	0.0144	-0.3198	-0.1068	-0.9666	-1.3794	-0.8886	-1.4718	-0.2064	0.0216	-1.1376	-1.7562	0.8886	0
699	-0.2202	0.213	-0.441	-0.0282	0.6396	0.0924	-0.2346	-0.9738	-0.3912	-0.135	-0.2844	-0.0144	-0.0708	0.5046	-0.27	-0.2202	0.0144	-1.0734	-1.1946	-0.1206	-0.1068	0.3054	0.2772
700	0.8532	0.3624	1.7064	1.287	1.287	1.365	-2.2746	0.9168	1.1946	1.2372	1.2936	-0.0144	1.3722	0.6186	1.5924	0.2562	1.3578	0.5262	1.2012	1.1232	0.8814	0.462	1.5498
701	-0.2202	-0.0072	-0.0072	0.4764	0.9456	1.1448	-0.4548	-0.1704	-0.462	-0.3552	0.4764	-0.0354	0.5118	0.5046	0.6684	0.0072	0.2988	-0.0708	-0.078	-0.057	0.5046	0.441	1.287
702	-0.9384	-2.0616	-0.597	1.173	-1.6992	2.865	0.0924	-1.6776	-1.4646	-1.9908	2.367	-1.3008	0.6468	-3	0.3912	-0.5472	-0.6894	0.1638	-1.3506	0.5118	0.9882	-0.7746	-1.9338
703	-1.0806	0.3912	1.4574	-0.4122	2.6586	2.5092	-2.4102	0.9384	-0.4908	-0.6258	0.8244	1.3224	-1.5708	-0.981	-1.3794	0.0144	0.405	0.9312	1.8126	-2.9574	-0.3768	0.0996	1.8912
704	0.1206	-0.3054	0.5334	0.8244	0.1494	1.116	2.6088	-0.711	0.405	-0.4122	-0.2346	0.0282	-0.0072	-0.711	0.1776	0.213	0.7608	-0.0708	0.3912	0.4548	0.576	1.9122	-0.4338
705	-1.3578	-1.3224	0.0144	-0.2202	-0.5544	-0.9954	1.6278	0.0282	-1.23	-0.8244	-0.0216	-0.5688	-0.0708	-0.3696	-1.0734	-0.7038	-0.5898	0.0216	-0.1068	-0.8388	-0.654	-0.5472	-0.576
706	0.576	0.4476	0.6756	0.7818	0.6396	0.9102	-0.0072	0.078	0.9738	0.4974	1.1016	0.1278	0.8958	0	-0.4908	-0.2274	1.0092	0.4476	0.1068	0.924	0.9312	0.0072	0.5334
707	-3	-0.8388	0.0282	-2.5092	-2.943	-2.3244	-1.4718	-1.4076	-2.1468	-1.962	-3	-1.251	-2.4666	-2.8506	-2.3742	0.0216	-2.9718	-2.4738	-2.4666	-2.3034	-1.308	-3	0.846
708	-1.6566	-1.5708	-1.1232	-1.7916	-1.2372	-0.9312	-0.96	-1.6992	-1.7274	-0.654	-0.8886	-1.4292	-0.6186	-1.5642	-1.3722	-1.6566	-1.557	-1.059	-1.4928	-0.8532	-1.6494	0.3414	-0.711
709	-2.9004	-1.8342	-2.4168	-1.8414	-0.3912	-0.441	-0.27	-1.5282	-1.1658	-1.2798	-1.7274	-1.251	-1.4574	-2.3106	0.0072	-1.0236	-0.7536	-1.9194	-0.5688	-2.5662	-0.4548	-1.3152	-0.8316
710	-3	-3	-3	-3	0.5118	-2.424	3	-3	-0.0072	-3	-2.9574	-3	-0.8604	-3	-1.287	-3	-2.9856	-2.9004	-3	-2.9646	0.0216	-0.0072	-2.8152
711	0.1704	-0.1992	-1.9692	0.3624	0.5688	0	1.8624	-2.8362	-1.827	-1.5852	-1.7988	-0.249	0.8814	0.27	-1.6566	-2.3034	0.1494	-0.0144	-2.5164	0.8316	0.5472	-2.2254	-2.1756
712	0.3768	0.4974	0.7464	0.3342	1.287	2.5308	0.3624	0.8034	2.1894	1.4646	0.6966	0.6186	1.8126	-0.0708	1.1376	1.6848	1.365	0.8388	2.289	-0.4194	1.3932	3	0.5046
713	1.8342	1.1016	0.2844	1.5498	0.0144	1.116	1.0662	-1.3152	1.251	-0.2916	0.384	-0.8742	-0.0282	-0.0144	-0.0708	-0.0144	1.0524	-1.2372	-0.5616	-0.6396	1.5354	-0.0144	-1.1016
714	-2.6016	-2.7726	-1.2084	-2.7372	-2.4528	-0.3912	-1.8912	-2.808	-2.7798	-2.922	-0.7392	-2.2038	-2.5452	-2.8008	-2.3604	-1.1016	-2.6088	-2.1186	-2.865	-2.6376	-2.8362	0.0216	-2.7438
715	-1.4856	-0.867	0.1992	-1.1658	-0.7962	2.2608	1.3362	-1.0734	-1.1232	-0.6114	-0.7536	-0.27	-1.3506	-0.4266	-0.7962	0.2274	-1.0026	-0.5616	-0.7746	-1.173	-1.386	0.9168	0.3054
716	-0.6966	-0.1638	-1.0236	-0.9666	-0.5262	-1.2084	-0.6042	-0.3552	-0.7392	-0.8388	-2.0898	-1.5498	-2.154	-0.192	-1.0026	0.0642	-0.4974	-2.1114	-0.576	-0.6756	-0.6042	-1.4502	-2.1258
717	-1.4004	-1.443	-1.422	-1.9476	-0.6822	-1.2012	-2.0262	-0.2562	-1.2084	-1.635	-1.0734	-1.0164	-0.9882	-0.867	-0.2916	-1.1514	-1.1658	-0.9102	0.27	-1.9548	-1.692	0.8532	-1.3224
718	-2.2464	-1.059	0.27	-1.2582	-2.0334	0.2844	-1.2582	-1.0308	-1.6776	-1.7844	0.0144	-0.6684	-0.6756	-0.6756	-0.0924	-0.8244	-0.9882	-0.8244	-0.384	-0.4338	-1.4358	0.597	-0.0216
719	-2.346	-2.4168	0.384	-2.6088	-1.3296	1.287	-3	-1.3578	1.2156	-1.5708	-1.0092	2.1684	-2.0544	-2.211	-0.0354	-0.6756	-2.6088	-2.4528	-2.8008	-2.673	-2.2464	1.4574	-2.346
720	-1.2228	-1.8342	0.4764	-0.7818	-0.7818	-0.462	-2.211	-1.7628	-0.8814	-2.0832	-0.6114	-1.5708	-1.0236	-2.076	-1.6848	-0.9882	-0.8388	-2.3532	-1.2084	-1.23	-0.3624	0.462	-0.6114
721	-2.6514	-2.289	-0.6258	-2.0046	-2.1966	-0.6612	-1.7274	-1.5996	-0.1992	-1.8486	-0.2202	-1.4148	-1.2726	-2.4384	2.2746	-1.365	-1.5144	-2.2464	-1.2798	-1.3362	-2.0472	2.1396	-0.6258
722	-3	-3	-3	-2.1114	2.922	0.7536	0	-2.3388	1.0452	-3	1.308	-0.0072	-0.3696	1.4784	-0.27	0.8814	-0.6612	-3	-3	-1.1586	0.3414	2.5236	0.1704
723	-1.6206	-0.1206	1.5498	1.6422	1.8552	3	0	-2.2392	-0.0498	-0.0072	3	0.057	2.9574	1.0734	3	-3	3	0.576	-0.4338	-1.0236	-0.7536	-0.0072	1.4574
724	-2.5164	-2.922	1.5852	-2.2182	-1.8486	-1.692	-1.7418	0.4122	0.7254	-0.5832	1.3434	-2.3742	-2.9076	-1.4148	1.1376	0.768	-2.8152	-1.7772	0.2418	-2.9718	-2.886	1.827	0.1992
725	-2.0118	-1.8342	-0.0216	-1.2582	-2.0616	0.462	-0.0216	-0.5046	0.576	-0.3912	-0.3552	0.1566	-0.4836	-0.8034	0.405	-0.732	-0.789	-0.4266	-0.2274	-0.6756	-0.1422	-0.4764	0.7608
726	-1.2372	-0.5472	-0.903	-1.1946	-0.633	-0.3342	0	-0.9312	-0.9954	-1.1946	-0.711	-0.3054	-0.5544	-1.1514	-0.924	-0.6186	-0.8604	0.0072	-0.1848	-0.5046	-0.1848	0.4476	-0.5472
727	-1.2372	1.3296	-0.8958	0.4476	1.443	0.2064	2.9784	0.384	1.2156	-0.7392	-1.116	0.2628	1.0452	0.2346	0.4338	0.405	0.0072	0.3126	1.6278	0.2844	-0.5898	1.635	2.9358
728	-0.9738	0.0498	0.1278	-2.751	0.96	0.0498	0.8958	-0.078	3	2.616	-1.6494	2.2038	-1.0236	1.2084	0.8532	2.8932	0.1638	1.3224	0.1422	-2.7156	0.9456	2.1684	2.2038
729	3	3	0.0354	2.9718	0.405	1.3578	3	-0.0282	1.4076	1.1658	0.0072	-0.135	0.384	0.867	1.6206	-0.4974	1.3932	2.4312	0.3054	0.7818	0.462	0.8958	1.2936
730	3	-2.7228	2.3958	1.308	3	1.4292	2.154	-2.3316	2.424	3	-0.0354	-1.8414	-3	-2.8578	2.1396	2.1258	-0.2274	-2.5878	-2.3532	-2.6802	0.462	3	3
731	-0.2988	2.2392	-1.8624	0.9954	-1.3932	1.9476	-0.6396	-1.692	0.1704	-0.5898	-2.4384	2.5806	1.5642	1.1802	1.4358	1.1376	-2.1258	0.6822	1.7916	2.1822	1.8126	-0.5898	-2.1894
732	-1.5216	-1.7202	-0.1422	-1.8126	-1.1586	-0.6186	0	-0.0996	-0.0282	-2.211	-0.7608	-0.327	-0.9384	-2.403	-1.6278	0.3126	-1.0026	-2.1114	-0.8958	-2.9502	-2.0832	1.1232	-1.635
733	-1.1802	1.2438	0.5334	2.8224	1.4358	1.1658	-3	-2.8722	1.9266	-1.3578	-0.2988	1.1802	0.597	1.0806	-3	-1.6704	0.9312	1.5642	-0.732	0.8604	1.4928	-0.3198	0.4122
734	0	0	0	0.114	-0.4974	1.8342	-1.0662	-0.213	0.9456	0.3624	1.3152	-0.462	-0.7962	0.0072	-0.384	-0.54	0	-1.7202	0.0144	-0.3696	0	-0.5262	0.654
735	0.1068	0.3552	0.1638	0.1494	0.1278	0.3486	0.213	0.0996	-0.2418	0.0072	-0.0072	0.0852	-1.0662	0.1206	-0.0852	0.135	0.441	-0.519	0.1494	0.2202	0.1422	0.27	0.5616
736	-1.4784	1.7274	0.5616	2.4102	1.5354	1.4148	1.2654	-1.7562	-1.1658	1.1874	1.365	-0.9168	-1.827	-2.0898	-0.732	-1.095	1.5426	1.6278	1.1016	1.3434	1.3932	1.2582	1.3932
737	-0.249	2.7726	-0.732	2.9928	2.9646	-0.0852	0.789	-1.5	0.2202	-1.884	-0.2628	-0.384	1.0236	3	0.4764	-1.7988	2.481	1.2372	-2.5734	0	1.443	2.9502	-0.384
738	3	2.9148	0.0216	3	2.8794	3	3	-0.8958	3	-2.616	2.481	0.4122	3	2.865	-2.1468	1.0026	3	1.6494	-0.384	2.7582	3	-3	3
739	-1.23	-0.1422	-0.8106	0.0144	0.3342	-0.5046	-0.0072	-1.9908	-0.5688	-0.0072	-1.8198	-0.0072	0.0282	-1.3578	-0.6114	-0.903	-0.0072	-0.078	-1.095	-0.4836	-0.5334	0.5262	0.441
740	-0.8742	-0.3414	-1.1658	-0.4338	-0.7818	-0.3768	-0.1422	-0.9954	-0.3414	-2.4312	0.4194	-1.23	0.078	-0.1992	-0.846	-0.9312	-1.1448	-0.2844	-0.7608	-1.2372	-0.2418	-0.7038	-0.078
741	-0.057	-0.5334	-0.3342	-0.6042	1.5498	-1.7346	-2.595	-0.7962	-1.0734	-0.6042	-1.7346	0.0144	-1.2084	-1.0164	-0.6042	-0.3912	-1.4076	-0.7536	-0.6468	-1.4292	-0.7464	-0.2418	-0.8742
742	-0.3486	-0.1494	-0.5544	-0.3696	-0.8178	0.078	0.078	-0.1638	-0.0498	-0.8106	0.1422	-0.519	0	-0.2916	-1.1376	-0.1206	-0.0426	-0.2274	-0.1422	0.0072	-0.057	-0.1848	-0.213
743	0.0072	-1.9476	0.9102	-1.0092	-1.0092	0.4908	-1.5354	-2.1114	-1.386	-1.7562	-0.711	-0.576	-1.2654	-0.9738	0.1494	-0.3198	-0.8814	-1.557	-1.1088	-1.884	-2.7438	0.7392	-0.0282
744	-2.481	-2.9076	0.0642	-2.346	-2.1114	0.4266	0.1494	-0.9384	-1.6566	-0.5118	0.0072	-1.5426	-1.7202	-0.903	-1.2372	0.1566	-1.713	-2.6874	0.1206	-0.867	-2.3886	0.4908	0.0282
745	-1.0734	-0.3126	-1.1802	-1.7844	-0.6756	0.6114	0	-0.2418	-1.23	-0.5898	1.0524	-0.3198	-0.3126	-1.5426	-0.0426	-0.3126	-1.095	-1.2798	0	-0.5046	-0.1206	1.713	-0.7038
746	-3	-1.4856	0.0216	-2.4168	-3	0.1848	-2.8722	-0.2562	-1.557	-0.441	0.213	-2.133	0.0144	-1.3578	-3	0.0144	-1.7064	-1.7274	-0.0072	-1.7274	-1.7844	-0.192	-0.2346
747	-3	-3	3	-3	-2.6448	1.386	-3	-3	2.0046	0.924	1.116	-1.8624	-3	-3	-2.2392	0.1494	-2.8362	-3	-0.0282	-3	-2.922	-2.2464	3
748	-2.0118	-1.7916	0.0642	-2.6514	-2.1396	-0.1068	-1.9476	-0.4194	-1.5708	0.0144	-1.5	-0.519	-1.0026	-2.2254	-0.7608	-0.6114	-2.0688	-2.154	-1.3578	-2.019	-1.2012	0.7608	-0.0072
749	-1.365	-1.6068	0.5046	-1.4646	-1.1658	0.2274	-1.0092	0.8532	-0.633	0.135	-0.4266	0.0072	-0.1278	-0.1704	-0.4194	0.405	-1.251	-0.9738	1.0662	-0.732	-0.6822	3	0.654
750	-0.924	-1.095	-1.1016	-1.1016	-0.5334	-0.1992	-0.7818	-1.9266	-0.7962	-1.1232	-0.789	0.2202	-0.96	-1.158	-0.768	-0.057	-1.1658	-0.96	-1.5498	-0.9528	-1.0026	0.8034	-0.5262
751	-1.4076	-1.2798	0.8886	-0.9168	-0.6822	1.5282	-0.1494	0.1068	-1.251	0.3126	2.0616	-1.578	0.405	-0.0996	-1.4502	0.1278	-0.9456	-1.6704	0.5472	-1.7274	-1.1376	0.768	0.6756
752	2.0118	2.5878	-1.1874	2.8932	0.8886	0.4692	1.9836	-1.6992	1.8768	-1.1514	0.1422	-1.2726	-0.2628	0.8814	0.7464	-1.1946	2.9784	-1.1874	-0.6396	1.2654	2.0046	0.249	-0.4974
753	0.135	2.4528	-2.6088	-2.2254	2.6448	1.9908	1.9266	-2.595	2.865	1.3296	2.6514	-1.8054	1.6848	-1.3932	-1.7418	-1.2726	2.4528	0.3984	-1.4718	2.0832	1.578	-2.2038	2.424
754	0.4266	1.2372	0.4122	0.213	0.462	3	0.4338	0.3486	0.6186	0.3768	0.4908	0.441	0.6396	0.4836	0.5832	0.4908	-0.8532	0.597	-0.3912	0.7818	0.7182	0.4338	0.8958
755	-2.559	-1.2012	-3	-1.5	2.6658	-2.6514	-1.1232	-3	-3	-3	-0.8178	0.0354	-1.4856	0.0216	-2.211	-2.2464	-2.6016	-0.0708	-3	-1.578	-3	0.4764	-2.0688
756	0.846	1.4292	0.633	1.0026	0.1422	1.3224	-0.27	-0.4908	1.0734	0.2628	1.1946	-0.4548	0.1278	-1.7202	0.597	-0.8958	0.9738	-0.3198	-0.2772	1.3296	1.0662	-0.6894	-0.0852
757	0.2988	0.057	0.1494	-0.3198	-0.2202	-0.078	0.0072	0.057	-0.2628	0.0924	-1.5498	-0.6822	-0.0852	-0.4836	-1.4502	0.213	-0.9666	-1.095	0.4338	-0.3198	0.0354	-0.3486	-0.4338
758	1.3296	1.2726	-0.0498	1.77	3	2.0832	-0.5118	1.4718	1.962	-1.7772	1.0164	-1.3362	0.5262	0.0144	1.1232	-1.5	1.5072	1.0236	0.903	1.365	1.5426	-1.3932	0
759	-0.2628	-0.8532	-0.7536	-1.386	-0.4338	1.0164	-2.4168	-2.0046	-1.4574	-0.9738	-0.6258	-2.6658	-0.3486	-1.2228	-0.96	-2.04	0.1278	-2.6376	0.9168	-1.5216	-1.1232	-1.1304	-0.057
760	-0.6966	0.0852	-1.2228	-0.4974	-0.654	0.4266	-0.4548	-0.633	2.3388	-0.327	0.4476	-0.1638	0.0996	-0.5046	0.3912	-0.3696	-0.2772	0.5334	-0.6468	-0.078	-0.078	-0.0354	-0.192
761	-3	-3	-0.3414	-3	-1.116	1.287	-3	-2.9856	-3	-1.6638	-0.2988	0.2274	0.8532	0.0498	0.0924	0.5262	-0.0426	0.0144	1.9476	-0.9528	0.0924	-3	-2.0334
762	-0.7254	-0.2274	1.059	-0.519	1.4574	0.3768	-0.0426	0.3486	0.0282	1.2582	0.3126	-0.0708	-0.4338	-0.0216	-0.27	0.576	-0.4194	-0.1776	0.6114	-0.5046	-0.249	0.9882	0.9102
763	-0.0144	1.941	-0.0144	-0.0216	0.0072	1.4928	1.6638	0.633	0.0498	0.078	2.3742	2.367	2.2254	0.0282	0.0216	-0.0498	1.2582	0.0216	1.9338	0.981	1.7562	0	1.6278
764	-0.7464	-1.2012	1.23	-0.4974	-0.8178	1.557	0.519	-0.0216	0.0996	0.0996	0.2772	-0.3126	0.3342	-1.443	0.0144	0.078	-0.2346	-1.1514	-0.0924	-1.9548	-1.1874	0.2988	-0.0072
765	-3	-1.1448	1.4646	-2.2392	-1.5216	1.2936	-3	0.3054	1.1586	1.4784	1.0026	0.5262	0.7962	-0.9528	-2.3244	1.5708	-0.8742	-2.3742	-0.9384	-1.941	-1.5282	1.1448	1.5708
766	-0.1776	-0.6966	2.076	0.1848	-1.0734	2.0334	0.3054	0.6396	-1.9338	0.0708	-0.6042	-0.7464	-0.6468	-2.8794	-0.1278	0.2562	-0.519	-0.867	0	0.135	-2.0616	2.9292	1.0878
767	-1.5996	0.9954	-1.7562	1.4784	1.1658	-0.1068	-2.7654	-1.1586	0.9102	-2.673	-0.114	-0.5616	-0.8178	1.7202	1.1376	-0.846	1.7418	0.27	0.192	-0.6684	1.5354	-0.2628	-1.173
768	-1.0452	-0.9954	-0.4548	-1.4292	-0.0354	0.4836	0.3414	-0.1494	-1.0092	-0.1566	-0.3198	-0.7182	-0.9456	-0.5832	-1.1088	-0.0144	-1.2012	-0.7962	0.2064	-0.384	-0.9102	0.5832	0.0708
769	-0.8106	-1.386	0.8034	-0.3552	-0.633	-0.0924	0.1494	0	-0.654	0.135	1.635	-0.0426	-0.3912	-0.1422	0.1704	0.0924	-0.732	-0.0642	0.2562	-0.2274	-1.1448	0.3912	0.5262
770	-0.213	-0.0282	-0.0144	-1.3224	0.0996	2.7726	-0.2988	-2.4102	0.1494	-1.9692	1.173	-1.4292	-1.1586	-0.0144	-0.0072	-0.249	0.078	-1.77	-1.0734	-1.749	0.903	-0.0144	-0.1638
771	-1.8696	-1.4784	1.8486	-1.3152	-1.1448	-0.711	-2.9646	0.3624	-1.1448	0.519	-0.462	-0.462	-0.7536	-1.4502	-0.9312	0.2916	-0.3912	-1.5708	-1.0452	-0.8604	-0.9954	0.405	1.3152
772	-0.924	-1.5354	-0.5046	-1.2438	-1.3722	2.5806	-0.1566	-0.2418	-0.5118	-0.576	2.1684	-0.213	-0.8106	-0.7254	-1.557	-0.2562	-0.8178	-1.3296	0.867	-0.1068	-1.7202	-0.0282	0.1068
773	-0.789	-0.7746	0.1068	-0.4974	-0.441	-0.3198	-0.7464	-0.4692	-0.7608	-0.3696	-0.1206	-0.7254	-1.23	-1.2726	-0.54	-0.3768	-0.5118	-0.327	0.078	-1.0092	-1.1376	1.4076	-1.1448
774	-0.0708	0.4836	1.3722	0.327	0.5544	0.3198	2.0832	-0.3198	1.5354	0.576	0.597	-1.3008	0.3552	0.1422	0.1494	-0.4908	-0.6966	-0.1776	1.9548	1.4358	0.1776	-0.462	0.9528
775	-0.462	-0.6258	0.135	-0.4692	0.0426	-0.4692	0.4974	-0.3624	-0.3624	-0.4764	-0.192	-0.135	-0.7536	-0.1494	-0.1068	-0.1776	-0.4476	-0.6966	-0.2064	-0.2418	-0.462	-0.0144	-0.1206
776	0	-0.0072	0.3486	0.0216	1.4358	1.3506	0.0144	-0.1848	0.2844	-0.1206	1.2654	-0.192	0.1068	0.0144	-0.0354	0.0354	0.1776	0.1494	-0.3486	0.0852	0.1776	-0.0072	-0.3486
777	0.2844	0.732	-0.057	0.9528	1.095	-0.3912	2.2254	0.3054	0.576	-0.3486	-0.6396	0.4122	0.0144	0.5472	0.3126	-0.0144	0.7962	0.4476	-0.192	0.0426	1.038	0.1848	-0.903
778	-0.8742	-1.0806	0.4908	-0.5544	-0.0216	0.1992	-2.0118	-1.1448	0.2346	-1.0026	0.213	-0.0072	-1.3296	-0.213	0	-0.1848	-1.0092	-1.0524	-1.4292	-0.462	-0.3624	1.5996	-0.54
779	-0.54	-0.0852	-0.5898	0.1776	0.3624	0.135	0.519	-0.4122	0.3486	-1.3932	0.3768	-0.462	0.3984	0.1422	1.1874	-0.0996	0.654	-0.1848	1.0524	-0.3054	0.2628	-0.135	-0.2064
780	-1.0662	2.9718	-0.1776	2.3814	0.0642	2.7228	1.2654	-1.2654	0.7464	-0.2418	3	-2.0898	1.8768	3	0.8106	-0.9666	-1.635	-1.8414	-2.3388	3	0.7038	1.1586	-1.9836
781	1.0164	1.941	1.2084	1.5498	1.0308	0.9528	1.8126	-1.059	0.981	-0.6822	1.1658	-1.095	1.635	-1.1514	1.443	-1.0026	1.4292	1.038	-0.981	1.3722	1.059	-0.54	1.0806
782	-1.0026	-0.9312	1.9476	0.0642	-0.0216	-0.1206	3	-0.0924	1.3296	0.135	-0.1704	-1.557	-0.1068	2.403	3	0.0144	-0.1068	-3	-0.9168	-0.4764	-2.6946	1.7772	0.2202
783	0	0	-0.1422	-0.7182	0.2844	0.405	0.384	-0.867	-0.2628	0.2064	0.7038	-0.1422	0.2202	0.1206	0.7392	-0.6966	0.0708	0.0144	-0.2202	0.0072	0.1278	0	-0.0216
784	0.1494	0.1422	-0.0282	0.1704	0.1776	0.3126	3	-0.057	-0.0642	0.1422	0.7746	-0.2064	0.9312	0.3126	-0.7608	0.2274	0.1776	2.5092	0.27	-0.1704	0.7254	3	-0.9954
785	1.614	1.8054	0.4974	1.9974	2.2254	2.6874	3	-0.8034	1.6494	0.8244	2.2962	1.3794	3	-0.8106	-0.1638	0.7746	2.6802	2.3886	0.5262	0.6114	3	1.9908	2.211
786	-1.0236	-0.9384	1.4928	-0.7746	-1.173	1.8624	-1.5924	0.2628	0.1848	1.23	0.1992	-2.424	0.2772	-0.441	-0.732	-0.1566	-1.443	-0.5898	1.6278	-1.5144	-1.0164	0.8886	1.0806
787	-0.2772	-1.5498	-3	-1.1874	-0.7254	-0.9456	-3	-1.365	-0.6756	0.0216	-1.5426	-0.4764	-3	-0.7182	-3	-1.0878	-2.7156	-3	-0.0354	0.0498	-2.6514	0	-0.5898
788	-1.3008	-2.232	-1.1016	-1.6278	-1.5282	-1.1376	3	-0.8316	-0.3912	-0.0354	-1.5708	-1.941	0.384	1.2012	-0.6822	-1.4928	0.5118	-0.8388	-0.0642	-2.8008	-3	-0.8742	-2.097
789	1.614	1.1088	-0.9102	-0.6114	-0.9384	1.5216	0.4266	-1.2084	-0.8604	-0.5832	-1.7202	-1.0734	-1.5642	-0.6894	-1.0164	-0.8958	1.0308	-0.9312	-0.9882	1.3224	1.4718	-0.4548	-1.1232
790	1.2084	-0.1206	-0.057	0.5334	1.1658	0.7536	-1.4076	-1.0524	0.576	-0.6396	0.3912	-1.884	0.2772	0.2772	0.9666	0.8316	0.6186	0.0072	-1.962	-1.0236	0	-0.0216	-0.0282
791	-0.7392	-0.3768	0.2274	0.6966	-0.8316	0.768	0.1992	0.4908	-1.4358	0.9384	0.2562	-0.0144	-1.0524	0.4476	-0.0144	-1.0734	0.9168	-1.1658	-1.5426	0.4548	0.8886	-0.2916	0.5118
792	-1.77	-1.1016	2.1186	-0.7392	-0.4692	-1.0308	0.8316	0.3486	0.3768	-0.5118	1.4358	-0.3198	-2.3388	-2.7582	0.1566	0.8742	-0.7536	-2.0046	0.3414	-1.6068	-2.403	1.8342	-1.0308
793	-2.5452	-2.1258	0.8532	-1.8414	-0.8178	-1.1088	0.0282	-0.249	-0.924	1.2012	-1.1016	0.5898	-1.9548	-1.095	-1.8198	1.4004	-0.846	-1.2654	0	-1.7844	-2.5026	2.1894	0.3486
794	-0.9738	-1.2372	0.0498	-2.0046	-1.0452	0	0.7254	-0.327	-0.4974	-2.0118	0.9102	-1.4646	-0.1494	-1.4502	-1.7988	-2.0544	-1.1874	-0.3552	-2.3958	-0.6966	-2.3742	-0.0708	-2.1468
795	-0.2988	-0.8814	0.9168	-1.0026	-0.6468	-1.4076	-0.0072	-0.924	0.7182	0.597	0.519	0.5334	0.3552	-1.173	0.3624	0.2202	0.2988	0.3984	-2.1612	-0.2844	0.405	1.2438	-0.3912
796	-1.116	-1.6776	0	-1.1376	-1.2012	-0.633	1.1304	-1.2372	-1.1514	-0.2202	0	-1.3506	-0.9384	-1.1016	-0.8958	-0.078	-1.1376	-1.2582	0.1278	-1.0662	-0.8388	0.5334	-0.0354
797	-1.0164	-0.9882	0.2346	-0.6756	-0.192	0.4194	-0.6042	-0.1992	-0.1422	-0.981	0.2772	0	-1.1658	0.1068	-0.405	-0.3912	0.1278	-1.4076	-0.8178	-0.9882	0.0072	-0.0144	0.0072
798	-1.5852	-1.4646	-1.2798	-0.4548	-1.884	2.6946	3	-0.6114	0.4194	-2.0118	2.6514	0.384	2.4882	-0.135	-2.3814	-1.2654	-0.7608	-1.962	-1.3152	-2.7156	-1.3506	2.886	-2.7936
799	-3	-1.8054	-0.405	-2.6304	0.114	-1.8624	-0.4122	-0.3768	-2.6946	-2.2038	-2.5026	-0.711	-0.8958	-1.7418	-1.0734	-0.27	-2.8434	-2.0262	-1.6566	-2.595	-2.865	1.386	-1.4292
800	-0.4692	-1.4076	-0.6114	-1.23	-0.4476	-0.7464	-0.3624	-1.2438	-1.1304	-1.1448	-0.8244	-0.4836	-0.3486	-1.6206	-0.5688	-0.7392	-0.768	-1.0092	-1.1232	-1.4076	-0.2202	0.7608	-1.23

## Sheet: Dim-I
personID	item1	item2	item3	item4	item5	item6	item7	item8	item9	item10	item11	item12	item13	item14	item15	item16	item17	item18	item19	item20	item21	item22	item23
1	-0.846	-0.7464	-0.9168	-1.1088	-0.5616	-0.903	-0.846	-0.6756	-1.443	-0.4338	-0.6468	-0.8814	-1.0452	-0.9384	-1.5852	-1.3296	-0.6258	-0.8814	-1.173	-1.1304	-1.1448	-1.1304	-1.2936
2	1.1448	-1.7202	-2.2182	-1.77	-2.4738	-1.1448	-0.6612	-0.5118	-0.789	0.9384	-0.8178	-1.0308	-0.3054	-0.1206	-1.0524	-0.711	1.2012	-1.3578	-1.0164	0.8244	0.9384	-1.2654	-1.5216
3	-0.3198	0.1566	0.4338	0.27	-0.8034	0.405	-0.8742	-0.3342	-0.1776	-0.8034	-0.1992	-0.2274	0.7038	-0.2274	-0.0072	0.1704	-0.4836	0.4194	0.1494	-0.6114	0.3414	0.0708	-0.0216
4	-0.0072	-0.9882	-0.96	-1.0806	-1.173	-0.8814	-0.0144	1.6494	0.0282	0.0144	0.0354	-1.8696	-0.0144	-0.0072	-0.0642	1.3296	1.5072	-1.1658	-1.1304	1.4928	0.0216	-1.116	-1.0734
5	-0.3624	-0.0354	-0.7536	-0.6822	-0.7746	-0.441	-0.6756	-0.4548	-0.5616	-0.2844	-0.711	-0.981	-1.1088	-0.8178	-0.597	-1.1088	-0.6966	-1.1088	-0.1776	-0.981	0.4476	0.192	-0.8742
6	2.6658	1.1088	0	2.0688	1.0092	1.5072	-3	-0.0072	-0.3198	0.057	0.057	-0.3126	2.4738	2.1114	-0.0642	0.8532	2.4882	0.6894	-0.2346	2.5308	1.23	-0.3054	-0.4194
7	0.2628	-1.5498	0	1.5354	-0.4194	-1.0164	-0.0216	-1.5144	-2.289	-1.557	0.0144	-0.27	-0.2844	0	0.768	-0.0924	0.0216	-0.3342	-0.5898	-0.7254	-0.0144	-0.2346	-1.9692
8	0.0708	-0.441	-0.4764	-0.0354	0.0642	-0.441	-0.0708	-0.6612	-0.2064	-0.078	0.27	-0.9102	-0.3696	-0.0924	-0.2562	-0.3342	0.4266	-0.3486	0.0426	0.0072	-0.6684	0.0144	0.078
9	-2.04	-1.8768	-1.6422	-1.9476	-1.7988	-1.8984	-2.04	-1.6638	-1.7988	0.7464	-1.7916	-1.173	-1.8768	-1.9338	-1.9476	-1.6422	-1.6776	-1.614	-0.789	-0.0354	0.8244	0.867	-1.7346
10	0.3912	-1.2372	0.192	-1.1232	1.7202	2.3244	0.0642	0.2202	-1.5498	0.384	0.405	0.1638	-0.8244	-0.192	-1.0878	-1.8054	-0.0216	-2.6304	0.0216	-0.0282	-0.4476	0.4692	-1.251
11	0.0354	-2.6658	-3	-1.713	-2.2962	-2.3034	-1.692	-0.3768	-2.3742	-0.5544	-0.2346	-2.3742	-2.7438	-0.0354	-1.1658	-2.7582	0.0144	-2.3742	-1.5642	0.0924	0.3054	-1.1088	-2.7798
12	-0.0924	-2.3886	2.9646	-1.116	-1.6422	-1.1802	-1.3578	-0.1704	-1.4646	-0.8106	-0.3768	-1.23	0.5118	0.2772	0.4974	1.5354	0.8742	-0.4266	-1.038	0.6756	-1.5	1.8624	-0.1566
13	-0.1848	-2.6304	-1.6422	-2.1258	-0.7818	-3	-2.6232	-1.4646	-2.481	-0.633	-0.462	-1.1016	-1.5354	-1.3434	-0.7182	-1.905	-0.135	-2.154	-0.924	-2.9076	0.213	-0.846	-1.8984
14	-1.6638	-2.5308	-1.8624	-2.8008	-0.8814	-1.4928	-1.173	1.3794	-2.0472	0.9954	-1.9974	-2.8434	-2.6088	-2.5164	-1.9908	-0.0282	-1.3362	-1.8768	-2.403	-2.2608	-1.3932	-2.2182	-2.0472
15	-1.0308	-0.9102	0.2202	-1.5708	-0.519	-1.0806	-0.6966	-2.0832	-1.0734	-0.0072	-0.1566	-0.9168	-0.9738	-1.386	-0.2628	-0.9954	0.0072	-0.057	-1.0524	-0.3198	-0.7536	-1.2012	-2.5026
16	-0.5688	-0.4266	-3	-3	-2.0616	-3	-0.732	-0.8886	-0.8958	0	0.0072	-0.9168	-1.0308	-1.1586	-0.2064	-0.5616	-0.4974	-0.6258	-0.2202	-0.4476	0.3054	0.0072	-1.3152
17	1.0878	-0.9312	-1.2936	1.3722	-1.2156	-0.9738	-0.2064	-0.9738	-1.9194	2.3244	1.2438	0.846	2.7798	1.173	2.5026	0.981	0.4836	0.7464	2.6448	1.6422	0.903	-1.2372	-0.6756
18	-0.3126	1.1232	0.405	0.4194	0.54	-0.1704	-0.4194	-1.5924	-0.1422	-0.7182	-1.0878	-1.2438	0.654	0.0642	-1.1304	-0.2418	-0.3414	0.114	-2.0616	-0.4836	-0.0996	0.0426	0.1278
19	0.0144	-1.6206	0.2916	0.6894	1.1874	-0.2346	0.3768	-3	-1.8984	-0.1638	-0.8814	-0.7254	-1.1658	0.0216	-0.2988	-0.3342	-0.2916	-1.749	-0.2274	-0.0282	-0.1704	-0.597	0.6468
20	0.3984	-0.2772	-0.2916	-0.0354	-0.1848	-0.0216	-0.1566	-0.9456	-0.633	-0.1422	-0.1638	-0.078	-0.1068	0.1566	-2.8506	-0.1206	0.3696	-0.4974	-0.2418	-1.4148	0.4692	0.0216	-0.462
21	0.2628	0.3624	-0.2988	0.6258	-0.0144	-0.0282	-2.9718	2.0046	0.0354	0.7608	0.8814	0.711	1.8342	1.5498	0.3552	1.9836	1.2798	0.135	0.078	0.5334	0.7536	1.0164	-2.9928
22	3	2.787	2.0472	3	3	2.424	-0.0282	1.2654	0.0426	1.1232	-0.1206	-2.0334	3	1.5144	0.0072	0.0282	2.9646	3	-0.4548	3	0.7962	3	0.0072
23	0.3552	0.327	1.1658	0.6042	2.1396	2.2182	-0.7182	0.4122	-0.2202	0.384	0.1566	-0.0642	0.0498	-0.0072	0.3984	0.768	0.1776	0.2988	0.6966	-0.5334	-0.9312	0.867	3
24	0.0708	-1.5498	-1.0524	-0.7038	-0.7392	-0.6258	0.0996	0.3054	-0.6468	0.0282	0.0924	-0.6396	0.384	0.1206	-0.4836	-0.0072	0.3054	-0.1206	-1.0452	-0.5544	-0.6114	-1.0878	-0.4764
25	0.3768	-0.6966	-0.405	-0.8106	-0.633	-0.5688	0.3552	-0.1494	-0.4692	0.27	0.4266	-0.8034	-1.2438	-0.4548	-1.0026	-0.867	-0.9168	-0.4974	-0.6894	-0.7464	-0.3912	-0.0282	-0.7254
26	-0.1704	-0.8244	-0.4548	-0.3624	-0.1704	-0.6114	-0.5832	0.2346	-1.0662	-0.2988	-0.7818	-0.8388	-1.8696	-2.0334	-0.0996	-0.0072	1.4358	-0.6258	-0.0924	0.4122	-0.7392	-0.2562	-0.3126
27	1.3296	-1.6206	-0.5262	-1.095	-1.5996	-1.5216	-0.8886	-1.635	-0.8604	0.1848	-0.981	-0.5616	0.8244	1.3578	-1.9122	-0.711	1.443	-1.4784	-0.1776	0.576	0.2064	-0.6684	-2.5734
28	-0.1848	0.7182	1.4502	0.9738	1.9908	0.4266	-1.3722	-1.251	-0.5832	-1.5498	-1.1304	-1.2012	-1.6206	-1.4358	-0.5898	-1.308	-1.578	0.0072	1.4928	-1.1448	1.9974	0.1776	0.462
29	-2.6658	-0.9666	-2.1396	-2.886	-2.9718	-1.6638	-2.2818	-1.5924	-1.3362	-1.941	-0.5472	-2.1684	-0.981	-1.0806	-2.0334	-1.8552	-1.038	-1.6494	-1.0308	-1.7772	-2.1894	-0.5544	-2.751
30	0.0426	-0.135	-0.2274	0.0498	-0.0498	0	-0.0144	0.7254	-0.0072	-0.0072	-0.114	-0.078	0.0216	-0.1206	0.0354	-0.1638	0.2988	-0.1638	0.0072	-0.0354	0	0.0144	-0.0216
31	-0.135	-0.6186	-0.3054	-0.2202	-0.1776	-0.2916	-1.0308	0.3486	-0.5334	0.2418	0.1638	-0.54	-1.0452	-0.2274	-0.1992	0.078	-0.4692	-0.597	1.3008	-0.0426	0.384	1.578	-0.4692
32	0.1278	-1.1874	-0.0216	0.2064	-0.3984	0.0282	0.6756	-0.0216	1.386	0.0144	-1.0662	1.5354	-0.5118	-0.1566	-0.768	-0.3768	0.5046	-1.3434	-0.0216	0.9528	0.5544	-0.0072	-0.2628
33	-0.5046	-0.8388	-1.2798	-0.1776	-0.9456	-1.3506	-1.8912	-0.3984	-1.9908	0.8886	-0.3414	-0.2064	-2.403	0.0072	-0.1704	-0.7254	0.2628	-0.4338	0.2772	0.2988	2.3316	0.3414	-1.038
34	-2.7012	-3	-2.5164	-2.9004	-2.5662	-1.9476	-1.4928	-3	-2.6658	-2.2254	0.2916	-3	-2.922	-3	-2.943	-2.7936	-1.5144	-3	-2.787	-2.6088	-1.6848	-1.2936	-2.6088
35	-1.7772	-2.0898	-2.5734	-2.1258	-1.7346	-1.23	-1.7562	1.5924	-1.77	-2.0262	1.173	-2.1684	-1.5426	-2.7654	-1.884	1.9764	-2.3532	-2.0472	-1.9194	-1.308	-1.5216	-1.5642	-1.3434
36	-0.5118	-2.8362	-0.0216	-3	-2.9646	-2.8296	-2.5236	-2.886	-3	-2.9292	-0.0072	-2.73	-2.9502	-3	0.4194	-2.787	-2.8794	-3	-2.6658	-2.3106	2.5452	0.0072	-1.4856
37	-0.2562	-0.5898	0.2988	-0.3486	-0.2274	-0.6042	-0.2772	-0.7746	-0.7962	0.27	0.4266	-1.9692	-1.2582	0.6186	0.6114	-1.2582	0.6612	0.135	0.8316	0.981	1.557	0.6396	-0.1566
38	0.1566	-1.884	-0.0354	-0.1992	-1.4358	-1.9266	-0.0708	-1.7274	0.0426	0.0282	0.192	0.8604	-1.7418	-0.768	-0.0354	-0.8814	-0.5472	-1.8342	-1.038	-0.6468	-0.0216	0.0144	-1.5354
39	-0.057	-0.2274	-0.27	-0.0216	-0.6684	-0.4974	-0.2988	0.0282	-0.27	0.0072	0.54	0.0144	-0.2274	-0.1848	-0.3768	0.0072	0.3414	-0.2418	-0.0924	-0.0216	-0.3696	-0.2562	-0.6186
40	-0.0354	-0.078	-0.5898	-0.3552	-0.5832	-0.867	-0.4548	-0.114	-0.9882	0.1776	0.0144	-0.3198	0.0282	-0.5544	0	-0.7392	0.7464	-0.8106	-0.1992	0.0354	-0.2988	-0.4338	-0.576
41	-0.3768	-0.5472	0.2202	-1.0452	-0.9456	-1.422	-1.4574	-2.5662	-1.3722	0.327	0.213	-0.1068	-0.789	-0.2346	0.0216	-0.2346	-0.4338	-0.0498	-0.4338	-0.7962	-1.7562	-0.0852	-1.2012
42	2.1966	0.732	-1.4928	2.097	0.4122	-0.5472	-0.5118	-0.0144	-1.0878	-0.4266	1.1088	0.2202	2.6874	2.6376	0.7464	0.2064	2.133	0.8316	0	3	0.654	2.3388	2.211
43	2.4738	2.1114	1.422	2.5878	2.1396	1.884	1.3362	-2.5662	2.0046	1.2228	2.5524	1.1874	0.3696	2.0472	1.5642	-2.6586	2.6946	1.5216	2.0046	1.6776	-0.5544	1.2156	1.7916
44	0.7962	-0.327	-0.1638	0.3624	-1.5642	-1.5144	-0.6468	-1.1016	-0.8886	0.1278	0.2562	-2.4528	0.0642	-0.7818	0.249	0.6894	0.2418	0.213	-0.9528	-0.1494	-0.1848	-1.1376	0.3198
45	1.6278	1.6848	-0.078	1.3722	1.5354	1.8054	0.135	-2.6016	-0.057	1.1586	1.3506	-0.5688	1.635	1.287	1.2654	-2.7438	1.5	1.6704	0.519	1.3794	0.6042	-1.8414	1.0236
46	0.2202	-0.576	-1.8624	-0.3342	-1.2654	-0.8316	0.213	0.6822	0.7182	0.3696	0.519	0.5832	0.1422	0.0354	0.0498	0.4548	1.2372	-0.213	-0.1206	-0.0282	-0.3912	-0.1278	-0.2628
47	-3	-2.076	1.6566	-2.9928	-3	-2.0334	-3	0.6042	-2.559	-1.3932	-1.5144	-1.23	-1.059	-2.6946	0.405	0.249	-1.614	-1.1802	0.4122	-2.4882	1.8912	1.443	0.4194
48	0.981	-1.1304	-1.2438	-0.249	-1.2438	-1.6068	-1.5498	0.1206	-0.6684	-0.0282	0.192	-0.0072	-2.0334	-0.1278	-0.519	0.4764	-0.213	-0.7254	-0.213	-0.5118	0.057	-0.9384	-0.0996
49	-1.5924	-2.0046	-0.7464	-0.1278	-0.8316	-2.6376	-1.9764	0.0996	-2.2464	-0.1278	0.1422	-1.2654	-0.0282	-0.0282	-0.7536	-0.0498	-1.4004	-0.8958	-0.4548	-0.1776	-1.23	-1.1304	-1.2798
50	-3	-2.9574	3	-3	-0.6042	-3	0.2916	-3	-2.7654	2.9148	-2.9358	3	-3	-3	-3	-3	-3	-2.9076	2.7012	3	-3	-3	1.365
51	0.6258	-0.4974	-0.327	-0.3768	-0.6042	-0.597	-0.441	-0.96	-1.0308	-0.6042	-0.2274	-1.2228	0.0282	-0.0072	-0.462	-0.2562	3	0.2418	-0.5898	0.3198	-0.6966	0.4194	0.0072
52	-0.0996	2.0472	0.0852	1.2582	1.4292	1.1514	1.2372	-0.0426	0.7182	1.4148	0.8742	0.711	1.77	1.443	0.6186	-0.0996	0.0282	0.7818	1.5426	0	2.1684	-0.0216	2.403
53	-1.5354	-1.059	-0.8178	-2.4528	-1.2726	-0.846	-0.7464	-1.0806	-1.2084	-0.981	-0.078	-1.2726	0.462	-0.8814	-1.23	-1.0026	-0.5262	-1.3152	-1.4292	-1.422	-1.1586	-2.2746	-1.6638
54	0.327	0.0498	-0.8532	-0.3768	-0.249	-0.3054	0.3342	0.597	-0.0996	1.1586	0.3624	0.1704	-0.2346	0.576	0.2064	0.633	0.27	-0.0282	0.0144	-0.2274	0.1494	0.2844	-0.1068
55	-1.9908	-1.1658	-3	-1.2012	-1.3224	-1.6638	-2.8296	1.3506	-0.9384	-0.7038	2.751	-0.3984	-0.3126	-1.5996	-1.692	-0.5544	-1.4784	-2.1258	-0.0498	-3	0.4476	0.0354	-0.384
56	0.0708	-2.1612	-0.2418	-0.192	-0.5118	-0.846	-0.7536	-0.213	-2.1186	0.0498	1.4718	-0.8958	-1.23	-0.8316	-1.116	-1.4076	0.2418	-1.8054	-1.713	-0.54	-1.3578	-0.0924	-0.9102
57	0.0996	-0.4974	-1.2156	-0.5262	-0.8388	-0.1776	-0.0426	-0.5118	-0.5046	0.0852	-0.2562	-0.5832	0.0996	-1.2084	0.213	-1.0308	0.3984	-0.2418	-0.192	0.1992	0.1638	0.2064	-0.2274
58	-1.2798	-1.4646	-0.5616	-0.5118	-0.3486	-1.5282	-0.9312	-0.0072	-0.192	0.0282	0.4548	-0.3342	-1.0092	-0.3054	-0.0072	-0.4122	-1.8696	-1.713	-0.1422	-1.1514	-0.0498	-0.249	-1.2084
59	-2.9718	-1.4076	-3	-3	0.5688	0.0072	-0.9666	3	-0.5688	1.038	2.8506	-0.7746	0.462	-2.076	2.9646	3	-2.3244	-2.8932	-2.7084	-1.173	-0.981	-0.2988	-1.6848
60	-1.3434	-1.386	-2.6514	-1.614	-1.9122	-2.5878	-2.9646	-0.7464	-1.5354	-0.7536	1.0662	-1.1088	-1.2726	-1.3008	-1.2012	-1.1658	-1.5072	-1.5426	-1.4718	-2.154	-2.1468	-1.77	-1.5354
61	-2.7936	-1.0662	-0.2628	-2.4168	-2.1042	-0.1704	-0.7608	0.0072	-1.9692	-0.711	-0.633	-0.9954	-2.5164	-2.3388	-0.0708	-0.1992	-2.7228	-2.1186	-0.9738	-0.3552	-1.8984	-0.327	-0.3126
62	-0.6612	0.0354	-0.5046	-0.6822	-1.0662	-1.2012	-0.0072	-0.7608	-0.3696	-0.6396	-0.6756	-0.327	0.9102	-0.903	0.7818	-0.135	0.0216	0.7464	-0.3984	1.059	1.1658	-1.1376	-0.6258
63	-0.249	0.8106	0.0354	0.1566	0.1848	-0.2628	-1.7916	-2.4312	-0.1278	-1.0026	-0.8388	0.0072	-0.654	0.0072	-2.5026	-1.0236	0.1638	0.3768	-0.5472	0.7536	0.4548	-0.3984	0.3342
64	-1.2936	-3	-1.2156	-0.8178	-2.8722	-1.5	-1.3296	-1.0452	-2.3958	0.2418	-3	-1.308	-2.8578	-1.8054	-0.867	-2.2254	-1.614	-2.751	-0.3696	-1.4856	-1.6776	-0.633	-2.1042
65	-2.2608	1.0734	1.5	1.365	-1.6278	-3	-2.7156	1.6278	-1.0092	0.4692	0.2346	0.2772	1.2726	1.0662	1.0026	2.2608	-0.7464	1.8912	-0.4764	-2.2608	-0.114	2.3034	0.8532
66	-0.6966	-2.5878	-0.7962	0.0144	-0.7392	-0.846	-2.0118	-2.232	-2.0688	-1.5072	0.0354	0.3054	-0.9168	0.0924	-1.713	0.519	-2.3034	-0.3414	-0.4266	-1.0734	-1.2582	-0.3696	-1.0026
67	0.2772	-0.1638	-0.7746	-0.9102	1.962	-0.3486	-0.867	0.5832	-0.3198	0.2562	-1.9338	-1.2798	-1.5924	-2.097	-1.3932	-1.4358	-2.0898	-2.5092	-1.5	0.0426	-0.5046	-0.2064	0.3054
68	-0.2844	-0.9102	-2.6586	-1.3578	-1.0092	-0.327	-1.9548	-0.0282	-0.0072	-2.1114	0.0216	-0.0282	0.0708	-0.3054	-0.0642	0.1494	0.0852	-1.7772	-0.0072	-0.6042	-1.095	0.9312	-2.1258
69	-1.1088	-0.0282	-0.3198	0.0072	-0.0144	0	-1.4856	2.8152	-2.8008	0.3342	0.0072	-2.0832	0.4122	0.1494	0.114	2.6088	-1.5216	-0.1848	0.0144	-0.384	0.8886	1.0734	0.6894
70	-1.0806	-2.6802	-0.2844	0.6612	-3	0.0144	-0.8388	0.2916	-0.846	0.6612	-1.7064	-2.922	-2.6232	-2.2392	-2.7084	-1.557	-2.8434	-1.095	-0.8742	0.2418	0.4836	0.789	1.692
71	-2.8008	-2.7372	-2.6514	-2.0118	-2.7372	-2.2818	-2.4312	-3	-2.346	1.5852	1.9692	0.3486	-1.6638	0.1206	-0.9666	-2.6016	-2.4168	-2.6448	-1.0236	-2.6448	-2.6232	-2.538	-0.7464
72	-2.8008	-2.8296	0.0426	-2.367	-2.8008	-2.2746	-2.1186	0.4974	-2.3532	-2.1684	-2.5662	-2.4168	-2.9148	-2.8224	-2.289	-0.1566	-2.751	-2.2962	-2.1612	-2.076	-2.4168	-1.5282	-2.4312
73	1.0092	1.4928	1.8624	1.8414	1.8552	1.1088	1.4076	1.0452	1.5852	0.768	1.905	1.7562	1.3008	2.0688	1.3152	1.8126	1.443	1.4148	0.1704	0.249	-1.1016	-0.4836	-0.135
74	1.3506	-1.6068	-0.5898	1.287	-1.1376	-0.4548	-0.5898	0.462	-1.1448	-1.1016	1.3296	0.6396	0.8814	1.962	1.4646	0.9168	0.8034	1.6566	0.3342	-0.8814	-0.711	-0.3696	0.9666
75	-0.597	-1.5924	-1.1088	-1.5216	-1.5996	-0.8742	-1.8696	0.1206	-1.6638	-0.405	1.0236	-0.7608	-0.8604	-1.4718	-0.8316	-1.0452	-1.6422	-0.2628	-1.1874	-1.941	-1.614	-1.3152	-1.251
76	-1.5924	-2.3178	-2.7156	-1.7064	-1.2438	-1.0164	-1.6278	-3	-2.7012	-0.8958	-1.2798	-2.0898	-2.0688	-1.6704	-1.7202	-2.7372	-2.2818	-2.403	-1.2228	-1.6638	-1.5072	-1.3434	-1.5708
77	-1.6206	-3	-2.7582	-3	-3	-2.4954	-2.8932	0.9312	-3	-0.7254	-1.7562	-2.3178	-2.9928	-1.4856	-1.6992	-1.5642	0.2562	-1.251	-0.8958	-0.846	-1.1376	1.7988	-2.9004
78	-0.1776	0.0708	1.0878	0.2844	0.1422	-0.1422	-0.2346	-0.1566	-0.7818	0.0642	0.2562	-0.1566	-0.0216	-0.0072	-0.1704	0.0498	-0.114	0.135	0.96	0.0642	0.0354	0.0216	-0.114
79	-1.116	-0.3984	-1.8696	-0.6684	-0.4476	-0.114	-1.2372	0.0924	-1.4856	0.7608	-0.2628	-0.9456	-0.1566	-0.0072	-0.1776	-0.135	0.3414	-0.4836	0.8532	0.4122	-1.422	0.2202	0
80	-0.0642	-0.981	-0.0924	-1.4856	-1.3152	-0.7608	-0.7254	0.2772	-0.6966	-0.0426	0	-0.0144	-0.0498	-0.0072	-0.213	0.0282	0.1278	-0.4476	-0.0642	0.0852	0.2562	0.1068	-1.0734
81	-1.1586	0.4548	1.4004	-0.5262	-0.441	-1.5852	-1.0308	1.4358	0.3984	0.0216	0.5472	0.1206	-0.3696	0.1848	0.1068	1.5642	-1.173	1.4292	0.6612	-0.0924	1.1514	0.9312	-0.1776
82	0.5046	-1.5354	-2.2962	-1.0662	-1.3362	-2.1258	-1.6206	0.27	-2.2746	-0.4476	0.8034	-2.6586	-2.787	-2.4954	0.2844	-1.0524	-0.7818	-2.0472	-2.2038	-0.4548	-1.2936	-2.097	-2.3106
83	-0.7464	-1.2084	-0.9528	-0.5898	-0.8106	-1.6068	-0.5832	0.1206	-0.2772	-0.0498	-0.6756	-0.1992	-1.365	-0.8532	-1.116	-1.443	-1.0164	-0.7818	-0.405	0.3984	-1.3434	-0.078	-1.2084
84	-1.5282	-0.9168	-0.7608	-1.2654	-1.6068	-0.4548	-2.0832	-0.2274	-1.0524	-1.2654	-0.633	-0.9882	-1.1658	-1.6704	-1.0734	0	-1.0878	-1.0308	0.7464	0.6894	0.4338	0.6966	-2.5878
85	-1.8126	1.4076	2.4666	1.2012	0.6186	1.1658	-3	0.4974	-2.424	-2.8506	0.7536	-2.9856	-2.865	-2.9646	1.9692	0.2418	-2.865	-2.5878	0.3486	-2.2182	0.1566	1.4502	1.2654
86	-1.3224	-0.8532	-0.8742	-1.0806	-1.2372	-1.1088	0.8034	-1.0026	-1.557	0.3054	-1.1448	0.192	-0.0996	0.114	0.6114	-0.7038	0.0072	-0.5472	0.114	-0.9528	-0.924	-1.5354	-1.1232
87	-0.597	-0.2772	1.6566	-0.192	1.4574	-0.3126	1.4358	-0.4194	0.4194	0.3054	-0.441	-1.5852	-1.1304	-0.5544	-0.4194	0.3054	-0.6396	-0.5616	1.038	0.4974	0.6966	-1.5072	0.9312
88	-0.8178	0.8034	1.8414	1.0524	1.8552	-0.597	1.635	2.1042	0.5616	1.23	0.8316	-1.5144	1.251	1.692	0.7536	2.076	1.3506	0.9954	-1.116	1.2228	1.173	-0.0642	2.0046
89	-0.6684	-1.8912	-0.9456	-0.6258	-0.8958	-0.3768	-0.4836	-1.7844	-0.8814	-1.2654	-0.5832	0.4974	-1.4076	0.3624	-1.4718	0.9738	-1.2012	-1.8126	-0.5046	-0.6114	-1.6638	-0.597	-1.941
90	-0.4266	-0.9738	-0.4974	-0.7038	0.057	-0.192	-0.7254	-1.1586	-0.9384	-2.346	-1.4148	-1.8342	-0.9738	0.249	-1.884	-1.8126	-1.2012	-2.4738	-1.365	-0.5472	-0.4476	-0.9456	-0.7254
91	-0.5688	0.4266	0.3768	0.2202	0.1776	0.27	-0.6114	0.6258	-0.6042	-0.924	-0.8178	-1.287	-0.4692	-0.2772	-0.711	0.3054	-1.3008	-0.5472	1.1088	-0.3912	-0.4266	0.5898	0.8532
92	-0.7038	-2.3316	-1.2228	-1.2936	-0.5544	-0.8388	-1.2084	-2.289	-2.4882	-0.4476	-2.3316	-1.941	-2.0832	-2.2182	-2.04	-1.1448	-2.1186	-2.2608	-1.9908	-1.0164	-0.867	-0.903	-0.9528
93	1.0524	1.3152	3	3	3	1.2012	1.4148	2.2818	1.5996	0.981	3	-0.6612	1.8984	1.4502	-0.3414	2.9358	1.905	2.673	2.6802	3	3	3	0.9384
94	-0.2628	0.4476	-0.1494	-0.4476	0.9528	-0.0498	-0.5616	-0.0498	-0.8886	-1.3296	-0.213	-1.8624	2.1756	3	1.1448	2.4102	-0.846	1.6848	-0.2274	0.0924	-0.0282	-0.519	-0.3696
95	-0.0642	-0.6684	2.0046	-0.3984	-1.5282	-0.8106	1.0308	-1.6206	-0.8178	0.6396	0.981	1.5216	-0.3054	1.287	-1.2936	-2.1114	0.768	-0.6966	1.038	2.1756	1.4358	-1.443	0.3696
96	-1.1448	-0.903	-0.5616	-0.6042	-1.1088	-0.7536	-1.059	-0.405	-1.4076	-0.8316	-0.924	-1.2582	-0.6612	-1.578	0.0498	0.0144	-1.4646	-1.3932	-1.6068	-1.2156	-1.5708	-0.6894	-0.3552
97	-0.5046	-0.7746	-0.0144	-0.519	-0.6684	-0.4908	-0.924	-0.597	-1.6566	0.5334	0	-0.0072	0.0144	-1.3008	-0.7536	0.0072	-0.9102	-1.0878	0.0072	1.1448	0.7536	0.6684	-1.4076
98	1.1658	-0.2562	1.0236	0.9954	0.7464	1.0734	-0.1494	0.6114	0.3624	-0.1638	0.711	0.2418	0.5544	1.0662	0.7254	1.0236	1.059	0.9738	1.5144	0.5334	-1.0452	0.4908	0.249
99	-0.54	0.9102	-0.3198	2.3886	2.2536	2.3958	-0.8604	2.289	-0.384	-1.5354	1.2582	-0.8604	2.0472	2.3814	1.386	2.1612	-1.6566	1.884	-0.9168	0.0144	0.3126	0.5616	2.076
100	-2.2038	2.7084	2.9076	1.6848	0.8886	1.0092	-2.2392	2.1612	-2.9004	0.1566	-2.1396	-2.1186	1.9338	1.3152	-3	-0.5046	0.1422	1.1088	1.557	-1.5072	0.981	1.7418	0.5118
101	-0.5472	-1.8696	0.7962	-0.27	-0.3984	-0.327	-0.4692	0.6114	-1.635	-0.0216	-0.1848	-1.3224	-2.2962	-2.1756	-0.6966	0.135	-0.9312	-0.5616	0.0924	-0.2202	-0.867	-0.4194	-0.27
102	-0.4266	0.213	0.5334	0.384	0.7608	-0.0852	-0.2562	1.6704	0.5046	-1.3362	-0.6822	0.4476	-1.0452	0.2844	-0.6114	1.0662	-1.2228	-0.2064	1.1016	-1.0026	-0.3912	0.654	0.2562
103	-0.192	-0.4194	-0.0144	-0.2628	-0.462	-0.213	-0.1776	0.0282	-1.386	-0.6966	-0.2346	-0.5118	-0.7746	-0.1704	-0.0216	0.213	-0.54	-0.7608	-0.3486	-0.1206	-0.6612	-0.0708	-0.1992
104	-0.846	0.3984	-0.54	0.1206	-0.6468	-0.2418	-0.5046	0.3126	0.7746	0.1776	-0.4974	-0.2916	0.5472	0.1638	-0.441	0.8604	-0.5118	-0.6684	0.3984	-0.9384	0.1068	0.3912	1.6566
105	-1.962	-1.8912	-0.9384	-1.4646	-1.1802	-1.4004	-1.5708	-1.3578	-1.1448	-0.2844	0.5472	-1.6278	-2.5092	-1.23	-1.251	-0.6042	-2.0334	-1.9338	-0.9312	-2.0118	-0.9102	-0.135	-0.9384
106	-1.116	-1.3362	-2.5878	-2.1186	-3	-2.46	-3	-0.711	-3	-3	-0.2346	-2.6016	-1.5708	-1.3578	-0.4908	0.0354	-1.6776	-0.8604	-1.386	-1.4358	-0.9882	-0.0216	-2.5878
107	-0.8742	-0.8886	0.2346	-0.867	-0.6186	-0.8958	-1.4646	-0.135	-1.3008	0.0144	-0.597	-0.633	-1.1376	-0.1422	-0.2844	-1.3578	-0.1068	-0.462	-0.2274	-0.1206	-1.287	0.0426	-0.6894
108	-1.4574	-1.1874	-1.365	-0.5118	2.0832	-1.4646	-0.7182	0.0708	-1.6848	-1.713	1.173	-3	1.173	2.0046	-0.2418	-0.3414	-2.4456	0.8814	-1.4928	-1.365	-1.1946	-0.8388	3
109	-0.1422	0.4764	0.9882	-0.633	-0.5544	-0.27	0.3984	0.327	-1.0662	-0.4692	-0.5832	-0.1992	0.2916	-0.0144	-0.4476	0.078	0.0426	0.3912	0.1776	-0.6186	0.384	0.6756	1.3506
110	-0.27	-0.078	1.614	-0.4836	-0.654	-0.5688	-0.8388	-0.0642	0.0996	-0.0216	-0.0708	0.0852	0.0072	0.0072	0.0072	-0.5046	0.0708	0.0354	-0.0708	-0.6966	-0.1704	-0.2064	-0.0498
111	-0.0852	1.4292	1.0734	1.0308	1.2012	1.5	-0.6114	0.8604	-1.386	-1.7346	0.6396	-0.2628	1.8054	0.6822	0.213	0.96	-1.1658	0.8532	0.9384	1.5354	0.9456	0.1638	0.0144
112	-0.6468	-0.9738	-0.6612	-0.5898	-0.732	-0.6822	-1.3434	-2.133	-0.8316	-1.3008	-0.7182	-0.9312	-1.2372	-0.4122	-1.1586	-1.2654	-0.7962	-0.8178	-1.5216	-0.2064	-0.1566	-0.96	-0.4548
113	0.6114	1.827	2.5308	-0.1638	0.4476	0.3486	0.0144	-1.8552	-1.3224	0.249	-2.8578	-2.6946	0.2346	1.422	-2.8434	0.1278	0.2202	-0.3414	-0.0852	-1.0452	-0.7962	-0.7392	-0.981
114	1.6422	1.5924	-1.3008	1.5924	1.614	1.443	-2.1894	1.2582	-1.4784	-2.3388	-2.1822	-1.4076	0.6822	-1.2228	-1.7562	0.9456	0.1848	-1.8912	1.6992	3	-2.0334	1.7064	-2.2464
115	-0.7182	1.3434	-0.9102	-0.3696	-0.405	-1.0806	-0.5616	-1.287	-1.8486	-1.2084	0.8244	-0.3342	-0.7464	0.5544	0.846	0.7536	-0.1068	-0.9384	-1.578	-0.8886	1.0164	-1.1088	0.8532
116	1.0452	0.768	-0.0498	0.327	0.3552	0.2844	0.327	0.0642	0.3624	-0.1992	0.0924	0.3126	0.54	0.9102	0.7818	0.1848	0.9666	0.5688	-0.249	-0.0072	-0.2418	0.135	0.5334
117	-0.9456	-1.77	-1.038	-1.443	-1.6278	-1.2156	-1.6848	-1.5282	-1.1586	-0.9168	-1.1304	-1.8126	0.846	0.4122	-1.6992	-1.7916	0.5046	-0.5334	-1.4718	-0.384	-0.4836	-1.5498	-1.386
118	-1.3362	-2.0544	-1.3362	-1.2798	-1.3362	-1.2726	-0.9882	-0.4266	-1.2012	-0.3342	-1.5852	-1.9764	-2.616	-2.2962	-1.9122	0.0498	-1.7346	-1.905	-2.1114	-1.365	0.0144	-1.4004	-2.1258
119	0.867	0.6186	0.7536	0.789	1.2654	1.0878	0.654	1.4784	1.116	-0.3126	0.3912	0.7746	1.1874	0.981	1.116	1.2582	-0.9168	0.5898	0.3342	0.96	0.9882	0.7818	0.6612
120	-0.3624	-0.1422	-0.4194	-1.1802	-0.4266	-1.4856	-0.3486	0.5262	-0.27	0.114	0.0144	-0.1704	-0.3486	-0.1992	0.1566	0.5046	0.0924	-0.3342	0.1848	-0.0072	1.7064	0.192	-0.2274
121	0.2274	-0.7608	-1.0092	-0.1776	-0.7746	-0.6684	-0.327	0.078	-1.9338	-0.9456	-0.3696	-0.9312	0.54	0.1848	0.5472	0.0072	0.1206	0.0996	0.0642	-2.04	-0.5898	0.7464	-0.462
122	-0.5262	-0.8034	0.1638	0.0354	-1.0026	-0.8742	-0.9666	0.3414	-1.4928	-0.2064	-0.7962	-1.6206	0.8958	1.4148	-0.7182	-0.7254	0.4266	-0.1206	-0.5616	0.2274	1.1088	-0.6822	-1.4292
123	-0.519	-1.962	0.2844	-0.7818	-1.2156	-0.5616	-1.2372	0.6114	-1.3362	-1.1448	-0.5472	-0.405	-0.4266	-0.6396	-1.8624	0.9384	1.1658	-1.5	-1.308	-1.4784	-0.1068	-0.6396	-0.633
124	-0.3054	-1.6638	-0.9528	-0.8244	-0.9528	-0.711	-0.6114	0.0852	-0.8742	-0.732	-1.0236	-0.9312	-0.192	-0.9102	-1.2582	-0.1206	-0.1206	-0.96	-1.0806	-1.2726	-0.576	-0.6612	-0.441
125	2.4102	0.8532	-1.287	-0.9738	-1.2438	-1.095	-1.1448	2.4882	-2.865	1.038	2.1114	0.6756	1.2654	1.2084	1.6068	1.3794	1.1658	0.8742	-0.7254	0.96	-0.462	-2.5806	-0.711
126	-1.1448	-1.0236	-1.308	-1.0092	-1.0452	-0.924	-1.287	-1.1658	-1.0452	0.3342	-0.327	-0.135	-1.0878	-0.1992	-1.095	-0.9456	-0.9168	-1.1232	0	-0.867	-1.2228	-0.3768	-1.116
127	-2.2254	-1.2084	-1.8912	-2.0046	-1.7274	-1.8054	-1.1874	1.6704	-0.6258	-0.6258	-1.2654	-1.1514	-1.4502	-1.308	-1.3362	2.0334	-1.77	-1.23	0.3624	-0.4548	-2.0334	0.6042	-0.4266
128	1.1658	0.6186	-0.5898	1.3434	0.789	1.884	0.4692	0.192	0.135	0.1206	-0.9954	0.0996	2.6088	1.77	0.4266	0.4974	0.7182	1.3506	0.2064	1.5642	1.287	-0.3486	1.1304
129	1.4502	1.422	1.8054	1.5216	1.5282	1.8126	-1.095	0.8316	-0.4692	-0.1422	0.7182	-0.384	0.867	1.4928	1.1376	-0.3054	-0.7182	1.0734	1.095	0.078	0.0216	1.8054	1.2798
130	1.5216	-0.462	-0.1494	1.1802	-0.4122	-0.3198	0.7392	0.576	0.7392	0.0852	-0.0144	-0.5046	-0.5832	0.3414	-0.3342	-0.5046	-0.2916	0.3768	-0.2988	-0.519	1.1232	-0.057	-0.7038
131	0.3414	0.1992	-0.9102	-0.519	-0.9168	-0.8742	-0.5334	0.2202	-0.7962	-0.7464	-0.597	-0.6258	0.6756	0.3552	-0.9102	-0.8106	0.1494	0.2202	-0.4122	-0.6612	-0.3198	-0.384	-1.0734
132	-1.2156	1.4574	0.711	-0.2916	1.8984	0.3912	0.4974	-1.1016	2.4666	0.3342	-0.54	0.3984	-2.289	-0.867	1.6704	-0.576	-0.4476	-1.251	0.8958	0.633	-0.54	0.0996	1.6422
133	-0.924	-2.4528	-2.2392	-1.5282	-1.3296	-0.8814	-1.4784	-2.2254	-2.6946	-2.8008	-2.2746	-2.9856	-2.0616	-1.7562	-0.6114	-0.8532	-2.4528	-1.5216	-0.7536	-2.46	-2.211	-1.3506	-0.9738
134	0.6114	-3	3	-3	-2.9502	-3	-3	-3	-2.6586	1.5216	-3	-0.7038	-3	-3	-3	-3	-3	-3	3	1.0662	-0.7818	3	0.6396
135	0.6684	0.3126	0	0.8106	0.462	0.135	-0.768	-0.1638	-3	0.4266	0.54	-1.2654	0.0354	1.0308	0.7608	0.249	0.1494	0.7038	0.213	0.6258	0.597	-0.8388	-0.5544
136	-0.4908	-1.3008	-0.6822	-0.7608	-0.5118	-0.2562	-1.038	-1.2726	-0.4764	-1.2798	-2.424	-1.2228	-2.3604	-2.1396	-2.0832	-1.5	-1.941	-1.095	-1.9266	-0.6612	-0.441	-0.4266	-1.3152
137	1.6566	0.7746	-0.7464	0.0498	-0.7464	-0.9954	1.2084	1.038	1.3932	1.4856	-0.057	0.4692	0.4764	1.1304	-0.6258	0.96	1.8696	0.7464	1.059	0.2562	1.941	0.3054	-1.3008
138	-0.6468	-0.1704	-0.5046	-0.6042	0.1638	0.441	-0.9456	-0.6894	-0.903	-0.057	-0.4548	-0.405	0	0.0072	-0.6822	-0.135	0.3126	-0.0072	-0.9666	-1.7346	-1.2228	-1.2582	0.6186
139	-0.7182	0.9456	1.9548	1.2726	1.6992	0.8388	-2.3958	-2.2818	-2.6016	-1.8552	-2.9292	-2.9292	-3	-2.8722	-2.3244	-3	-2.9856	-2.1612	-3	-0.0072	-1.1304	-2.3178	1.1376
140	3	2.097	2.9502	3	2.5734	2.4102	1.095	1.7988	0.3126	0.8814	1.2012	-2.268	2.808	2.2464	1.8768	1.614	2.9502	1.7916	0.462	2.808	2.5092	0.6258	2.04
141	-1.2012	-0.96	-0.576	-1.3296	-1.059	-0.8244	-0.6822	-0.9384	-1.5642	0.0072	-1.3296	-0.903	-1.0308	-1.0236	-0.249	-1.0308	-1.5924	-0.2064	-1.5996	-0.27	0.2772	-0.6258	-0.2988
142	1.1658	-1.1232	-1.1586	-0.078	-1.3722	-1.6422	-0.8106	0.9954	-1.0878	0.1704	-1.8696	-0.405	-2.019	-0.3912	-0.6684	0.5544	0.4692	-1.9974	-1.5924	2.2818	-0.5832	-1.1658	-2.1258
143	-3	-3	-2.8794	-3	-3	-3	-3	-0.7182	-3	-0.1278	-2.9856	-2.9928	-3	-2.9856	-2.268	-2.46	-2.922	-3	-0.9384	-2.4738	1.0734	-3	-3
144	-0.384	-0.1068	0.5832	0.1776	-1.0092	0.405	-0.519	0.6966	-1.4928	-0.4122	1.4148	-1.4358	0.2274	0.384	0.1422	1.3224	-1.23	-0.5832	-0.5898	0.6396	-0.1776	0.8814	-1.3794
145	1.5642	2.8008	1.4928	1.7772	-1.1376	1.3794	-0.576	2.7012	-1.0026	-1.5	-1.2582	-2.1468	2.5662	2.5452	-1.6566	1.8414	0.4194	1.6206	1.941	0.6042	0.0642	-1.6704	-1.5216
146	-1.2156	-2.0832	-1.557	1.095	-2.133	-2.1756	-1.941	-0.114	-2.559	-1.2438	2.5734	-1.8342	-1.1874	-2.0118	2.4738	0.192	-1.6566	1.3362	-1.8054	0.114	1.0878	-0.2346	-1.8696
147	-0.2628	-0.27	-0.576	0.2988	-0.597	-0.0216	-0.5616	0.654	-0.5898	-0.6894	-0.057	-0.057	1.0734	0.5832	-0.6468	1.7274	0	0.2202	-0.2628	-1.9476	-0.6894	-0.2628	0.192
148	-2.9502	-1.2228	1.2372	-0.4692	-1.173	-1.7202	-1.8486	-3	-1.251	-2.7654	0.0924	-0.192	-3	-2.4312	-1.0806	-3	-3	-2.9856	-0.6396	-1.8912	0.3696	-1.059	-1.0524
149	-1.3008	-2.154	-0.7746	-1.0662	-0.9168	-2.289	-2.1894	-0.0708	-1.2438	-0.4974	-0.981	-0.711	-0.3414	-1.0734	-0.7746	-0.0642	-1.2228	-1.7988	-0.6396	-1.4646	-0.4548	-1.6776	-0.9666
150	0.9312	-2.6376	-1.827	-0.789	-1.1448	-0.4194	-1.0164	-1.5642	0.4548	1.8126	-1.7772	-1.1304	0.0144	-1.7988	-0.1068	-2.0334	2.73	0.2064	-1.4856	2.6016	-0.6186	-0.9738	-0.2064
151	-0.5262	-2.3814	-0.0072	-0.7746	-1.1232	-0.9738	-0.924	-0.8388	-0.1638	-3	-2.8362	-1.8342	-2.232	-2.5236	-2.2536	-1.9194	0.8604	-0.462	-0.2772	-0.114	2.6514	-0.7746	-1.8912
152	-0.8814	0.4908	-0.8958	-0.6894	0.8958	-0.8388	-0.8034	0.1566	-0.3696	-1.2726	-0.981	-1.5642	0.9666	0.3984	0.213	1.1016	-1.5072	0.3486	-0.7536	-0.7608	-1.2156	-0.6042	0.4836
153	0.1848	-0.9168	-0.057	-1.1448	-0.7392	-0.7962	-0.6822	-0.654	-0.6756	-0.4548	-1.308	-1.6206	0.2346	0.135	-0.4476	-1.2798	0.519	-1.7844	0.0642	-0.597	-0.6612	-0.8742	-0.6756
154	0.5334	0.5262	0.6966	0.0426	0.7818	0.1422	0.903	0.6258	-0.1638	0.3552	0.0924	-0.0642	-0.2562	-0.9312	0.54	-0.1068	0.0708	0.0498	-0.1422	0.384	0.597	-0.0498	1.116
155	1.3362	1.038	0.8958	-1.962	0.96	0.0924	-0.576	-0.8532	0.9738	1.3008	-1.3506	-1.8486	2.4312	-1.8414	1.9692	2.0832	-0.981	3	-2.6304	-0.903	0.6258	-0.3126	3
156	0.3624	0.1776	0.0996	0.519	0.633	0.867	0.5688	0.5262	0.1422	-0.5832	0.135	0.2772	0.405	0.1992	0.6186	1.287	-0.2202	0.8388	0.1494	0.7608	1.0092	0.8034	0.1848
157	0.4692	0.3624	1.095	0.5118	1.3722	0.135	-0.8244	0.3624	-0.6894	-0.7608	-0.7254	-1.1016	0.078	0.2064	0.2916	-0.441	0.5046	0.0144	0.0354	1.2228	-1.2582	0.327	0.6894
158	-1.4718	-2.8362	-0.711	-0.8388	0.5046	-1.9548	-1.2438	0.249	-1.4358	0.27	-0.0282	0.2274	-2.481	-1.8198	-1.6848	0.2418	-2.2962	0.3624	-0.0924	-0.7038	-2.1612	0.597	-2.7228
159	0.0144	-0.462	-0.4266	0.1704	0.4836	0.2346	2.9856	-2.5452	-0.3624	0.2772	0.1848	0.0708	0.6042	1.5	0.27	-0.5832	0.6822	0.4338	0.5616	0.5832	0.7254	0.3126	-0.3624
160	-1.0878	2.8578	-0.654	-0.8814	-0.6396	-0.981	-0.7182	-1.2012	-2.0544	-1.7916	-1.5852	-1.692	-1.557	-0.9738	-1.5282	-1.5642	-0.5688	1.7772	-1.5216	-0.96	-0.9882	-0.7254	1.8552
161	0.2844	0.6822	0.1068	1.0524	0.4122	0.3486	0.8244	0.2772	0.114	-0.3486	-0.135	-0.6612	-0.0216	0.3126	-0.2844	0.3912	-0.5688	0.1494	-0.441	0.3552	0.5046	0.462	0.327
162	0.441	-1.3794	0.0072	0.1206	-0.5472	0.249	-0.2346	-2.6448	-1.6776	-1.3224	-1.7274	-0.2562	-0.5616	-1.2084	-1.386	-1.308	0.981	-2.3958	-0.4764	0.0852	0.1638	0.3912	-1.5996
163	-0.5898	-1.1016	-3	0.3486	-1.0878	-0.2628	-0.8388	1.2156	-0.7608	-1.1016	-0.1704	-1.4646	-2.289	-1.1376	0.96	0.7038	-0.7962	-0.3696	-1.7988	-0.6396	-2.7084	-1.962	0.3624
164	-1.6278	-2.1684	-2.6448	-2.7012	-2.3244	-2.0262	-3	-1.6206	-2.595	-1.7988	-1.2156	-2.154	-2.0472	-1.7844	-2.4384	-0.9738	-1.4856	-1.5924	-1.3722	-1.251	-2.2608	-0.192	-1.5498
165	-0.4908	-1.1874	-0.3552	-0.0924	-0.5616	-1.1088	-0.867	0.0642	-1.1946	-0.2562	-0.1992	-0.2202	-1.5498	-0.8604	-0.732	-0.405	0.27	-1.2084	0.213	0.0708	0.3552	0.5334	-1.4358
166	2.3886	1.8198	1.173	2.1042	1.4292	2.1396	-2.5806	0.633	-2.9148	-0.9882	-1.4928	-2.9148	3	2.8362	-0.633	1.962	2.3316	0.924	-3	1.443	-2.0688	0.5616	-0.1068
167	-0.0072	1.0734	1.4646	1.23	0.5262	-0.8178	-0.4548	0.5832	-0.462	0.5832	0.846	0.405	1.6776	1.7988	1.5642	0.4692	0.114	0.9666	0.2064	1.173	0.5472	0.3624	0.2346
168	-1.5144	-2.5164	-0.3984	-0.405	-0.9102	-0.789	-0.3624	-2.2038	-2.8224	-0.3768	-0.0072	-1.9476	-1.8696	-1.2156	0.1638	0.8532	-1.6068	-0.9738	-1.0878	-2.3034	-0.789	-1.173	-1.4148
169	0.3342	-1.5426	-2.4528	-1.2156	-1.941	-2.8224	-0.8532	2.2536	-1.692	-1.3224	-1.2084	-1.7844	-1.6494	-1.5216	-1.692	2.019	0.4338	-1.0734	-1.8054	-2.8224	0.3342	-0.6114	-1.4292
170	-0.405	-1.5642	-0.4194	-0.8886	-0.597	-0.5544	-1.635	-1.1376	-1.5708	0.6114	-1.3008	-1.3794	-0.4974	-0.4548	-1.4646	-0.8742	-0.3414	-1.3794	-0.114	-1.1946	-1.3296	-0.5118	0.7038
171	-1.7916	-1.7562	-2.7654	-1.8342	-2.2608	-1.173	-2.4738	-1.116	-1.692	-1.5852	-1.8768	-1.3008	-2.097	-1.1232	-2.3316	-2.0334	-2.232	-1.8414	-1.8198	-1.749	-1.4004	-1.3578	-1.4574
172	-1.1658	-0.9102	-1.0452	-0.7746	-0.8886	-0.6894	0.384	0.1206	-0.6396	-0.8034	-0.078	-0.8742	0	-0.1278	-0.7818	-2.3742	-0.2772	0.3414	-0.0216	-0.7536	-1.4928	0.0282	-1.2084
173	-1.2798	-2.0334	-1.2798	-1.0734	-1.0164	-1.2582	-1.7274	-1.7628	-1.6278	-1.713	-0.8178	-1.8912	-1.8126	-1.5	-1.5282	-1.5498	-1.365	-1.9764	-1.3932	-1.4646	-1.095	-2.1612	-1.2936
174	0.441	-1.0734	0.7464	1.0734	0.3552	1.3152	1.6776	-0.9312	-0.9312	0.5262	-0.192	0.0072	-0.5616	-0.462	-0.6612	-0.4764	-1.0806	-0.462	-0.0708	1.0308	0.7962	1.1514	1.0026
175	0.5262	0.3414	-0.4338	0.9882	0.3342	1.2582	0.3768	-0.5616	0.7818	-0.4908	-0.9456	1.1586	1.1448	1.251	-0.2988	-0.903	0.2916	0.8532	-0.3054	0.6966	1.6494	-0.2916	0.3486
176	-0.9312	-0.0708	2.8296	-0.9168	-0.7392	-0.846	-0.4548	2.1042	-0.654	-0.6756	-0.3696	0.0354	-0.6396	-0.4974	-0.4836	-0.2772	-1.1376	-0.1278	-0.633	-1.095	-0.8742	-0.462	0.2916
177	-1.7988	3	2.2464	3	1.7844	2.403	-2.3742	-2.787	-2.5236	2.5236	0.5832	-1.5996	-2.0616	-0.8604	-0.7464	-2.4456	-2.5662	-0.0996	3	1.7916	-1.2654	3	2.595
178	-0.27	0.2064	-0.1278	-0.1422	-0.2346	0.7254	0.0072	0.213	-0.078	0.0216	0.4476	-0.0642	0.6186	0.1422	0.2916	0.1704	0.135	0.1638	0.249	-0.1494	-0.4764	-0.2064	0.3912
179	0.3912	0.0996	0.6894	-0.0354	0.3054	0.2628	-0.0282	0.6684	1.1946	-0.0426	0.1638	0.5544	0.213	0.0072	0.249	0.1776	0.3912	-0.4266	0.384	0.3912	2.3886	0.4194	0.519
180	0.441	-0.0852	0.0282	-0.1206	0.0498	-0.3054	0.5544	-0.0072	-0.1848	0.6186	0.057	-0.711	-1.6704	0.8244	-0.6756	-0.6042	0.1494	-0.0072	-0.249	-0.3054	-0.4974	0.114	0.441
181	0.0144	-1.2936	-0.057	-1.2372	-0.1992	0.6894	-0.1848	-0.078	-2.7084	-1.7418	-0.519	0.7392	0.5118	0.6396	-1.2156	0.7536	-0.3054	-1.5144	1.5996	-0.9666	-0.1068	0.1494	-0.8742
182	0.3414	0.0426	-0.3552	0.4476	0.54	0.5046	-0.7392	0.4764	-0.1848	-0.0852	0.6114	-0.5832	0.5334	0.249	-0.0282	1.1874	0.8244	0.27	-0.4194	0.4836	0.711	0.2772	3
183	1.173	-1.7064	-0.7962	0.2346	-0.9168	-0.7254	0.7464	0.3342	1.2798	1.0092	1.0026	-0.1638	0.192	1.0164	0.7608	0.8316	0.3768	-0.1848	-0.8814	0.981	0.0354	0.9738	-0.1278
184	-0.9384	-2.019	-0.903	-1.0806	-0.3414	-0.6258	-0.9456	-1.4856	-1.3224	-2.0832	-1.422	-1.9266	-0.9738	-2.2182	-0.9528	-1.7628	-1.6704	-0.4692	-1.962	-0.8958	-0.6966	-1.443	-0.0924
185	-0.114	0.9738	0.5616	0.4338	1.3434	1.0092	0.2916	-1.1448	-0.981	1.1946	1.5924	-2.0472	0.8316	-0.4908	1.287	0.6042	-1.251	-0.2988	-0.7962	1.2726	0.5334	1.1874	0.8178
186	-0.519	-0.4338	0.5118	0.405	-1.3434	0.846	-1.3722	1.6992	-0.8106	-1.3578	3	-1.0734	-1.9908	-2.1684	1.1232	0.8316	-1.173	-0.7392	1.9764	-0.4836	0.5046	1.635	-1.0308
187	-0.5334	-1.7346	-0.27	1.578	0.96	-0.6612	2.0544	2.211	-1.8198	2.8362	-1.557	-1.3008	-0.135	-1.905	-0.8532	-1.713	-2.0898	-2.0334	-0.3054	-1.443	1.9908	0.5334	0.9384
188	-1.0734	-1.5852	-0.8388	-0.4548	-0.8886	0.1776	-0.4194	-0.3414	-1.5354	-2.922	-1.9122	-0.4836	-3	-0.2772	-1.5	-2.7936	-1.5282	0.3126	-2.5236	-0.4122	-0.0282	-1.6638	-1.1232
189	1.1448	-0.654	-0.5544	-0.2628	-0.54	-0.4692	-0.1638	-0.192	-0.1278	-1.1016	-0.0852	-0.4692	-0.7464	-0.5334	-0.1704	-0.6396	-0.2562	0.1068	-0.4122	-0.9312	-0.0354	0.8244	-0.1704
190	-1.1304	-2.211	-0.654	1.3008	-1.1946	0.9738	-0.789	2.076	-1.4646	-1.8414	2.9358	-1.7562	2.9004	2.7798	-0.8958	2.9076	2.1114	1.749	-1.8696	-1.1016	-0.8814	-0.8106	-2.2254
191	-0.5262	-0.96	-0.3486	-0.327	-0.8178	-0.4194	-0.3984	-0.711	-0.7464	-0.1638	-0.576	-1.7064	-0.5832	-0.8034	-0.4122	-0.8814	-1.1088	-0.4266	0.27	-0.5898	0.6042	0.1776	-0.3054
192	0.2562	-0.4194	1.308	0.597	-0.0072	-0.2064	-0.114	1.8414	-0.0216	0.2628	0.7818	-0.2274	-0.2064	-0.2274	0.327	1.6992	-0.114	0	0.0426	0.633	0.9882	0.8178	-0.1992
193	0.96	0.327	-2.0262	-0.2346	0.078	0.135	0.1638	-0.5334	-1.0092	0.8886	-0.192	0.4974	2.2962	0.4908	-1.4148	0.8886	2.1258	1.827	0.3696	0.8604	0.6042	0.135	-1.7628
194	-0.6966	-1.3506	0.6684	-1.1088	-0.3054	-0.924	-0.5472	-0.0144	-1.962	-3	0.0852	-0.6468	-2.133	-0.732	-1.3794	-0.2202	-1.3008	-1.9974	-0.6822	-1.7418	-0.576	-0.576	-1.9908
195	-0.6114	0.2772	-0.078	-0.711	-2.2038	-0.6114	-0.078	1.0164	-1.0878	0.0282	1.6068	-1.2012	-2.1756	-1.3506	0.3054	0.6894	-1.9692	-0.3768	-0.3414	-0.6822	1.365	-0.1206	-0.9384
196	0.0144	0.0708	0.0642	0.135	0.2988	0.9528	0.078	0.2988	0.0642	0.1068	-0.0996	0.3624	0.4548	0.2202	0.2202	0.1848	0.4194	0.0354	0.4764	0.0852	-0.0426	0.3198	0.057
197	-2.9784	-1.095	0.6684	-0.8886	-0.5544	-0.0282	-3	-0.597	-0.597	-0.6684	-0.654	-0.8178	-0.384	-0.3342	-0.5898	-0.1848	-2.8224	-1.0164	-0.0072	-1.5216	3	0.2064	1.1232
198	1.1016	0.6684	1.0662	0.8886	1.1946	1.1586	-1.4784	1.173	0.8316	0.5898	0.2562	0.462	0.768	0.6468	0.441	0.8958	0.4764	0.8814	1.3722	0.1566	-1.0452	0.5262	0.5616
199	0.2916	0.4974	0.0498	0.1848	0.3912	-0.0924	0.0354	-0.114	-0.0426	-0.903	-1.4076	-1.4004	-1.2798	1.5996	-0.1566	-0.0642	-1.4358	-0.192	1.0164	-0.2562	0.114	0.6468	-0.0498
200	-0.8388	-1.6206	-2.2746	-0.3486	-0.903	-0.7254	-1.2228	-1.5708	-0.9528	-1.5282	-1.5144	-1.8054	-1.1232	-1.3578	-1.5498	-0.4548	-1.3362	-1.5282	-1.3152	-1.0734	-1.0524	-1.0806	-1.2726
201	0.4266	-0.327	1.038	0.9882	-0.2274	-0.3984	0.4548	-0.1566	-0.597	-0.6186	0.4338	0.1494	2.2746	-1.059	-0.4974	-0.1992	0.0642	3	0.3486	-0.8814	0.6396	-0.384	-0.4548
202	0.3414	0.9168	1.386	0.4836	0.981	0.6612	0.6894	0.3624	0.7038	0.2988	0.711	0.2628	0.7464	0.462	0.2628	0.3486	0.2916	0.6966	0.3624	0.27	0.9528	0.981	0.2628
203	2.7582	2.7372	-1.5	2.6304	2.7156	2.6376	1.7274	2.2608	2.8008	1.8912	1.8486	1.23	2.7228	2.4666	2.808	-0.327	2.6304	2.3316	2.0262	2.4102	2.3532	2.2818	1.4148
204	0.3768	-0.2202	0.6258	-0.8886	-0.1422	-1.0308	-0.3054	1.0734	-0.5334	0.3126	0.519	0.0426	0.2346	-0.4764	0.6396	0.5046	-0.3054	0.0426	0.5544	1.095	1.038	0.8106	0.8388
205	0.4194	2.8296	0.3342	1.2654	2.403	2.559	-2.6088	1.8624	0.5472	-1.1802	0.654	0.2274	0.6966	-0.1638	0.8106	3	0.4476	3	0.1638	1.1658	2.0832	2.3604	2.9928
206	-1.422	-2.3034	-1.6206	-1.5216	-2.2608	-1.4502	-2.1756	-2.5806	-2.8224	-1.1016	-2.538	-1.4718	-1.8054	-1.386	0.1776	-2.3244	-1.7562	-1.7916	-1.5708	-1.3008	-1.6704	-0.903	-1.4646
207	-2.3316	-2.1468	-1.1088	-1.4928	-2.3178	-1.8552	-2.1756	-2.5524	-2.211	-1.8552	-2.5236	-1.9266	-2.2818	-1.7916	-2.0046	-2.2746	-2.04	-2.0334	-2.1186	-1.5708	0.2202	-1.1016	-1.7628
208	-1.962	-2.808	-2.0334	-1.9974	-2.1114	-1.692	-1.8696	-2.4666	-2.403	-2.1612	-2.4528	-1.9122	-2.3034	-1.6704	1.1658	-1.6704	-2.3244	-2.0832	-2.1114	-2.3316	-2.154	-2.019	2.9574
209	-0.3414	0.1992	0.213	0.8178	0.519	0.4122	0.0642	-0.2988	0.057	0.3552	-0.3126	-0.4764	-0.2988	0.4548	-0.6756	-0.8532	0.2274	0.3552	0.1494	-0.0072	-1.9266	0.3696	1.4928
210	-0.1992	-0.1068	-0.4266	-0.867	-1.6206	-0.981	-0.0282	0.057	-0.2916	-0.3624	-0.7254	0.1068	-0.54	-0.2346	-0.0852	0.0996	0.192	-2.1612	-0.1848	-0.3126	-0.5046	-0.519	0.1494
211	-0.1848	-1.0878	-1.1448	-1.5216	-1.1232	-2.0118	-1.3722	0.2772	-1.9908	-2.0334	-1.1586	-1.9692	-1.1802	-0.213	-0.2772	-1.4502	-0.3912	-0.249	-0.2772	-0.2916	-0.2418	-0.6822	-1.5708
212	-0.441	-0.8742	-0.8106	-0.7746	-1.0452	-1.2228	-0.9456	-0.3054	-0.9384	-0.2844	-0.3198	-0.6258	0.0642	0.1278	-0.6966	-0.4764	0.0852	-0.8034	-0.7254	-0.8742	-0.54	-1.1946	-1.3794
213	-1.5426	-2.0472	-2.9292	-2.4738	-1.5852	-2.6088	-3	-1.2372	-2.9718	-1.692	0.3414	-3	-2.7372	-1.557	0.3912	-1.23	-1.884	-2.7654	-2.4738	-2.9646	-1.2228	-1.6206	-1.5354
214	-1.365	-1.4004	1.713	-1.5996	-1.6638	-1.3362	-1.7844	-0.6612	-0.9168	-0.1776	-0.5118	-0.711	-1.4502	-0.846	-0.6684	-0.9102	-1.365	-1.2936	0.3126	-1.6494	1.7772	0.867	-1.3224
215	0.6396	-2.8578	-0.8034	-1.4574	-2.538	-2.2962	1.8486	2.424	-2.9646	-1.5072	-1.578	-3	2.076	-1.038	-2.865	2.1468	-2.751	-2.9358	0.0498	3	2.2818	-0.576	-2.1894
216	0.9456	-1.0452	-2.7726	-1.0662	-2.1186	-1.3152	-1.8126	0.114	-1.2654	-0.597	-0.7392	-1.4574	0.0498	1.0662	-0.4974	-1.1658	-0.0072	-0.7962	-0.732	1.2372	-0.732	-1.365	-0.711
217	-2.559	-2.1756	0.3696	-1.0026	-0.3342	-0.8742	-1.8414	-2.46	-2.0472	-1.3434	0.3126	-2.0832	-1.9974	-1.5426	0.9666	-1.5642	-2.2254	-0.8106	0.519	-1.9194	-0.789	-0.1494	0.3342
218	-1.7202	-2.3316	-1.6992	-2.2038	-2.0616	-1.8486	-2.0544	-0.2916	-1.3932	-1.6638	-2.1894	-2.04	-2.1042	-1.8342	-1.905	-0.6684	-0.8814	-2.1612	-1.8768	-0.1422	0.1206	-0.9312	-1.827
219	1.422	1.5282	0.4764	0.078	0.057	0.3984	-1.3434	1.095	1.422	1.7346	0.9882	0.9666	0.9666	1.1448	1.443	1.422	2.076	1.2582	0.3486	1.749	2.2818	0.9168	-0.4764
220	0.6468	-2.7936	-0.5118	-0.924	-2.7798	-1.4928	-1.578	0.0072	-0.9528	-0.711	-1.9908	-1.4718	1.1586	0.8388	-0.5832	2.2818	0	-0.192	-1.2012	3	1.2798	-1.4784	-3
221	0.3054	-1.713	1.6494	-1.4574	-0.789	-1.884	-0.8388	-2.7438	-1.5498	-2.4102	-1.9764	-1.4784	-2.2962	-1.8696	-1.038	-2.616	0.6684	-0.6756	-1.5996	-1.1802	-1.0878	1.0308	-0.8244
222	1.3722	-1.443	1.635	-0.7038	-1.3434	-0.6894	-1.0164	-2.9076	-1.5072	1.7202	-0.1704	-0.3624	0.3696	1.7916	0.4836	-3	-0.0924	-1.23	0.7254	1.7418	-1.2582	1.557	-0.8178
223	-0.1422	0.3984	0.5118	-0.2274	-0.6684	0.0216	-0.1638	-0.213	-0.6756	-0.4266	-0.2418	-1.1016	0.0216	0.057	-1.422	-0.9456	-0.6468	-0.3054	-0.5118	-1.1304	-0.768	-0.789	0.1848
224	-1.8054	-0.7818	0.0144	-1.4148	-1.5216	-1.0878	-1.557	0.213	-1.9974	-1.1232	-0.3198	-0.384	-1.4718	-0.3198	-0.9954	0.384	-0.8316	-1.4646	0.5688	-0.8886	-0.8958	0.633	-1.1586
225	-0.9882	-2.2254	-2.1612	2.04	2.1186	0.54	1.0662	-1.2726	-0.2418	-0.0282	2.3886	0.1206	-2.8932	-3	0.2916	-2.6514	-2.886	-1.8054	-1.9764	2.9004	2.9856	2.5164	0.2064
226	1.0806	1.7562	-1.6776	2.616	-1.2798	1.365	-1.1658	-0.5544	-1.095	1.0308	0.8604	-0.6468	0.9738	0.8604	2.2182	1.8342	-0.4692	1.1448	-1.0524	-1.7562	-1.2084	-1.3362	-0.4476
227	-0.7038	2.1756	2.1822	0.9738	1.7772	1.5708	-0.0072	1.5072	-0.576	-0.4764	0.8532	-1.0878	-0.5544	1.6566	-0.5688	-0.0354	-1.443	-0.8742	0.0498	1.6704	-0.5262	0.6684	1.7988
228	0.0498	0.3912	-0.0996	-0.1494	0	0.5832	-0.4836	0.96	0.8316	0.327	0.924	0.441	-1.095	0.2772	0.6258	-0.8244	-0.9168	0.7038	-0.3768	0.0708	0.405	0.4266	0.2064
229	-0.2418	-0.924	-0.519	-0.7038	-0.633	-0.2772	1.287	-0.924	-0.9456	-0.4764	-0.8742	-0.1992	-0.8532	-1.1448	-0.0498	0.0072	0.1704	-0.7392	-0.6114	-0.4974	1.3296	-0.5832	-0.4266
230	-0.519	-1.8984	0.789	1.7418	1.23	0.924	1.4076	-1.2936	0.9102	-0.6966	-0.3624	-1.1448	-0.654	-0.7254	0.8178	-1.0092	0.1068	1.2654	0.3768	-0.654	0.27	0.6894	-0.8958
231	-1.2798	-1.4004	-1.557	0.0072	-1.5216	-1.386	-1.941	0.4338	-2.7084	-2.019	-0.6258	-2.7156	0.0144	-0.2772	-2.6232	-0.0426	-0.4548	-1.9548	-2.5734	-1.3224	-1.1448	-0.7746	-2.097
232	-0.7182	-0.5334	-1.2012	-1.5642	-1.2156	-0.732	-1.2582	-1.5924	-0.9738	-0.1776	-1.4856	-1.3578	-1.3008	-1.5282	-0.9954	-1.614	-0.3198	-1.4784	-0.2064	0	-0.0072	-0.0282	0.3198
233	-1.5924	-1.23	-1.2654	-1.443	-1.7562	-1.4784	-1.9548	0.867	-1.905	-0.3552	1.8486	-1.749	-1.5282	-1.6206	0.249	0.1494	0.135	-2.4528	-0.0216	-1.2936	1.5924	-0.078	0.3198
234	0.0072	-1.6776	-1.4004	-1.1376	-1.6422	-1.8912	-1.5642	0.6822	-1.3932	0.1704	-0.0924	-0.7038	-0.6894	-0.8886	-1.443	0.1776	-0.0282	-1.251	-0.9528	0.0072	0.0072	0.0216	-1.6206
235	1.365	3	3	2.922	0.3342	2.0832	-0.3984	3	0.0072	0.1278	2.289	-0.2916	3	3	2.5806	3	2.616	2.9784	2.0832	3	-0.3342	-0.3912	1.2654
236	-1.6494	-2.5026	-2.8362	-2.4954	-2.4312	-1.578	-2.0898	-0.7182	-2.6448	-1.4502	-1.9974	-1.038	-2.0832	-1.905	-1.6776	-0.2844	-0.903	-1.7418	-0.5544	-1.3224	0.0708	-2.5662	-1.8768
237	-0.4338	-1.2372	1.0662	-1.0236	0.0282	-0.8742	-0.8958	-1.5642	-1.386	-1.0662	-0.0282	-1.2372	-1.0026	-1.095	-1.116	-1.095	-1.038	-0.405	0.7254	-1.0452	-0.576	-1.0878	1.713
238	-1.1304	-1.3224	0.2988	-0.5262	0.1206	-0.1638	-1.287	0.0282	-1.5072	-1.9764	-0.924	-1.4574	-1.1304	-0.7746	-1.3296	-0.9384	-1.941	-0.6966	0.3696	-1.3224	-0.9738	0.0282	0.078
239	-0.3552	0.0498	-0.7254	-0.405	-2.0262	-0.903	-2.04	-1.1088	-1.8552	-0.6114	-1.4718	-1.77	-0.2628	-0.2202	-1.1016	-0.0144	-0.6114	-0.5688	-0.3054	-1.386	-0.2274	-1.8486	-1.6566
240	-0.384	-1.4928	0.3486	-0.327	-0.3696	-0.7392	-0.54	-0.5334	-0.7818	-0.1776	-0.2562	-0.4908	-1.4928	0.2988	-1.6206	-1.6992	-0.2628	0.1278	-1.2156	-0.405	-0.8604	-0.057	-0.8034
241	-0.441	-0.6822	-1.251	-1.5642	-1.962	-1.3152	-0.7038	-1.4574	-1.1088	-0.0354	-0.597	-1.5708	-1.7628	-1.5642	-0.789	-1.6206	-0.0216	-1.962	-0.4764	-0.5046	-1.2654	-0.7536	-1.0524
242	-0.9738	-1.9764	-0.9312	-0.7818	-1.0524	-0.867	-0.5472	-1.3434	-1.287	-1.6278	-1.173	-0.0072	1.5996	-2.1612	-0.4692	-0.8178	-1.9836	-1.5282	1.3722	1.2084	1.8126	0.6894	0.3342
243	-0.2418	-0.7182	-0.3624	-0.981	-0.7818	-0.0996	-0.5688	-2.9358	-2.595	-1.7202	-1.4574	-1.1658	-0.8532	-0.6612	-0.597	-2.9574	0.0498	-2.3958	-1.4574	-1.23	-2.3388	-1.4718	-1.4646
244	0.4338	1.3578	2.346	1.5642	2.2464	1.749	-0.6396	-1.3362	-0.1494	-0.7962	-0.6396	-1.0452	0.9738	0.9954	0.3486	-0.9528	-0.3768	1.9476	2.1114	0.3126	-1.038	0.7746	2.595
245	-1.443	-1.0734	-1.2798	-1.578	-1.6848	-1.6848	-0.1566	-0.8742	-0.8316	-0.9882	-1.5072	-1.116	-1.287	-1.5996	-1.692	-1.3434	-1.4004	-1.1802	-2.0688	-0.576	0.7536	1.7346	-1.365
246	-0.711	-0.8604	-1.0662	-1.1376	-2.1114	-0.981	-0.6894	-1.3362	-1.9974	-1.4502	0.441	-1.5426	-1.3008	-2.0046	-1.8486	-1.251	-0.903	-1.4292	-1.2936	-1.2726	-2.5734	-1.9974	2.3244
247	-0.54	-0.6966	0.0354	-0.2772	-0.3696	-0.3054	-0.2772	-0.5118	-0.249	0.2988	-0.9102	-0.135	-0.078	-0.3054	-0.2064	-0.2064	-0.2772	-0.3624	-0.0282	0.3054	0.3414	0.1206	0.1638
248	1.6704	2.5734	1.7988	1.6992	1.8912	2.0616	0.405	0.8958	-1.635	-2.2536	0.0354	-1.4004	0.9312	2.4384	-1.9908	1.7274	2.1684	1.2798	0.597	2.8506	3	-1.557	1.8126
249	0.96	1.4856	-0.7962	1.0734	1.059	1.1658	-0.6756	0.7182	0.2916	-0.2772	0.7962	1.173	-0.4974	-0.5616	0.519	0.0924	0.5832	-0.3984	0.441	3	1.713	0.7608	0.6612
250	-1.8912	-1.9122	-1.095	-1.8486	-1.5144	-1.3506	-1.6776	-1.8126	-2.403	-0.9168	-2.403	-1.9692	-1.7628	-1.557	-1.5852	-2.1894	-1.9908	-2.1114	-1.8768	-1.8912	-1.3224	-1.5072	-1.3008
251	-0.6468	-0.3198	-1.095	-0.2916	-0.4338	-0.6468	-1.0092	-0.789	-0.5898	-0.2844	-0.1068	-1.1232	-0.1992	-0.5334	-0.1566	-0.27	-0.135	-0.3552	-0.5046	-0.0426	-0.8106	-1.1304	-0.6396
252	-0.8316	-0.3624	-0.5688	-0.4764	0.0498	-0.7038	-0.7182	-1.4076	-0.0498	0.4122	-1.5216	-1.0662	0.6396	-0.0924	-0.4476	-0.3768	-0.8316	-1.1016	-1.2372	-0.7254	-0.5262	-0.597	-1.1874
253	0.54	-0.9954	-0.4836	-0.8316	-1.287	0.4692	1.1304	-2.7654	-2.6304	0.2064	-0.114	-2.4882	-1.9974	-0.192	-1.8198	-0.0216	0.6114	-2.6802	-0.5544	1.2654	0.3126	-0.7254	-0.441
254	0.8316	0.768	0.6612	0.1704	-1.308	-0.8034	-1.6068	2.3958	-1.1946	-0.0354	-0.8316	-1.8126	-1.2936	1.9974	-1.5852	1.3296	0.7608	-0.6756	0.6756	2.7798	2.019	1.9266	-1.0878
255	-1.1088	-0.6684	0.2202	-0.3054	-0.8958	-1.1658	-1.1376	-0.1992	-1.0308	-0.2202	0.3552	-1.038	-0.9954	-0.405	0.192	-0.732	-1.5282	-0.441	-0.1704	-1.443	0.114	-0.9882	-0.8604
256	3	2.2182	2.2536	3	3	3	-1.5	3	-2.3886	0.0282	1.251	-0.0216	3	3	0.192	3	1.7916	3	3	3	3	2.1894	0.5898
257	-1.2084	2.268	2.0688	1.635	-1.0164	0.4692	-1.3008	-1.1514	-0.867	-1.6992	2.3178	-0.3126	-0.5334	0.1992	1.884	-0.4476	-0.9528	1.4004	1.0164	-1.0026	-2.9004	-0.3984	-0.8532
258	-1.77	-0.9882	0.7182	-0.768	-1.2654	-1.443	-1.059	-0.3342	-1.1874	-0.3768	-1.9836	-1.4502	-0.1992	0.6756	-0.5334	-0.1206	-0.711	-1.23	-0.7182	-0.2916	-0.7746	-0.2772	0.3552
259	0.9102	1.6566	0.4266	-1.1514	-2.8296	0.249	-3	3	-2.1894	-0.2916	-0.0996	-1.1376	1.038	0.5898	-2.9856	3	-2.3034	1.4148	-1.8552	2.4384	1.4076	1.6848	-1.4574
260	-1.5426	-1.9908	-2.73	-2.6016	-1.365	-2.0544	-1.9692	0.0144	-2.346	-1.386	-2.4102	-1.7562	-0.867	-1.0026	-1.2438	-0.768	-1.0452	-1.5708	-1.5642	-1.77	0.732	-0.8316	-1.9266
261	-0.9666	-1.4076	-1.3296	-1.2156	-1.1658	-1.2156	-1.0452	0.0354	-1.4856	-0.3624	-0.5616	-1.9908	-0.9168	0.2844	-0.0282	-0.9168	-0.0144	-1.386	-2.097	-1.1946	-1.884	-1.0308	-1.7202
262	-1.4004	-1.1802	-0.9456	-1.3932	-1.0308	-0.867	-0.9384	0.405	-0.6966	-0.9456	-1.6206	-0.7818	-1.2084	-1.0092	-1.5144	-0.2988	-1.5642	-0.8532	-1.2012	-1.5924	-0.2418	-0.9954	-1.0308
263	-0.5334	-0.8604	-0.384	-0.462	-0.867	-0.6756	-0.4338	-0.8178	-0.4908	-0.5832	-0.6396	-0.54	0.1068	-0.8106	-0.7818	-0.4692	-0.3486	-0.4836	-0.5262	-0.654	-0.6468	0.0852	-0.8316
264	3	-0.2418	-3	-0.0072	0.6612	1.2726	1.3794	1.2936	-3	-0.0216	0.4764	0.0642	2.5026	2.3034	0.0144	2.616	2.2182	2.0472	0.0144	2.7156	-0.0144	-0.0144	3
265	0.3054	0.711	0.1494	0.192	-0.2628	-0.5334	-0.1068	0.1278	-0.135	-1.0308	0.7392	-0.1848	0.6894	0.1776	0.3624	0.1494	0.3624	0.1494	-0.0072	-0.1776	-0.1776	0.4548	-0.2988
266	-0.3198	-0.0426	0.1566	-0.1566	-0.3912	-0.2418	-1.2654	-0.6468	-0.7038	-0.5334	-0.4908	-0.6186	-1.422	-0.6756	-0.9882	-0.6114	-0.5898	-1.1874	-0.327	-0.327	-0.4692	-0.2274	-0.597
267	0.0354	-1.4928	-2.8152	-2.0334	-1.9266	-1.2654	-2.5164	1.713	-1.614	0	3	-0.6756	0.213	0.3696	2.367	-0.1566	-0.6684	1.8768	-3	-2.3106	-1.5498	-0.249	-0.9384
268	-0.8388	-1.5642	-0.6612	-0.732	-0.8034	-0.7536	-0.9102	-0.846	-0.6756	-0.3552	-0.519	-0.846	-0.8958	-1.1514	0.1422	-0.441	-0.6258	-1.3506	-0.192	-0.327	-0.3768	-0.5688	-1.6638
269	2.0832	1.3434	1.4784	2.04	0.0072	2.076	0.0282	2.076	1.3794	0.9102	0.9954	0.9738	2.04	2.076	1.1658	1.5072	0.981	2.04	0.9882	1.8552	0.2844	-0.0072	0.0216
270	1.1946	-0.192	1.827	0.7536	1.7418	0.654	0.5472	0.8814	0.711	0.8604	0.846	-1.0806	-1.1874	-2.0898	0.3342	-1.0878	-2.211	0.1848	1.9548	-0.9102	2.1396	1.6206	1.2798
271	-0.6186	-0.6684	-0.6042	-0.9312	-0.7182	-0.5046	-0.7182	-1.1232	-1.0236	-0.2844	-0.384	-0.27	0.2916	-0.6186	-0.8814	-0.5898	0.4908	-0.6756	-0.597	-0.4974	-0.6966	-0.4908	-0.654
272	-1.1376	-0.0282	-1.4646	-1.0308	-0.384	-0.903	-0.0144	-0.8742	-1.3152	0.1494	-0.8388	-0.6822	-0.9882	-0.6396	1.2372	0.192	0.519	0.0354	-1.3932	-1.0236	-0.3054	-0.7392	-1.3008
273	0.1638	1.2156	0.4974	0.9738	1.3362	0.5688	0.114	0.0144	0.192	1.6494	0.1566	0.0642	1.1874	2.6946	0.4548	-1.308	2.4384	1.1448	0.0072	0.0852	2.1396	1.5852	0.7962
274	-1.3224	-2.5806	0.078	1.2936	-1.1232	-1.365	-1.2726	-1.2654	-0.9168	0.7182	-0.2844	1.2084	-0.405	-0.0498	-1.3296	-0.7746	-1.635	-1.038	-2.2608	1.386	2.4312	-0.0354	-1.8126
275	1.0452	0.6966	-0.8106	-0.1206	0.768	-0.078	-0.0354	-2.154	-0.0216	-0.3624	-2.4954	0.1422	1.8696	1.059	-2.2818	0.2628	1.7064	-1.5642	0.057	1.5708	0.867	-0.6186	-0.2202
276	2.5092	2.2962	2.9148	3	2.8008	2.865	1.173	0.9456	3	0.1776	-0.54	0.3414	-2.616	2.5164	1.0164	-2.8296	1.1376	2.9148	2.922	2.8434	1.287	2.8578	1.0164
277	-0.0282	0.3912	-0.0354	-0.5688	0.0354	0.1704	-0.135	-1.3434	-0.2844	0.2064	-1.3578	0.327	-1.1874	-0.0216	0.192	2.9646	-0.8532	-0.8106	-0.8034	-0.0708	-0.4908	-3	-1.308
278	0.6258	0.1278	-0.4692	-0.0924	0.4266	0.6822	0.7038	-0.4908	0.2772	0.5832	0.1566	0.519	0.213	-0.0996	-0.5046	0.2916	0.3486	0.213	0.6822	-0.405	-0.057	-0.2628	0.0498
279	2.6586	1.6422	0.2418	1.713	0.8886	0.0708	-0.192	-0.9168	-1.4004	0.6684	2.7438	0.6612	1.5708	2.3886	2.3316	1.7274	2.268	1.713	-1.2156	1.4292	-2.4954	-0.4122	-0.789
280	-2.7798	-2.2536	-2.3532	-1.6206	-1.6068	-1.6992	-2.5092	-2.154	-2.9574	-2.6088	-2.8152	-2.8722	-2.46	-2.808	-1.692	-1.6206	-1.8624	-2.8224	-2.9148	-2.5164	-3	-1.4718	-2.6232
281	3	3	2.9502	3	3	3	2.6874	3	-2.1468	2.232	2.9076	1.2936	3	3	3	3	1.386	3	0.7962	2.268	3	3	-0.96
282	-1.635	-1.8912	-3	-2.5092	-2.73	-2.9502	-1.962	-1.6848	-1.6206	-1.0524	-2.7228	-2.8008	-2.751	-2.3244	-2.5164	-1.3296	-2.559	-2.3178	-2.289	-2.5662	-2.6586	-1.3362	-1.884
283	-2.019	-2.5236	-1.5354	-1.251	0.1776	-2.616	-3	-3	-2.1042	-3	-1.4856	-2.922	2.7798	-1.635	-1.8198	-1.8414	-1.3152	-1.4784	-3	0.9666	0.462	3	-2.9502
284	-1.2012	-3	-2.9502	-2.3316	-2.9574	-2.9358	-0.711	-1.386	-1.8552	2.1042	0.8958	-0.1704	-1.4502	-1.386	2.808	1.2438	-1.2084	-3	1.1514	1.173	0.7746	-1.7346	-2.6376
285	0.96	1.3932	1.4292	0.981	-0.249	0.5898	-0.6684	1.3722	0.0216	-1.3434	1.0734	0.1704	1.386	1.2936	1.038	1.5924	0.441	1.2654	0.1848	1.2582	-0.2988	-0.27	-0.0852
286	-0.213	-2.8224	-2.538	-1.9548	-2.8008	-2.4666	-2.424	-1.4856	-1.3434	0.0216	-1.1088	-0.9954	-0.0144	-0.8034	-2.8794	1.4076	0.0216	-2.8722	-0.597	0.1566	-2.289	-2.6376	-2.2254
287	1.827	0.711	-0.057	1.4718	-1.5852	-0.1992	0.0216	3	0.2628	-0.0144	1.8624	1.4076	3	1.4148	0.0144	3	2.616	2.1966	0.0072	2.886	-0.8178	0.846	-2.8224
288	-0.8532	-0.9882	0.576	-0.8742	-0.846	-0.9168	-0.3696	-0.0354	-0.6186	0.192	-0.0216	-0.1494	-0.8106	-0.6186	-0.3912	0.057	-0.5832	-0.6684	0.9312	0.0708	0.3912	1.1376	0
289	-1.0452	-1.6278	-3	-1.614	-2.4312	-1.2654	-1.1088	-0.1992	-0.4338	0.441	-0.6042	-0.192	-2.7936	-1.2438	-1.1514	-2.6514	0.384	-2.3604	-0.8958	-0.0282	0.711	-0.6042	-1.7418
290	-2.2746	-1.1946	1.905	-0.0144	-0.6612	0.7038	0.9312	-1.905	-1.4646	0.5046	-1.0452	-1.4574	-3	-1.095	-0.8034	-1.2012	-1.422	-0.6756	0.0708	-1.2936	-2.346	1.4076	0.0498
291	0.4974	0.213	0.711	-0.9954	-1.1304	-0.6684	-0.7536	-0.711	-0.6612	-0.135	0.3912	-1.1946	-0.8814	0.3696	-0.7746	-0.1992	0.27	0.3054	0.5262	-0.3126	-0.5616	-0.3486	0.7608
292	-0.711	-0.8532	-1.4928	-1.3362	-1.4718	-0.8604	-1.173	-1.0734	-1.4784	-1.2936	0.27	-1.4574	-1.0806	-1.4574	-1.4574	-1.9908	-0.7536	-1.4718	-1.3794	-0.9456	-1.77	-1.77	-1.578
293	-1.8552	-0.9312	-0.384	-1.4784	-1.2726	-2.0832	-2.2818	-0.846	-2.1612	-1.5216	2.1114	-2.6304	-0.1992	-0.54	-2.211	-1.941	0.4908	-1.7346	-1.2798	1.422	-1.443	-1.386	-1.614
294	-1.5072	-1.8624	0.9528	-0.6966	-1.4076	-0.6258	1.095	-1.1514	-1.8912	1.4784	1.095	-1.5072	-1.6776	-1.7628	0.7962	-1.3578	-1.422	-1.8486	0.1776	0.5262	0.2772	-1.941	-1.3434
295	-0.384	0.4908	0.4908	0.3486	0.7962	0.711	-0.8532	0.2202	0.327	0.0924	-0.7392	0.4476	0.1278	0.0996	-0.2202	0.5262	-0.3486	0.5118	0.5262	0.4122	-0.1566	0.4122	0.6612
296	-2.232	-1.386	0.1206	-2.6514	-2.04	-2.0832	-1.9908	-2.9646	-2.4528	1.884	1.7202	-1.7274	-2.211	-1.9836	2.268	-1.6848	-1.9692	-1.2726	0.9312	0.0216	-2.2464	0.9666	-0.7536
297	1.9692	0.2346	-0.6396	0.2916	0.867	-0.3342	0.6042	0.5616	-0.384	0.192	0.2274	0.2772	2.0544	1.2228	-0.5118	0.4908	1.116	0.519	0.1206	0.846	-1.2084	-0.2562	-0.7038
298	-0.9954	-0.8388	-0.5046	0	-0.1566	0.1638	-0.3768	-0.7536	-1.7562	-0.3912	1.443	-1.3932	-0.2628	-0.6684	1.7418	-0.0642	-0.4338	-0.5898	-0.384	-0.192	1.7916	0.4338	-0.7038
299	0.2274	0.0498	-0.0642	0.2418	-0.1566	-0.0072	-0.1494	0.0354	-0.4548	0.0216	0.3486	0.0144	0.1206	0.1776	0.2346	-0.114	0.0642	-0.0144	-0.1278	-0.0072	-0.1494	-0.0996	-0.0072
300	0.5898	0.6756	0.2064	0.7464	0.8532	0.078	0.0642	-0.6822	1.116	-0.6684	0.0642	-0.0708	0.0708	0.1422	1.1448	2.538	0.1638	0.3198	0.441	0.2772	0.327	0.0642	0.6966
301	-2.3106	-2.133	-3	-2.3244	-1.1802	-1.2438	-2.5524	-0.405	-2.4102	1.059	-2.6376	-3	-0.8034	-2.8362	-0.9384	-0.0708	1.5216	-2.538	-2.346	-2.5236	-1.6494	-2.0046	-2.7726
302	-1.9548	-1.7274	-1.635	-1.9908	-1.5144	-1.3296	-1.7064	-1.4502	-2.5236	0.2202	1.4076	-2.1468	-1.0308	0.597	1.0308	-0.1848	-2.0544	-2.1186	0.4692	-2.2536	-1.557	-1.8054	-2.538
303	-0.6684	-0.9528	-0.6258	1.0806	0.8106	-1.8624	-1.2438	-1.1088	-1.3932	-1.3722	0.6756	-0.7182	-0.8742	-0.8034	-0.846	-1.749	-1.4148	-1.3152	-1.5642	1.7988	-0.3696	-0.0216	-1.0308
304	-1.8054	-2.5734	-3	-1.4004	-2.2038	-1.386	-1.0524	-1.1802	-1.8342	-1.1514	-1.4358	-0.732	-2.7372	-2.1756	-1.0026	-0.8178	-2.1468	-1.0236	-0.2064	-1.7064	-1.2228	0.4476	-1.713
305	1.251	0	-3	0.0996	-0.7038	-0.135	-1.038	-1.713	-2.1396	-2.1396	0.3054	-0.0282	0.2418	0.1776	0.5616	0.4692	0.0498	0.0282	-1.9338	0.384	-1.9764	-2.787	-3
306	0.4548	0.2202	-0.8814	0.5688	-0.1704	-0.6756	-2.7936	0.27	0	0.0144	0	0	0.4974	0.7182	0.135	0.5262	-0.0216	0.3552	0	-0.5544	-1.2084	-1.4718	-0.2418
307	0.0642	-0.8604	-0.4122	-0.519	-0.9954	-0.078	-0.8604	0.0924	-0.1992	0.7392	0.3486	0.1422	-0.249	-0.384	0.2988	-0.1848	0.1494	-0.633	-0.0354	-0.1638	-0.1206	0.135	-0.4194
308	0.6468	-0.8244	-0.5334	-0.6258	-0.4194	-0.8106	-0.8388	0.1848	-2.7012	-1.5426	-1.2798	-0.768	0.9954	0.7818	-0.3414	0.0642	0.4548	0.2202	-0.3414	1.4004	0.0426	-0.2916	-2.2962
309	-1.3578	-0.462	-1.3434	-0.8886	-1.3296	-0.7254	-0.6966	-1.9266	-1.4718	-1.7202	-2.0262	-1.4004	-0.9312	-1.9836	-1.8198	-1.8912	-2.8578	-1.9476	-0.0072	-0.3486	-1.6704	1.7844	-2.0472
310	0.5688	-0.6756	-0.4476	-0.8178	-0.9738	-0.9168	-0.405	-1.2228	-0.4338	-0.4548	1.251	-0.2916	-1.0806	-0.4692	0.1776	-0.3624	0.4836	-0.9528	-0.7464	-0.0072	1.827	1.4928	-0.96
311	-0.5544	1.962	-0.5898	-1.0662	-0.6966	-0.8388	-0.6114	-0.3486	-1.9194	-0.8886	1.3722	2.5164	0.5898	1.3362	-1.2156	0.3198	1.6494	2.9646	1.8126	-0.9528	-1.0308	-0.4692	0.6756
312	-0.1422	-0.4692	-1.2726	-0.2988	-0.0216	-0.3624	0.1422	0.3486	0.0216	-0.1848	0.1068	0.0144	0.135	0.3414	0.2628	0.6042	0.0642	0.078	-0.2202	0.384	0.519	0.0996	-0.0144
313	-1.0806	-0.405	0.0354	-0.924	-1.614	-1.308	-2.3106	-0.9738	-1.5282	-1.962	-1.962	-2.1894	-1.8768	-1.5	-0.8958	-2.6304	-2.367	-0.1422	-0.96	-1.308	-2.097	-1.6776	-0.8886
314	-1.578	-2.4738	-1.0308	-1.9692	-2.2254	-0.9738	-1.5642	-0.2418	-2.5092	-1.116	-1.3008	-1.2228	-1.8126	-2.3886	-1.0236	-1.6494	-2.6016	-2.922	-1.4646	-1.4358	0.192	-0.2274	-0.54
315	-0.3912	0.3768	0.1494	-0.5118	0.135	0.3984	-0.7962	-0.3624	-0.405	0.3198	0.0072	0.078	0.6822	0.4548	-0.2274	0.4266	0.846	0.0498	-0.2064	0.2346	0.1422	0.0642	-0.519
316	1.2654	3	2.4666	3	1.9908	2.0262	-1.2372	2.0118	-1.8624	-0.6756	1.287	-1.7064	0.5118	0.2628	2.3178	2.9358	0.7818	0.6042	1.0734	2.8362	-0.4266	2.8224	1.386
317	-0.7536	-1.905	0.5832	-0.9168	0.6756	-0.7746	-1.0164	-0.7254	-2.0898	-2.0334	-2.1186	-1.6566	-2.2464	-2.3532	-0.2772	-1.5	-1.0734	-0.9738	-1.6206	-0.192	-0.4974	0.711	0.3912
318	1.1304	-3	-3	-2.289	-3	-3	-2.787	-2.7726	1.8126	-1.4004	-3	-2.9076	-2.8506	-3	-2.8008	-3	2.3604	-2.9004	-3	-0.462	3	-2.8578	-2.9358
319	-1.1232	-1.1232	-0.9954	-0.8244	-1.4718	-1.5708	-0.8604	-2.0616	-1.8054	-2.403	-2.133	-2.2608	-1.5498	-1.1376	-1.3794	-1.8414	-1.5216	-1.5498	-0.4764	-0.5262	-1.4148	-1.443	-2.076
320	0.6468	0.5046	1.4004	0.0426	0.8814	-0.1566	0.0144	1.5924	-0.1278	0.1638	0.8886	1.8054	-0.1848	0.0708	-1.038	0.597	-0.4764	0.6114	0.1704	1.116	2.1894	-0.057	-0.1068
321	-0.5898	-0.8244	0.2772	-0.9168	-1.0026	-1.3008	-0.789	-0.3054	-0.8244	-0.54	-1.4718	-1.2438	-0.9954	-0.6894	-0.633	-1.5924	0.1278	-1.0662	-0.6894	-0.6186	-0.654	-0.2628	0.057
322	-1.1232	-2.5806	-2.8578	-1.3794	-1.3362	-1.4574	3	3	-1.9476	-3	-1.7988	-2.4666	-3	-3	-2.943	-2.3886	-3	-2.4102	-2.8434	-0.8742	2.9358	-0.7962	-2.9574
323	-0.1704	-1.1448	2.3178	-1.0092	-0.7038	2.0688	1.6704	0.5544	1.7562	-1.0452	-1.1088	1.692	-0.5118	-0.9102	2.808	-1.2798	1.3578	-1.7346	-1.0806	1.4718	1.827	2.0688	1.9692
324	-0.0282	1.1514	0.5262	0.4548	0.9456	0.3126	0.4974	-0.462	0.0216	0.5688	0.519	0.5472	1.2438	1.2582	0.4122	0.7818	0.9738	1.1802	0.3342	0.213	0.2064	0.2916	1.2654
325	1.2438	-1.3152	1.0308	1.3008	1.2582	1.4292	0.8244	-1.0164	-1.5924	-0.8388	-0.8604	-1.038	-1.3362	-1.4292	-1.0734	-1.5144	-1.4076	1.2438	-1.3008	1.2012	1.1448	1.3434	1.365
326	-0.7818	1.1946	2.0118	1.5852	1.1946	1.8624	-0.768	1.8912	0.4476	-1.0026	1.4076	0.54	1.2654	1.6566	2.0616	2.076	-1.1874	1.6638	1.9266	1.9692	0.5118	1.8984	0.8742
327	-2.1966	-3	-2.4528	1.1586	-2.1612	-3	-3	-2.9076	-2.7936	-1.7844	-2.1468	-2.3958	-2.5734	-1.635	-2.289	-2.6946	-2.2392	-3	-1.5072	0.9954	-0.7038	0.0708	-3
328	0.5118	0.8178	1.8414	1.6704	1.4928	1.4574	-2.3604	0	-0.8178	-0.5616	-0.8106	-0.4692	1.365	1.5996	0.5616	-0.0426	0.0996	1.7064	0.0924	1.2156	-0.1494	0.384	0.1776
329	-0.5544	-1.0524	-1.7562	-1.1802	-1.5996	-1.443	-0.8532	-1.0026	-1.059	-1.0452	-0.519	-1.1802	-1.2936	-0.6258	-1.0734	-0.9954	-0.519	-1.0452	-1.443	-1.4358	-0.867	-1.4718	-0.9384
330	-0.1848	-0.384	-0.4476	-0.2916	-0.4338	-0.192	-0.597	-0.597	-0.789	-0.0642	-0.711	-0.4908	-0.441	0.135	-0.6966	-0.5898	-0.0642	-0.4548	-0.1848	-0.27	0.2628	-0.3486	-0.7254
331	0.7818	0.4338	-0.3912	0.7818	2.7726	3	-2.5734	-1.3008	1.2438	0.8532	0.1068	-1.8912	0.0852	0.9312	0.3054	1.23	1.749	0.5262	0.6186	3	2.0688	2.8362	-0.1776
332	-0.9882	-0.732	-0.1776	-0.6186	-1.116	-0.327	-1.365	0	-0.9738	-0.768	0.057	-0.5832	-0.5832	-0.4692	-0.0144	-0.078	-0.5544	-0.6756	-0.6894	-1.713	-1.0878	-0.0852	-0.9312
333	1.0026	0.9738	0.8886	1.3722	0.9954	0.8814	0.4194	-0.1566	-0.2064	-0.2418	1.4784	-0.0852	0.768	1.0662	0.5688	0	1.1088	0.5898	0.0426	0.8106	0.462	0.249	0.3984
334	0.2628	0.135	0.1638	0.4122	-0.0642	-0.3984	-0.5334	0.654	-0.0498	-0.0354	-0.7038	-0.0144	0.1776	-0.462	-1.1514	0.3552	0.0498	-0.0924	-0.6186	0.1068	0.0852	-0.654	0.4266
335	-0.7818	-0.6822	-0.9384	-0.9456	-1.635	-0.9528	-0.9954	-0.9168	-3	-1.6848	-0.1848	-0.9102	-2.9718	-2.6304	-1.5072	-1.9122	-1.3932	-2.0262	-2.133	-0.867	-0.8604	-1.287	-1.6494
336	-1.287	0.4974	-1.2798	0.1278	0.1704	0.6114	0.3342	0.7254	1.0236	-2.0118	-2.616	0.597	1.8198	-0.0216	-1.9908	1.3434	-1.0806	0.4764	1.8624	-2.211	0.3126	-1.422	0.5046
337	-2.6514	-2.922	-3	-2.9784	-2.8224	-2.211	-3	-2.9076	-1.2936	-0.8244	-3	0.057	-2.7372	-2.7372	-2.751	-3	-2.865	-3	-2.9148	-2.808	0.6756	-0.0216	-2.6946
338	-1.2936	-2.4528	0.1068	-0.7746	-2.4882	-2.4456	-1.9476	-1.0806	-2.1186	-0.4122	-2.6088	-2.0334	-2.097	-1.1304	-1.3578	-1.7562	0.2844	-2.019	-0.3342	-0.7746	-2.232	-1.5216	-1.8198
339	-1.7346	-2.6448	-3	-3	-3	-3	-3	0.0996	-1.9122	-2.5806	-3	-2.9718	-2.3886	-2.922	-1.9908	-2.019	-1.1658	-2.673	-2.9928	-2.922	-0.135	-3	-2.943
340	-2.1042	-2.4102	-2.7936	-2.559	-2.097	-3	-2.8008	-2.5236	-2.9004	-2.6232	2.3244	-2.4168	-0.8178	-1.2012	2.7726	-2.3814	-2.1258	0.1206	-0.1704	-3	-2.1684	-2.0472	-1.9908
341	-0.0282	-1.5144	-1.3794	-1.6068	-2.1186	-2.346	-1.4574	-1.9974	-1.23	-1.0026	-1.287	-1.884	-1.2798	-1.7202	-1.7202	-2.346	0.0072	-1.8696	-0.9384	-1.422	0.1494	-1.8984	-1.6566
342	-0.903	-0.2628	-1.1376	-0.0426	0.0996	0.7182	-1.5282	0.4122	-2.8296	-1.4358	-2.2392	-2.4384	-0.114	-0.54	-2.1042	-0.0072	0.1422	-2.9856	-0.0924	0.0996	-0.1494	-1.3296	-0.0072
343	-0.9954	0.5688	0.8034	-1.0452	1.692	-0.3342	-0.8958	-1.7772	-1.5498	-1.8624	-0.7746	-1.2936	1.2156	0.3984	-2.2392	-1.884	0.711	0.4764	-1.2012	-1.3008	-1.2156	-1.2654	2.3814
344	-0.3984	-0.903	-0.5118	0.3768	-0.732	-0.6894	-0.3984	1.9548	-0.7464	0.633	0.1494	-0.0924	1.1016	1.5996	-0.8958	0.078	-1.3434	-0.3624	0.576	-0.27	-1.173	-0.9666	0.5334
345	-0.8532	-0.8034	-1.1946	-0.7962	-0.7182	-0.6822	-1.0308	-1.2156	-1.365	-2.9646	-0.078	-1.4358	-0.4836	-1.4646	-1.8624	-1.4784	-1.3722	-1.3506	-2.6658	-1.1376	-1.0092	-1.0806	-0.9528
346	-1.8198	0	0.6684	-0.0072	-3	-0.0216	-2.0046	0	-3	-2.943	-2.6304	-0.576	-2.4456	-0.0216	-2.8722	0.441	-0.0144	0	-0.0144	0.0144	-1.3794	-0.0144	-2.595
347	1.1586	2.232	2.3178	1.1088	2.4102	1.9338	-1.5924	-2.8296	-1.692	-2.559	-1.308	-1.6422	2.1396	1.4574	-2.5026	-2.6658	1.1448	2.2392	0.5616	0.867	-2.7654	-2.0334	0.3912
348	-2.6874	-2.289	-2.787	-2.3244	-1.9692	-1.0806	-1.8624	-3	-0.5262	-1.7628	-2.9856	-0.6612	-2.8296	-2.5734	-2.559	-3	-2.6586	-2.9004	-0.9384	-2.3106	2.5734	-0.4476	-2.424
349	-0.5118	-1.5072	-0.7962	-0.1704	-0.732	-0.4836	-1.251	0.327	-1.059	-1.0452	-0.8958	-2.5452	-2.6658	-1.251	-1.2372	-0.2418	-0.3552	0.5046	-0.7962	-1.2372	-0.213	-0.2202	-0.7818
350	0.27	0.0072	0.4266	-2.3886	1.4358	-0.3624	-1.9338	-1.3224	-0.633	-1.0164	1.4358	-1.5852	-0.6894	-1.884	1.4148	-0.3624	-1.77	-0.0498	-0.3912	-0.6114	1.0236	-1.3506	-1.8984
351	0.3552	3	2.9646	2.5452	2.7012	2.4384	-1.4076	0.0924	-2.268	0.0144	3	-0.5688	0.924	0.0426	2.133	-0.0426	1.1304	2.6304	2.787	2.5164	-1.8768	2.3388	2.5734
352	-1.3434	-1.0308	-0.5544	-0.96	-1.2654	-1.173	-1.0734	1.4148	-1.2156	0.6396	-1.2372	-1.4004	0.0426	-1.0026	-0.789	1.3224	-0.8814	-0.0216	1.308	-0.8388	-1.1448	1.1376	0.4476
353	-0.8604	0.867	-2.3178	0.0216	0.3342	-0.1566	-1.6848	2.1042	-1.8054	-0.462	-1.8342	-1.6422	-2.0688	-1.4004	0	0.8034	-0.441	-0.4836	-0.6258	-1.116	-2.8224	0	0.0354
354	1.1376	0.0498	-0.4764	-0.3342	-0.9312	-0.3342	-1.0164	1.7346	-0.462	-0.0354	-0.3696	-0.0996	2.097	1.2156	0	1.557	1.635	1.5216	-1.0524	1.3932	1.0524	0.8244	1.038
355	-1.6068	-2.7798	-1.692	-1.8768	-0.8178	-1.7274	-0.6894	-2.5734	-1.9548	-3	-2.6088	-2.5308	-2.9004	-0.96	-2.2182	-2.6658	-2.3958	-2.0118	-2.6874	-1.7916	-0.3342	-1.0236	-2.3244
356	-2.9292	-0.8034	-1.5852	-2.9292	-2.6376	-3	-0.2562	0.9102	0.0426	-0.2418	1.3152	0.327	-1.9548	-0.462	0.0144	-0.0216	-3	-0.057	-1.308	-1.749	-0.1776	-0.0144	-1.6422
357	-2.2536	-2.3178	-0.8034	-3	-1.6638	-2.3532	-3	0.6684	-2.7156	-2.4882	-0.135	-1.6068	-1.4358	-2.3244	0.1704	0.0498	-1.941	-2.5662	0.0852	-2.5236	-1.3362	0.3984	-2.559
358	-1.9266	-2.9718	-1.7562	-1.4646	-2.4168	-2.019	-1.8054	-2.2536	-3	-2.7654	0.3486	-3	-2.3604	-2.346	0.7038	-2.9784	-1.7628	-3	-2.9358	-1.9194	-2.1822	0.135	-2.673
359	-0.8034	-1.6848	-1.4574	-0.1566	-1.7772	-0.3552	0.0144	0.0708	-0.7182	-1.2798	-1.0878	-0.867	-0.5832	-1.5072	-1.4502	-0.5832	-1.287	-1.905	-0.654	-0.2562	-0.9312	-0.96	-0.9384
360	-0.9528	-1.116	-1.578	-1.3578	-0.6396	-0.9312	-0.5544	1.6068	-1.4718	-1.635	-1.9194	-0.057	0.7464	-0.3552	-1.287	2.4738	-0.8814	-1.6848	-1.2438	-1.038	-1.386	-1.77	-1.713
361	-0.519	-0.846	-0.519	-0.5262	-0.633	-0.078	-0.7254	1.308	-0.327	-0.519	0.441	-0.0354	-0.4266	-0.1206	0.2202	0.2274	-0.078	-0.1566	-0.1494	-0.9384	0.7182	-0.3054	-0.4194
362	-1.5924	-1.5354	-2.154	-1.8624	-2.6514	-2.6376	-2.4456	1.4856	-3	-2.8224	-0.0072	-2.9076	-2.9784	-2.73	0.0354	1.0734	-3	-2.886	-0.5544	-2.787	-0.0144	0.5046	-2.9646
363	1.905	0.2274	2.3244	-0.0354	-0.6966	0	1.4646	1.173	1.4148	0.0426	0.0144	-0.2988	-0.0996	0.0144	-0.6684	0.0426	-0.0216	0.8814	-0.0354	1.4718	-1.0806	2.0118	0.597
364	0.7464	2.3958	0.2202	1.1232	0.6042	1.5354	0.0924	0.441	0.8034	-1.0524	0.924	0.6894	1.6422	1.1658	1.8552	1.8198	0.0144	1.3362	2.1186	0.846	1.713	-0.0144	-2.673
365	0.1068	-2.5734	-1.038	-2.943	-1.23	-2.4456	0	0.6468	-0.0216	-0.519	-1.2372	0.0354	-0.6684	-1.5996	-1.8552	-0.1776	-0.8106	-1.7064	-1.713	-0.8742	-0.6612	-1.6566	-0.924
366	-0.2916	-1.5354	-0.7962	0.4974	-0.9168	-1.5216	-1.059	-0.462	0.6258	-0.5544	0.903	0.2988	-0.1494	0.3342	0.4836	-0.6258	-0.213	-0.4974	-0.3624	0.633	0.6756	0.1992	-0.6114
367	0.8178	0.213	0.0144	0.7818	-0.5046	0.0354	0.4122	-0.3198	0.8106	-0.1494	0.057	0.0144	0.981	0.654	-0.1992	0.5046	0.8034	-0.3054	-0.8742	0.3984	0.6258	0.0426	-0.0642
368	-0.1206	0.6612	1.1448	0.3624	0.4836	0.0354	-0.0144	0.3552	0.2064	0.4908	0.249	0.6186	0.0144	-0.0144	0.4194	0.078	0.0144	0.114	0.8244	0.0354	0.1848	0.1848	-0.8958
369	-0.9384	-0.9168	-0.1776	-0.2844	-0.1422	-0.4548	-0.9312	-1.0236	-0.8106	-0.213	-0.3054	-0.192	-0.3624	-0.96	-0.3912	-0.8814	-0.0708	-0.9102	-1.5498	-0.54	-0.3414	0.6468	-0.114
370	-0.846	-0.903	0.3198	-0.5334	-0.4692	-1.4358	-0.711	-1.3224	-1.365	-0.6966	-0.8532	-1.0452	-0.768	-1.1946	-0.768	-0.789	-0.3414	-0.576	-0.4974	-1.0308	-0.732	-1.038	-0.3054
371	-0.1206	-0.405	-0.2418	-0.1206	-0.0852	-0.1206	-0.213	-0.135	-0.0708	0.1848	0.0426	-1.77	0.1992	-0.327	-0.0498	-0.2988	0.5046	-0.2346	0.4764	0.9312	2.3958	-0.2772	0.4194
372	-3	-0.7464	1.5	-1.7418	1.2228	1.7844	-2.5878	0.519	-2.6376	-3	0.0852	-3	-3	-0.27	0.0072	-0.7182	-2.9718	-0.1638	-1.4292	-3	-3	-0.2418	2.04
373	-1.1946	-2.5524	-0.6966	-1.5642	-1.4856	-2.3388	-1.4574	-2.0544	-2.7726	-1.365	-2.4882	-1.251	-2.8296	-1.5216	-2.2818	-0.5472	-2.5164	-2.8578	-1.9194	-2.2392	0.2988	-0.9384	-1.1514
374	1.4646	1.9974	3	2.0688	2.4168	2.3244	-0.27	1.9974	-0.3342	1.4358	0.213	-0.7464	2.1894	1.905	1.2156	2.4738	1.6206	1.9122	3	1.3722	0.519	3	-0.924
375	-1.7274	-1.4646	-0.3984	-1.4148	1.1658	-0.5544	-2.3178	-2.5308	-3	-0.0144	-2.1822	-3	-2.9148	-2.6514	-3	-3	-2.943	-2.4102	-3	-2.9358	-1.6638	-0.4122	1.8624
376	-0.6684	0.4122	0.7536	0.2844	0.3414	0.6396	-0.4338	-0.1278	0.5544	0.405	-1.0806	0.3984	-1.7418	-0.7746	-0.384	0.1206	-0.9882	-0.3696	0.2274	1.1304	0.3624	0.9312	0.5688
377	0.0072	-0.2772	0.3414	0.0924	-0.0144	0.1206	-0.2418	-0.9312	-0.384	-0.867	-1.4292	-0.2562	-0.0426	0.0144	-0.6468	-0.768	-0.2346	-0.0072	-0.9882	0.3414	-1.1016	0.0924	-0.9384
378	1.095	2.5164	-1.0308	0.9456	1.5	2.5452	-1.443	1.2228	-1.6848	0.0498	-0.2202	-1.6848	1.557	1.2438	1.4646	1.4928	0.0996	1.5996	-1.443	-0.7182	-0.3912	-0.768	0.3984
379	-2.1822	-2.7726	-0.2346	-1.4502	-1.7346	-1.8054	-2.019	-1.749	-1.614	-1.9548	-0.8106	-1.8984	-2.3388	-2.1966	-1.7628	-2.3532	-2.538	-2.1468	-0.0852	-0.2988	-1.5	-0.8034	-1.9764
380	1.8126	0.213	-0.633	-1.1304	-0.846	-0.7818	-0.8958	1.0524	-1.4148	-1.7772	0.5544	-1.2582	0.7818	0.4908	0.3342	1.905	1.0524	0.3912	-0.3342	-0.3552	0.789	1.2084	0.4122
381	0.2064	-1.2798	-0.654	-0.0996	-0.4908	-0.8742	0.2562	-0.462	-0.7392	-1.8552	-0.0996	-1.4856	-1.3794	-1.5354	-2.4882	0.4836	-1.116	-0.8388	-0.8742	-1.4646	-1.287	-0.597	-0.4908
382	-2.133	-1.8126	-0.0216	-1.6422	-2.751	-2.289	-2.154	-1.5642	-2.8224	-1.8552	-1.1232	-2.133	-2.232	-2.0688	-1.0236	-1.1088	-1.8342	-1.962	-2.0334	-1.5216	-1.9764	-0.3414	-1.941
383	0.7818	3	2.3886	3	3	3	0.9882	-0.2772	-2.886	1.9908	2.595	-1.941	1.8198	2.2182	2.7228	0.462	0.1848	2.5308	3	2.2818	-1.1232	2.2038	2.4384
384	-1.173	-1.1586	-0.8106	-0.711	-0.3342	-0.1638	-0.5046	-1.6704	-1.365	-0.6042	0.114	0.1494	-1.6068	-2.04	0.2628	-0.924	-2.1822	-0.6468	-0.0426	-0.5118	0.3198	1.2582	-0.8178
385	0.4338	-1.0734	-1.1232	-1.2228	-0.9954	-1.0236	-0.4338	-1.0308	-0.9456	0.0216	0.4122	-1.0452	-1.5642	-1.4076	0.3126	-0.9312	0.2562	-0.8106	-1.23	2.0832	0	-1.1376	-1.7988
386	-2.4312	-2.5092	-0.2274	-2.3388	-0.924	-3	-2.289	-2.154	-2.3106	-2.4528	-2.7012	-2.3244	-2.9646	-1.8486	-1.6278	-2.2038	-2.3742	-2.595	-1.173	0.462	0.7254	-2.0472	-2.403
387	1.0452	0.6258	1.1802	1.2798	0.8532	0.7818	1.9836	-0.1638	-0.192	-1.1088	0.249	1.0878	0.924	0.8244	-0.3414	-1.1802	1.4358	-1.1304	-0.0072	2.346	1.8486	0.633	0.6396
388	0.9312	2.9574	3	2.5092	2.154	1.9476	-0.6756	0.8034	-1.0734	-1.038	0.5616	-0.3984	2.8224	2.2608	0.96	0.9312	-0.9456	2.8506	2.46	1.6566	1.6992	1.1376	1.0662
389	-1.1514	-0.8034	0.6186	-0.981	-0.6042	-0.867	-0.7464	-0.2916	-1.3722	-0.7818	-1.3008	-1.1874	-1.2654	-1.0026	-0.9102	0.4476	-0.789	-1.2582	-0.846	-0.789	-0.9102	0.3768	-0.9456
390	0.1278	0.0852	-0.2346	-0.0282	-1.5996	-1.8198	-0.8814	-0.0216	-2.1756	-1.6068	-0.0996	-2.1186	0.249	0.0072	-0.3768	0.0144	0.1422	0.8034	-2.751	0	-1.8984	-1.578	0.2772
391	1.9692	1.4718	2.0472	1.8126	1.3578	1.365	-1.23	0.0642	-1.2582	-0.405	1.0806	-0.384	1.3362	0.9882	0.8316	0.0072	0.8604	1.3932	-0.7608	1.4574	-0.0282	0.981	1.6704
392	-1.5282	0.8034	1.2936	0.0852	0.9384	0.903	-1.7274	1.7562	-0.711	0.135	0.7182	-0.3414	0.0216	-1.578	0.732	1.4574	-1.0026	0.3624	0.135	-1.5924	-1.557	0.7182	0.7182
393	-0.6894	-1.0236	-1.77	-2.1612	-2.268	-2.2962	-1.0308	-0.4548	-0.4476	-0.0216	-0.9168	-0.3486	-1.2372	-1.9266	-1.0308	-1.5924	-1.6848	-1.2438	-1.1088	-1.6638	-0.711	-0.3552	-1.2582
394	1.6776	1.1514	-0.2064	1.0734	1.0734	0.9882	-0.327	1.1016	-1.3506	-0.8034	-0.5262	-1.1448	1.749	1.7628	1.0026	1.2936	1.1514	1.0308	0	1.5	0.924	0.8886	0.2064
395	-3	1.2156	3	0.0996	1.0662	-1.038	-2.1822	1.6776	-2.133	-1.7628	-1.1514	-2.751	-2.154	-1.386	-2.3886	1.1448	-3	-0.3198	1.308	-1.5708	-1.77	2.076	2.2536
396	0.3414	2.7228	0.7818	0.4122	1.116	0.2988	0.249	1.4004	0.1494	-0.8532	1.8486	0.7254	1.0806	0.7536	1.1946	1.7844	-0.711	0.213	2.3388	0.9738	1.1802	0.6966	1.0806
397	-0.768	-0.0216	0.54	0.0642	0.249	-0.441	-0.7392	-0.4548	-1.3008	0.0924	-0.8742	-0.597	0.0642	0.3696	-0.7608	0.135	0.0924	-0.192	0.3414	0.2844	0.3912	0.3624	-0.4194
398	3	3	-3	2.3034	3	3	-2.5026	3	-3	-3	-0.8178	-3	2.2254	2.9718	1.5852	3	2.019	3	-2.9928	-2.4666	-3	-3	3
399	3	3	3	2.922	2.4102	2.1114	0.3624	3	0.0282	0.5544	3	-0.8604	2.9856	3	3	2.46	3	3	3	2.9784	-2.1114	1.8696	2.1186
400	-1.0734	0.114	-1.6992	-0.9738	-0.6042	-1.0164	1.0026	2.922	1.6992	-0.7818	0.1704	1.3224	-0.8178	-0.8958	-0.2274	1.0878	0.2064	-0.2628	-0.7392	0.0354	-1.4502	0.1068	-0.597
401	-1.6494	-0.3624	-0.249	-1.4004	-0.2988	-0.1068	-2.865	-3	-2.8008	0.0642	-2.6016	-2.1612	0.384	0	-1.8768	-2.9004	-0.0144	-1.3434	0.2628	-3	-3	-1.2372	-2.5806
402	-3	-2.9004	-0.9528	-2.1396	-2.9292	-2.7654	-3	-0.0216	-3	-2.2464	-1.3362	-2.289	-2.9928	-1.9836	-1.8126	-1.9764	-2.1612	-2.9856	-1.6992	-2.886	-2.8296	-2.8362	-3
403	-0.3414	1.7274	0.9882	1.4784	0.3912	1.0734	0.0072	0.3984	0	0.0072	0.0216	-0.0144	-0.5544	-0.5046	-0.0216	-0.8316	0.0216	-0.4908	0.96	2.076	-0.0072	0.5472	-1.1448
404	-2.7438	-2.8296	-3	-2.922	-1.308	-2.4312	-2.8008	2.7936	-2.7156	-2.1822	-1.7274	-2.6586	-1.1586	-2.3532	-2.0544	2.5452	-2.04	-2.9574	-2.232	-2.8296	-2.3244	2.4738	0.441
405	-0.462	-0.0852	0.1422	-0.0216	-0.1206	-0.2202	-0.2844	0.1278	0.0852	-0.2772	0	0.2772	0.2916	0.114	0.0642	0.405	-0.3552	0.1422	0.0708	0.1278	0.1206	0.7962	0.0708
406	0.654	-0.96	1.1376	-2.3034	-0.3984	-0.2418	-1.2372	2.808	0.0072	-0.0072	0.0144	-0.0072	-0.0144	0	0.3198	1.3578	0.462	0.0072	-0.0072	0.0072	0.9312	-0.8388	-0.2202
407	-0.8178	-0.8742	0.0996	-0.2418	-0.3768	-0.114	-0.3552	-0.8958	-0.2628	0.0282	1.1802	-0.5688	-0.5688	-0.654	-0.867	-1.6278	-0.4122	-0.7608	-0.6468	-1.1376	-1.2228	1.4784	-0.597
408	-2.2182	-1.422	-1.9764	-3	-2.9502	-3	-2.5236	-0.0072	-1.7346	-0.9102	0.0144	-1.1514	-2.9358	-2.7438	-0.3198	1.3152	-2.9718	-2.922	1.0524	-2.9718	-0.7608	1.1586	-1.5996
409	0.2844	0.633	-0.0852	-0.0426	-0.8814	0.0642	-0.576	-0.3552	-0.9954	-0.192	0.519	-1.1304	0.576	0.2202	-0.0216	-0.4266	1.0878	0.213	-0.249	-0.0924	-0.5472	-0.0996	0.114
410	-3	0.0642	2.481	0.0708	3	3	-3	3	-2.9502	0.2418	1.8414	-2.3814	-2.7582	-3	-0.327	3	-2.7156	1.1448	0.2274	-3	3	3	1.4358
411	0.3342	-1.1376	-0.9666	-1.7844	0.5544	-0.8244	-0.9456	-1.5216	-1.4928	-1.059	-1.9548	-0.5544	-1.2372	-1.095	-1.5642	-1.5072	-2.1114	-1.0734	0.5046	-0.5898	-0.3054	-1.5642	2.0616
412	0.5118	0.078	0.732	0.1422	0.1494	0.213	-0.3054	0.0354	-0.6114	0.8178	0.7962	-0.3912	-0.0852	-0.0072	1.1016	0.0852	0.5334	0.519	-0.0924	0.654	-1.1658	0.5472	1.4148
413	-2.7012	-0.0708	1.3362	1.6278	-1.3152	-1.2156	0.0924	-1.9908	-0.6612	-0.3198	-3	3	3	3	-3	2.7372	-3	3	3	-1.308	1.0524	-0.9384	2.9574
414	-1.0524	-1.1586	-0.519	-0.9882	-0.5898	-2.6874	-0.1776	-0.5046	-2.232	-0.0072	-0.6894	-0.9882	-1.4718	-1.1376	-1.3224	-1.0452	-1.1448	-0.6822	-1.0308	-1.4784	-1.6494	-1.3794	-1.8198
415	-0.54	0.8532	1.173	1.23	1.2084	1.0878	0.135	0.057	0.1278	-0.114	-0.2346	0.1278	-0.0426	0.0498	0.0924	-0.1566	0.0708	0.327	0.5898	0.96	0.9456	0.3768	0.6114
416	0.27	0.3054	0.057	0.0708	0.1638	-0.0216	-0.1206	0.519	0.1494	0.1494	0.0924	0.0426	-0.1992	-0.5118	-0.0708	-0.5898	-0.0498	0.3054	0.1494	0	-0.0354	-0.0924	-0.1566
417	-1.1376	-2.2038	2.4456	-1.3794	-1.9908	-1.6068	-0.6756	1.1946	-2.3886	-1.251	-2.1186	-3	-1.1016	-2.0472	-2.0688	-0.711	1.2654	-1.7562	0.2844	-1.4004	-1.5426	1.0662	0.4266
418	3	-1.8552	-2.6016	0.9738	-0.0144	-0.5544	2.1756	-2.4738	1.8486	2.3958	2.076	1.941	0.8532	2.7156	0.5544	0.0072	3	-0.8814	-2.7936	2.5452	0.6684	-1.4928	-0.846
419	0.711	0.6258	0.8388	0.4974	0.8178	0.789	-0.4476	0.597	0.4122	0.6966	0.5898	0.0996	0.0642	0.4836	0.327	0.4692	0.768	0.4122	0.5688	1.5996	1.5354	1.2654	0.462
420	0.8814	1.3434	0.5616	2.3034	2.1822	2.46	-0.6894	1.9548	0.6756	0.0498	2.1042	0.441	1.2012	0.6186	0.405	1.8054	0.9528	1.77	2.9856	1.8486	1.2438	2.6658	-0.405
421	0.4548	3	3	3	2.1468	2.3178	-0.981	3	0.1068	-1.9836	0.2064	-0.1848	3	3	2.9784	3	-3	3	2.7012	-3	-3	0.6042	2.2746
422	-1.5216	-0.867	-2.1042	-1.5708	-1.1514	-1.422	-1.8198	-0.057	-1.4784	-0.1422	-0.135	0.0642	-1.3296	-1.1448	0.2772	-0.7608	-0.384	-0.981	-1.059	-1.0806	-0.3486	0.4692	-1.2228
423	-0.9168	-1.8624	-0.0216	-0.9738	-3	-1.386	-3	0.3342	-1.635	-0.3624	-0.9168	-1.0878	-1.059	-1.0308	-0.3414	-0.732	-0.2064	-2.4882	-0.5544	-0.441	-1.6494	-0.981	-2.8152
424	-0.6114	0.0498	-0.3696	0.078	-1.1304	-0.8742	-0.5544	-0.6612	-0.4338	0.405	-0.0924	-0.6258	0.654	1.0524	-0.54	-0.3768	1.578	-0.8814	0.3696	1.1016	1.4358	-0.8106	-0.7038
425	-1.0452	-2.2818	-1.5144	-0.768	-1.1448	-1.8414	-0.903	-0.6186	-1.0092	-1.5354	-1.251	-1.23	-2.3604	-2.1756	-0.2202	-2.3814	-1.1088	-0.3486	-0.5544	-0.6612	-0.8814	-0.7464	-0.6114
426	-1.5072	-1.8198	-2.751	-2.673	-1.0806	-1.8552	-1.2936	-2.9148	-1.749	-3	-2.3316	-0.7608	-0.2844	-0.8178	-2.8296	-1.1946	-1.4928	-2.3178	-2.8152	-2.1756	-1.2726	-3	-1.578
427	-2.2182	-3	-2.3106	-2.3604	-2.943	-3	-1.1016	2.8794	-0.4908	-0.9666	-0.078	-0.5262	0.114	-0.0996	-2.3106	2.6514	0.1704	-0.2916	-1.3434	-1.5072	-1.4574	-1.116	-2.481
428	-1.7064	-0.7182	0.6186	-0.3912	-1.386	-0.9954	-0.9384	-1.1088	-0.4692	0.0354	-0.597	-0.2772	-3	-0.597	-0.4908	-3	-0.4266	-0.6756	0.2988	-0.7254	-0.5832	-0.0426	-0.8742
429	0.2202	1.5216	1.2372	-0.8604	-1.635	-0.384	-1.8768	0.327	-1.9836	-2.1396	0.2844	-1.308	1.0092	0.1422	1.1802	0.6258	0.0996	1.5996	-0.5544	-1.386	-1.0026	-1.4292	0.0144
430	1.4646	1.1304	0.0426	1.23	0.3054	0.768	0.3342	-0.0144	0	-0.0996	0.5544	0.4476	1.3362	1.287	0.3768	0.3624	1.308	1.1874	-0.4266	1.3152	-0.0924	1.0308	0.2628
431	-2.808	-1.8126	-1.557	-0.9528	-2.9358	-3	-2.2608	-0.3414	-1.5498	-2.3388	-1.8198	-2.7012	-1.3722	-1.6992	-1.578	-1.3794	-2.1396	-2.133	-1.6704	-2.7156	-2.0472	-1.6776	-1.9548
432	-0.5616	-1.1586	-1.4784	-1.1088	-0.768	-0.9738	-0.9738	-0.0144	-0.768	0.8742	-1.3434	-0.846	-2.9646	-0.4692	-0.5262	-1.4718	0.0072	-1.287	-0.8532	-0.9882	-1.6776	-0.8742	-0.768
433	-0.5262	-0.924	1.0524	-0.3768	0.057	-0.6114	0.3624	-1.2438	0.0354	0.3486	-1.3506	0.0924	-1.2936	-1.5	0.1206	-2.1396	-0.0852	-0.5472	0.6114	-0.27	1.6422	-0.5616	-0.0642
434	1.0452	-1.6278	-2.019	-1.962	-1.1088	-1.3362	-0.7392	-2.4102	-2.2818	-1.9908	0.9954	-0.7182	-1.4784	-0.7962	-1.8054	-2.2038	-0.4266	-2.7726	-1.9974	-0.7254	0.6468	-1.5996	-1.5852
435	0.0996	0.2844	-0.4974	-0.5616	-0.0498	-0.7608	-1.6278	1.0026	-1.5498	0.8742	0.519	-1.1088	0.4266	0.8244	-0.0426	0.8178	0.8244	0.4836	-0.5118	-0.078	-0.384	-2.076	-0.057
436	2.0334	-1.6848	-1.4358	-1.1802	-0.8316	-0.6756	-3	0.6114	-2.3316	1.5426	1.2726	-2.403	0.1848	0.3054	2.1684	0.6114	1.5072	1.1946	-1.8768	-1.2228	3	-1.1946	-0.96
437	-1.1304	-1.5924	0.9882	-2.1684	-1.3578	-1.6068	-1.5924	-1.0092	-1.9476	-2.7228	-1.5996	-2.4312	-2.1396	-2.6376	-1.7202	-2.595	-2.2254	-2.0118	-2.0334	-1.3578	-1.0878	-1.77	-2.4168
438	-2.7228	0.1992	0.768	0.1848	0.1422	0.27	-0.9102	1.713	0.0072	0.0498	0.0216	0.3198	0.8178	0.4476	-1.7202	1.77	0.1704	0.8388	0.6186	1.1946	0.1992	1.1088	1.3362
439	-0.597	-1.059	-0.5262	-1.0734	0.5832	0.846	0.8178	-1.9974	-0.8388	-0.2988	1.2084	0	-0.96	-1.3506	-1.8342	-1.095	-0.3624	-0.1776	-0.2916	-0.7464	-0.5262	-0.4122	1.2156
440	-1.2438	0.6684	0.0282	-0.789	-0.5616	-0.7746	-0.0144	-2.9358	-2.0544	0.0144	-1.5996	0.0216	-1.2936	1.4358	-2.211	-2.8932	3	0	-2.9784	2.9856	1.2012	0.0216	-0.5688
441	1.3932	1.2726	1.713	2.865	2.7084	2.7798	-0.5334	0.1422	-0.9384	0.1704	0.2844	-0.768	1.3932	1.1016	0.7962	1.3434	1.116	1.6704	1.6848	0.9882	0.7254	0.8034	1.0524
442	-0.8316	-0.4836	-0.384	-0.6894	-0.9738	-0.8958	-0.5544	-0.6042	-0.3624	-0.3054	-0.4194	-0.5616	-0.5118	-0.192	-0.3912	-0.3912	-0.2346	-0.2628	-0.1638	-0.3486	-0.462	-0.7608	-0.327
443	-0.7536	0.6612	0.7536	1.1874	0.2772	1.3578	-0.867	0.441	-0.9738	-1.1874	-0.441	0.0282	0.213	-0.3486	0.0498	0.5118	-0.6042	-0.0426	0.654	2.1468	-0.2202	-0.54	1.095
444	-0.135	-0.3984	0.7746	-0.1704	-0.3414	-0.327	0.4908	-0.519	0.3414	-0.711	0.3624	0.4338	-0.8106	-0.2988	0.6684	-0.5046	0.597	-0.1566	0.2916	0.3414	-0.3054	0.6042	0.654
445	3	2.7726	2.922	3	3	3	0.4974	-3	0.7038	0.0708	0.078	0.3126	0.9738	0.4194	-1.0806	-0.249	0.3198	2.367	0.057	3	0.2418	0.5334	0.9738
446	-2.73	-3	-2.8434	-2.4954	-2.4738	-3	-2.367	-0.1494	-2.6016	0.0498	-3	-3	-2.8932	-3	-3	-3	-2.3742	-2.9574	-2.4456	-2.7372	0.54	-0.0282	-1.557
447	-0.6966	3	2.5308	3	3	3	0.6114	-3	0.7254	-2.538	-1.8624	0.0282	1.3008	1.038	0.9384	-3	1.2936	3	-0.1278	3	1.1658	-0.0144	3
448	-1.905	-0.6114	-1.1514	-1.251	-1.2084	-1.0308	-1.0734	-1.9692	-1.8414	-1.7064	-1.2936	0.0216	-1.1448	-1.2654	-1.4502	1.7772	-1.8414	-1.0806	0.9384	1.2372	-1.287	-1.5	-2.0688
449	-0.1776	-0.5046	-0.9312	-0.5688	-0.6966	-0.3552	-1.0806	0.0144	-0.27	-1.116	-0.327	-0.8388	-0.2202	0.1422	-0.3486	-0.2772	0.213	-0.1422	-0.114	-0.5544	-0.9456	0.8244	-0.327
450	0.7038	1.578	-2.7012	1.0308	0.1704	0.3198	-1.6068	-3	-3	-2.1186	0.4122	-2.7582	1.5498	1.4928	0.5118	-2.3244	0.5832	0.4908	-1.23	0.8244	-2.9004	-2.3886	-0.4908
451	0.441	0.1278	0.7746	0.1638	0.1566	0.2346	0.0852	0.114	0.1848	0.27	0.1566	0.3342	0.192	0.3342	0.1494	-0.0216	0.405	-0.0144	0.0642	0.3552	0.1422	-0.27	-0.1422
452	0.6684	-0.1992	-1.7844	-1.1376	-0.5688	-1.0026	-0.8316	-0.2916	-2.1258	0.0072	1.2654	-0.4908	0.1206	-0.384	0.54	0.5688	0.384	-0.7392	-0.7464	0.249	0.1992	-0.27	-0.3126
453	-1.422	-1.8552	-0.4338	-1.3152	-1.1874	-1.7772	-1.2012	0.7392	-1.1304	1.7274	-1.287	-0.4476	-1.422	-0.9384	-1.0734	0.3768	-0.8958	-1.2654	-0.6756	-0.7746	0.1638	0.8742	0.0354
454	0.4194	-0.6042	-0.27	-0.3486	-0.192	-0.135	-0.2418	-0.5688	-0.2916	-0.0852	-0.3342	-0.903	-0.27	-0.5616	-0.2274	-0.8604	0.2628	-0.846	-0.576	0.249	0.3486	-0.2346	-0.3198
455	0.3984	0.519	1.8414	0.6756	-1.6278	-2.5452	-2.2536	-0.6894	-2.8932	0.2988	-0.1992	-2.8008	0.3342	0.1206	-1.6776	0.2202	0.3414	-0.1638	-2.559	2.8578	-0.0144	0.384	-2.922
456	1.5708	-1.0662	-0.213	0.8388	-1.941	-0.9384	-2.1186	-2.4168	0.4476	-0.0216	0.8886	0.8958	-0.213	-1.1088	-0.3912	-1.3362	0.0216	-1.4004	0.8106	0.0996	0.0354	0.3342	-0.0144
457	-0.6612	-1.2012	-0.5118	-0.7536	-1.9266	-0.405	-0.5118	2.1258	-0.8244	-0.462	0.462	-0.4836	-1.8984	-1.0026	0.3198	1.2012	-0.867	-1.095	0.2844	-0.7254	-1.1448	-0.7254	-0.924
458	-1.0308	-1.4928	-1.8054	-1.0806	-1.116	-1.4292	-1.4502	-1.0308	-1.0236	-1.287	-0.2916	-0.633	-0.96	-1.0806	0.0216	-0.7818	-1.059	-0.7746	-0.924	-1.2372	-1.6566	-0.8886	-1.7418
459	-1.1232	-0.8106	-1.2936	-1.2084	-0.5472	-0.9168	-1.5354	0.4974	-0.1422	-1.0662	1.0452	-0.405	-0.9954	0.0426	0.9528	-0.078	0.0924	-0.846	-0.2274	-1.0806	0.4122	-0.5472	-0.6396
460	-3	-1.635	-2.154	-1.5708	-2.0616	-2.0118	-2.0118	-2.403	-1.9194	-1.5216	-1.8912	-2.0616	-1.9476	-1.5498	-2.0262	-1.905	-1.9338	-1.557	-1.4574	-2.0334	-3	-2.4882	-1.7202
461	0.5898	-3	1.4928	-3	-0.27	-1.1946	-0.2562	-2.8932	-1.1448	-1.6566	-1.713	-0.6756	-1.4784	-1.0026	-1.4358	-1.5498	-2.3814	-1.8486	-2.0118	-0.6894	0.0996	1.6566	-2.8794
462	0.9528	0.9666	-0.4266	0.2562	0.4974	0.0996	-0.8316	0.114	1.1376	0.0072	-0.057	0.9738	2.0262	1.2582	-0.0354	0.6756	1.0092	0.576	-0.2202	0.0216	-0.6756	-1.1586	1.3578
463	-0.8742	0.867	-0.5262	1.1232	0.8814	-0.5898	-0.3486	0.0216	2.8578	1.0734	2.7726	3	-3	0.213	1.2654	-0.4194	0.2562	-0.9882	-0.6042	3	2.73	-0.4476	-0.576
464	-0.8178	-0.5262	-0.6822	-1.1016	-0.078	-0.7818	-0.1422	-1.1658	-0.9528	0.5262	-0.903	-0.3198	-0.441	-0.9882	-0.4692	-0.4692	-0.1068	-1.4358	-0.924	-1.1232	-1.0452	-0.924	-0.4266
465	0.9456	0.0498	0.5046	-0.0282	-1.884	-2.4456	-2.1468	0.0498	-2.5026	0.2418	0.5118	-2.7084	1.578	0.2772	0	-0.0426	3	0.4692	-0.4692	0.405	-0.5544	0.192	0
466	-1.0878	-1.4358	-0.96	-1.251	-0.8886	-0.9738	-1.0092	-1.1514	-1.251	-1.0734	-1.2084	-1.3362	-1.0806	-1.1232	-0.867	-1.116	-1.3794	-1.1088	-0.9666	-1.3578	-1.2372	-0.9882	-1.1874
467	-0.5262	-0.6114	0.4974	-2.2962	-0.4476	0.2202	-1.2228	-1.6848	-2.5524	-1.4076	-1.6206	-0.9168	-2.8932	-0.7182	-1.4076	-1.9266	-1.4928	-1.9908	-0.5046	-1.095	-1.3794	-0.9312	1.0236
468	2.943	3	2.9574	2.9646	3	2.9784	-1.2084	1.8198	-0.0996	1.5996	2.8794	0.54	3	2.8578	2.943	2.787	-1.4574	3	2.8152	-2.865	-2.097	0.4122	3
469	-0.3486	-1.365	0.3552	-0.711	-0.3342	-0.4122	-0.213	-1.6068	-1.0236	-0.4194	0.711	-1.6848	-1.2228	-1.4646	-0.4476	-1.0806	-2.1396	-1.0164	-0.2772	-0.9954	2.8434	1.3932	-1.5216
470	-3	1.1802	1.8126	0.867	1.1088	1.1232	-0.732	0.5262	-3	-2.9718	-3	-3	-3	-3	-3	0.6468	-2.7936	-3	1.8486	1.2438	1.5708	1.5498	1.5426
471	-2.097	-1.9338	-2.3742	-2.346	-0.3624	-2.5308	-1.23	-2.8152	-2.1258	-2.5662	-1.9338	-2.46	-2.73	-2.3388	-1.8768	-0.597	-2.5452	-1.3008	-1.365	-2.2182	-1.9764	0.1278	-0.0852
472	1.3506	2.6376	0.8106	2.5308	1.8624	1.0092	0	2.7012	2.4102	2.8008	-0.213	2.5236	2.751	2.5806	0.114	3	2.8434	2.3178	-2.9856	3	1.9122	-1.9836	2.7438
473	-0.9456	-1.0452	-0.27	-0.903	-0.924	-0.4548	-0.6822	-1.0662	-0.789	-1.1586	-0.8244	-1.8768	-0.8106	-1.2726	-0.54	-1.0026	-0.903	-1.3152	-0.8742	-1.095	-0.96	-0.27	-0.8814
474	-0.1638	-0.327	-0.441	-0.2772	-0.9954	-0.6684	-0.3414	0.5832	-0.633	0.8034	-0.114	0.519	-0.867	-0.5046	-0.7038	0.0072	0.3054	0	-0.0072	0.2772	-2.0472	-0.0282	-0.6612
475	-0.1206	-0.0144	-0.0354	-0.7254	-0.2064	-0.0282	-0.2562	-0.2772	-0.3912	-0.0216	-0.0498	-0.0852	-0.5544	-0.0144	-0.1638	-0.6684	0.0072	-0.5544	-0.0216	0.0216	-0.3768	-0.1776	-0.0072
476	0.4836	0.327	0.3126	0.6894	0.2916	0.8958	-0.135	0.1422	-0.0996	0.0072	0.1704	0.0216	0.4194	0.1494	-0.2772	0.0642	0.4692	-0.1776	0.8604	1.1658	0.3486	1.2582	0.1206
477	-2.04	-0.9528	-3	-2.1684	-2.6874	-2.4456	-2.751	0.3342	-2.232	-0.8814	-1.2798	-1.3362	-0.7818	-2.133	-0.597	3	-2.559	-2.0472	-0.4476	-2.3106	-2.4168	-1.5144	-1.038
478	-0.519	-0.0072	-1.1874	1.059	-0.2346	0.0072	-0.4548	0.441	0.0282	-0.0144	0.114	0.2202	0.8034	0.6684	0.3984	-0.0354	1.3578	0.0144	-0.3768	-0.0072	-0.633	-0.3552	-0.6114
479	0.0852	-3	-1.0164	-3	-2.6304	-1.9836	-2.8362	-2.2818	-3	0.2844	0.7608	-1.635	-2.1468	-2.6802	-0.0216	-2.9004	-3	-1.9692	-0.9168	0.2418	-2.6448	-2.367	-2.8506
480	-0.2844	-1.9194	-1.3434	-1.2012	-1.0308	-1.4574	-1.443	-0.078	-2.1258	-1.4646	-1.4718	-2.9928	-3	-3	-1.9836	-1.0164	-2.3604	-1.4718	-2.595	-1.5282	-2.2962	-1.2654	-0.9456
481	-0.2844	-0.462	-0.3912	-0.2346	-0.789	-0.6894	-0.1992	-0.6612	-0.1992	-0.3342	-0.1494	-0.3342	-1.0806	-0.1848	-0.5898	-1.614	-0.6042	-1.0452	-0.6042	-0.462	-0.5472	-0.4338	-0.2562
482	-2.076	-1.7064	-2.0118	-1.1376	-1.6848	-1.7772	-2.1258	2.3814	-1.0734	-0.3054	0.405	0.1206	-0.732	-2.1186	-1.0878	2.673	-0.9738	-1.9836	-0.0426	-1.365	1.9764	0.6114	-1.038
483	0.1566	0.1704	-0.4338	0.9666	-0.0216	0.0642	1.0164	-0.7254	1.5852	1.7274	0.249	1.3932	0.135	0.0852	0.405	-0.078	0.6396	0.1776	-0.597	2.1966	0.0642	0.6684	-0.27
484	1.1586	0.6114	1.4856	1.4856	1.5996	1.2438	1.8342	1.2726	1.0308	1.1946	1.3224	1.0092	0.5898	0.0072	0.8532	1.443	3	1.749	-1.1376	1.8696	2.595	1.2372	1.3722
485	0.9312	0.4692	0.5334	0.6258	0.3054	0.4548	-0.576	1.6068	-1.9836	0.441	0.576	-0.9882	0.7254	1.0026	0.519	0.5472	0.5898	0.7962	0.3552	0.981	1.3578	0.5118	1.2582
486	0.7818	0.7392	0.9168	1.749	1.4856	0.6042	0.9168	1.3296	-0.1566	0.7818	0.2064	0.078	0.576	1.4502	0.2772	0.9738	0.4194	0.4122	0.7182	1.8342	0.1566	1.6494	0.6756
487	-0.867	-2.6088	-0.519	-2.1894	0.249	0.1704	-0.789	-2.0262	-3	0.0072	-2.4528	-1.8984	-2.3958	-2.2038	-1.8984	-1.9836	0.0072	-2.0118	-3	-1.962	-0.6258	-1.4076	0.519
488	-3	-0.0354	-0.0498	-0.0282	-0.0282	-0.0426	-0.0852	-1.6848	-1.3224	-1.173	-1.4076	-2.424	-1.2372	-2.346	-1.6494	-1.1304	-1.5852	-0.0426	0.0354	-1.6278	-0.0144	1.0662	0.0072
489	2.0472	-0.9666	0.8886	1.77	1.4856	1.5282	1.5996	1.6068	1.8126	1.3296	-0.924	-2.8506	-0.9102	1.5072	1.5216	-2.1396	1.7916	0.3984	-0.9456	1.4928	-1.5144	-1.4004	-1.8126
490	-1.2654	0.0426	-0.7464	0.9666	0.597	0.9384	0.654	-3	0.0996	0.0072	-1.0734	0.5118	-0.96	-0.519	-2.4666	-0.7608	-0.3054	-3	-0.3552	-0.903	1.422	-1.5	0
491	0.1422	-1.5924	-1.614	0.924	-0.4194	-0.1992	0.0072	0.3912	0.0498	-0.768	0.0282	0.5544	-0.192	-0.0216	0	0.1776	-0.0426	-0.0498	-0.732	-0.3696	0.3126	0.7182	0.0996
492	-3	-2.9574	1.2726	-3	-2.9784	-3	1.4076	-3	-3	-3	-2.9076	-2.886	-2.9928	-2.9928	-3	-2.9718	-0.519	-3	-2.5734	3	-3	-3	-3
493	-1.2228	-0.2064	-2.9574	-0.2628	-0.6756	-0.7182	-0.8178	-2.1684	2.9076	-0.576	-0.1638	0.597	-0.9384	-0.8316	-0.1704	-2.886	-0.462	-0.54	-1.2798	-0.4338	-0.2844	-0.441	-0.0498
494	-2.0832	-2.595	-1.578	-1.578	-2.0472	-1.2372	-1.5924	-2.7582	-1.905	-1.3296	-1.7202	-1.8984	-2.211	-2.1756	-2.922	-1.6704	-2.1258	-1.3434	-1.6992	-2.268	-1.5072	-1.6278	-3
495	-0.6468	-1.5852	-2.1042	-1.6638	-1.3932	-1.7988	-1.884	-0.0216	-0.5472	0.4692	0.3696	0	-2.7084	-0.8106	0.54	-1.1232	-0.1494	-1.0164	-1.3506	-1.5642	-2.0688	-1.4856	-2.3604
496	-0.6396	0.0216	0.384	-0.0144	-0.3126	-0.0216	-1.1304	-1.0308	-1.3506	-0.2844	0.0282	-1.3224	-1.5	0.0072	-0.0996	-0.7962	-0.0282	-0.0282	-0.8034	-0.0354	-0.4764	-1.1586	-2.346
497	-0.7464	-1.884	0.0708	-1.5996	-1.7202	-0.0072	-0.0216	1.3296	0.0924	0.8178	0.0354	-0.2772	-1.1016	0.27	-1.5354	-1.905	-1.0806	-1.692	-0.576	-0.732	-1.0524	-0.4764	-0.2772
498	-1.1016	-0.8814	-0.8886	-0.3768	-1.0524	-0.6612	-0.4836	-0.5118	-1.1874	-0.0852	-0.3912	-0.057	-0.3768	-0.0216	-0.903	-0.2916	0	-0.6468	-0.0072	-0.0144	-0.3768	-0.5118	-1.2012
499	-1.23	-1.4784	-0.3624	-0.54	-0.4266	-0.711	-0.8886	0.8814	-0.6114	0	-0.4194	-0.192	-0.5118	-0.576	-0.6258	-0.4974	-0.924	-1.059	0.3126	-0.0924	-0.2202	1.6992	-0.6966
500	1.3506	1.4574	-2.595	0.249	-0.5544	-0.5544	-1.1586	-0.924	-0.8106	-0.5046	3	-1.3008	0.5262	1.308	3	0.3342	1.5	1.3722	-1.1016	0.0354	0.0072	-0.3486	-0.9456
501	-1.5924	-2.7012	-3	-2.6088	-2.865	-2.595	-2.1894	0.384	-2.403	-1.0026	0.249	-2.0688	-2.0118	-2.6514	-1.6278	-0.3126	-2.7228	-3	-0.2202	-1.8696	-2.1966	-0.5262	-0.5616
502	0.2988	-1.9194	-0.7464	-0.5334	-0.9102	-0.3912	-0.5046	0.462	-1.7202	-1.173	2.5524	-0.9528	0.0072	-0.576	2.7084	0.8244	-1.3224	0.2628	-1.095	-0.9954	-0.3198	-0.3624	-0.1494
503	1.77	-0.0072	-0.9102	-1.5	-3	-2.7372	-1.386	-1.2798	-1.9266	-0.4908	0.8742	-0.5472	-0.4476	1.1016	0.3552	-0.8178	0.6396	0.2064	-0.768	1.5924	-1.2372	-0.4836	-0.6114
504	-2.1186	-0.597	-1.1874	-0.8178	-1.287	-0.7182	-1.0734	-0.4266	-1.5072	-0.867	0.5262	-1.3152	-1.2798	-1.1376	0.2418	0.0144	-0.9456	-0.7962	0.8244	0.519	-0.3126	0.192	-0.981
505	0.384	-0.1848	-0.3342	0.0354	0.0354	-0.2988	0.3342	-0.1566	-0.0708	0.1992	0.0072	0.0072	-0.654	-0.0642	-0.1776	-0.3486	0.3342	-0.8814	-0.2202	0.3552	-0.5472	0.0144	-0.3984
506	-0.057	0.3912	0.078	-0.1992	-0.2844	1.9836	0.057	0.2916	0.3624	1.3224	1.713	-0.0144	-0.1638	0.0498	0.1278	-0.0642	1.7916	-1.8198	-0.249	0.0072	0.5472	0.9528	0.2274
507	1.1514	0.6114	2.8008	2.6802	1.5924	1.9194	-1.8768	-1.8768	1.0878	0.9168	0.7182	0.4548	1.9908	2.1396	2.7012	-2.6514	2.8008	1.038	-3	2.5662	1.2936	0.0642	0.7536
508	2.6448	2.3814	1.1016	2.6232	2.1042	1.941	-0.7536	1.77	0.2988	0.7254	0.8178	-0.384	1.5498	2.0046	1.3578	1.7064	1.5996	2.6658	0.519	2.2818	0.6894	0.6042	0.7536
509	-0.6258	-2.7084	-3	-0.5262	-1.3932	-1.614	-1.0524	-2.4456	-0.8604	-0.4338	-2.3106	-1.4358	-1.6494	-0.5262	-1.9908	-2.4882	-2.8434	-0.7392	-2.5662	-0.768	-0.8604	-1.6422	-0.3624
510	0.135	0.0996	0.192	0.5688	0.405	0.3342	0.3054	0.54	-0.4476	-0.6258	-0.327	-0.4548	0.0852	0.2418	0.1206	0.6186	0.1566	0.2628	-0.2844	-0.135	-0.1848	-0.1704	1.0164
511	-1.0236	-2.4528	-1.2936	0.4194	-1.1304	-0.4338	-1.116	-2.6016	-1.2654	-0.7392	-1.713	-0.384	-1.0662	-1.2582	-2.0472	-1.6422	-0.1566	-1.9338	-1.77	-1.4718	-0.9102	-1.7562	-2.6016
512	0.135	-2.0616	-0.462	0.327	-0.441	0.1206	-1.5	-1.2156	-1.1514	0.1494	-0.5046	-0.6468	0.7254	0.078	-0.5334	0.0708	0.5832	0.057	0.5616	-0.0144	-0.0282	0.6756	-1.8696
513	-0.2562	0.0426	0.384	-1.0092	0.732	-0.4974	-0.924	-0.2988	-1.4856	-0.4908	0.0354	-0.0072	1.3794	0.3696	-0.6894	-0.8742	0.2988	0.1848	-0.1566	-0.0216	-1.1016	-1.2372	0.135
514	0.732	-1.3224	-0.3768	-0.8886	-0.8244	-0.5688	-0.8886	-0.8244	-0.5334	0.0282	-0.3624	-0.3624	-0.6966	-0.4764	-0.924	-0.9384	0.1566	-1.1088	0.4908	1.0734	0.2988	0.7464	-0.213
515	0.597	-0.27	0.7746	1.5708	-0.8958	-1.4004	-0.7746	0.8604	-1.5	-0.4974	-0.114	-1.422	-1.2084	-0.96	-1.5426	-0.6612	1.1586	-1.3794	-1.4076	-0.9666	1.059	1.0164	0.4974
516	2.6586	1.7988	2.3532	0.1992	1.8768	1.5708	1.1304	0.3198	1.713	0.2346	-0.1206	-0.2844	0.3198	0.9528	0.6258	0.0354	0.3984	0.0498	0.1704	1.0026	-2.097	1.8552	1.1232
517	-0.1704	0.078	-0.0354	0.1422	-0.0924	0.27	-0.2274	-0.0642	-0.54	0.0216	-0.4764	0.441	-0.0924	0.27	-0.3054	-0.0498	-0.4338	1.2012	-0.057	-0.1206	0.213	0	0.711
518	0.1422	0.6468	-1.5144	0.0426	-1.9338	-0.0144	-2.751	-2.9148	-2.8224	-0.0144	-1.578	-1.1586	0.3414	2.097	0.0216	-1.3224	0.3342	0.7038	-0.924	1.8768	-2.154	-1.5924	-2.808
519	0.6042	0.1206	-0.441	0.0282	0	0.1566	-0.1638	-0.1494	-0.078	0.2418	-0.0996	-0.2988	0.057	0.3198	0.2202	-0.2988	1.2582	0.2844	-0.213	0.711	0.3696	-0.0072	-0.135
520	-1.8696	-2.211	-1.038	-0.9528	-2.1114	-0.6894	-1.0236	1.3296	0.0072	0.5046	0.9384	-0.4194	-2.0688	-1.7772	0.8532	1.4358	-1.1088	-2.1042	0.6756	-0.0072	-0.0072	1.0164	-0.1494
521	-0.1494	0.0852	0.0216	0.3054	-0.3984	-0.1704	-0.6822	0.249	-0.1992	-0.0282	0.1704	-0.0144	0.27	-0.0072	0.0924	0.441	-0.0216	0.1566	0.0072	0.0924	-0.3552	-0.1494	-0.1776
522	-0.3696	0.924	-1.8054	-0.8316	-0.8244	-1.7772	-1.3434	3	-0.7254	-1.0164	-0.0144	0	1.8768	1.8552	2.8224	3	0.0072	3	-1.287	-0.3054	2.559	1.5282	-0.5616
523	0.2628	-1.3224	-0.9528	-0.8532	-2.097	-1.2012	-0.96	-0.7464	-0.9384	-0.3486	-0.9666	-0.5688	0.5898	-0.462	-1.4148	-0.633	-0.2916	-1.0308	-1.0236	-0.1776	-0.6258	-1.1016	-2.2038
524	-0.6612	-1.3362	-1.9266	-0.96	-1.8054	-0.9666	-1.4004	-1.5354	-1.1088	-0.4974	2.0334	-1.038	-1.5	-1.1586	-0.768	-1.6776	-0.0072	-1.8198	-1.9266	-0.5898	-0.8742	-0.7962	-0.8742
525	-2.595	-2.865	-1.8984	-1.9836	-1.251	-1.9764	-2.3316	1.8912	1.5498	0.0426	2.1258	-2.0898	-2.6448	-2.8296	2.808	2.4954	-1.5354	-3	-1.5498	-2.7582	2.6586	1.7772	2.3742
526	-0.5688	-0.114	-0.1494	-0.5832	0	-0.9168	-1.0806	1.5216	-1.1304	-0.2418	-0.078	-0.4548	0.3342	0.4836	-0.7392	1.3008	-0.5262	0.9312	0.1068	-0.7464	-0.0708	-0.7536	-1.2084
527	-1.8486	-2.1756	-1.6206	-1.9476	-2.0832	-1.7844	-1.635	0.5046	-1.5	0.7182	0.5334	-2.1396	-1.4004	-2.04	-1.8342	-0.654	-0.5616	-2.2182	-1.6206	-1.9974	-1.3722	-1.3722	-1.4928
528	-0.3912	-1.3794	-1.0524	-1.3296	-1.905	-1.4076	-0.9384	-0.5832	-1.038	-0.4476	-1.308	-0.5832	-1.905	-1.4502	-1.0308	-1.386	-0.8316	-1.713	-0.0216	0.078	-0.384	-0.0426	-0.924
529	-2.8224	0.903	1.4856	1.6992	1.7988	1.1232	0.6612	-2.787	1.3362	0.3768	-2.6232	0.0996	1.2582	0.27	-2.8434	0.6894	-2.8578	0.96	1.2582	1.116	1.8552	-1.962	1.3296
530	-0.057	-1.7628	-1.8624	0.1992	0.4476	-1.7562	-0.4548	-2.1822	-1.557	-2.3814	-2.7156	-2.3034	1.3296	-2.019	-2.3958	0.0144	-0.405	-0.633	-1.4646	-1.1088	-0.519	-0.0216	0.7464
531	1.3296	0.3126	0.0354	1.0524	1.8054	1.1016	-0.0852	-1.365	-0.462	-0.0354	-0.4476	-0.3912	1.7064	1.0236	-1.3008	-0.3414	1.443	0.4548	-1.1088	-0.4908	-0.3126	-0.2418	0.114
532	-0.2418	-0.9456	0.6114	0.2274	-0.6966	-0.2274	-0.576	-1.8768	0.0282	-0.0708	0	-0.078	-0.2562	0.213	-0.6894	-0.7962	-0.0144	-0.2844	-0.4692	-0.0996	-0.192	-1.77	-1.7916
533	1.1514	1.8912	1.0308	1.308	-0.7464	-0.192	0.2346	1.1658	3	0.903	-1.5642	-2.0616	1.4856	-2.9004	1.3932	-1.884	1.0092	-2.0118	1.0806	1.0308	1.0026	1.2582	1.5498
534	-0.1422	0.0426	-0.0072	0.4476	0.0708	0.6756	-1.038	-2.7084	-0.789	0.7962	0.4194	-2.2392	0.213	0	-0.2628	-1.8552	0.7254	0.54	0.5118	0.5472	0.0072	-0.0282	0.213
535	1.713	1.4148	1.386	2.9148	2.2818	-0.8316	1.7562	0.633	0.27	-2.2182	0.0216	-2.8224	1.2798	1.2654	-1.4358	1.5642	3	0.6114	-2.9148	-0.5616	0.4338	1.9338	-2.5734
536	1.2156	0	-1.0026	1.9908	1.7346	-2.1966	0.0216	-2.6586	0.0216	0.8316	0.1776	0.0498	1.692	1.7202	-0.0642	-1.9908	-0.384	0.1566	0.057	0.0996	-2.3316	-2.9574	1.5144
537	-0.9456	-2.0334	-2.367	-1.2228	-0.924	0.2274	-0.249	3	-2.0118	-0.6186	-2.0262	-2.865	-1.8624	-1.9338	-0.9954	0.2274	-1.6278	-1.2654	-1.5354	0.8604	0.1638	-0.6966	0.3912
538	1.5282	1.1586	1.0524	1.4502	0.8958	0.9882	0.4764	0.7392	-0.1638	-0.3126	1.3578	-0.0852	1.0734	2.3742	1.0524	0.6894	2.3742	1.5996	0.6186	1.5	-0.4194	1.6638	1.0236
539	0.7608	0.0216	-1.0308	-0.0354	1.4856	0.4476	0.8178	-1.0236	-0.1992	-0.0282	1.0092	-0.8106	0.8034	0.4836	1.2228	-1.116	-1.8696	0	0.0642	0.8742	-1.7916	1.0878	0.5472
540	0.114	0.2988	0.2772	0.9528	0.7536	0.3054	1.6776	1.1232	-0.6966	-0.6468	3	0.8178	1.3152	1.386	2.6304	1.4292	0.0852	1.386	-0.0426	0.0852	2.0616	0.1422	0.135
541	-0.3054	1.4148	-0.2064	1.3434	-0.2274	1.2228	-0.135	-0.4122	0.0426	0.2562	0.0216	-0.4194	0.6684	0.3984	0.5544	-0.4836	0.3696	0.6114	-0.4266	-0.3486	-0.4692	-0.2628	-0.3198
542	-1.4784	-0.4548	0.8742	-0.2916	-0.7818	-0.3486	-1.5498	-1.0662	-1.2798	-0.1566	0.3624	-0.4836	-1.0164	-2.8434	-1.0164	-0.3696	-1.2438	-1.386	0.3126	0.1068	-0.3552	1.0524	0.0996
543	-3	-2.9784	-2.9928	-3	-2.9784	-0.8106	-3	-3	-2.1186	-2.4738	0	-0.2916	-2.9574	0.8604	-2.9574	-0.6396	-0.0216	-2.0118	-3	0.1494	-2.9574	-2.9502	-2.9928
544	-1.2582	-0.3552	1.0026	-1.1448	-2.1258	-0.441	-1.6206	-0.4908	0.078	-2.3958	-0.7818	-0.2064	-1.7772	-1.0236	-0.1992	0.1566	-2.5878	-0.1992	0.192	-2.3958	-2.5662	1.4148	-0.213
545	-0.8178	-1.386	-2.367	-0.6966	-2.289	-1.9122	0.8106	1.2438	0.1638	-0.8178	-1.6848	0.3696	0.2628	-1.1658	-0.3768	0.711	-1.0878	-0.846	-1.7772	-0.4974	-1.9194	-0.4194	-0.5832
546	-1.2798	-0.3624	-1.3008	-0.0144	-0.6468	-0.9882	-0.576	-0.9882	-0.327	-0.7818	-0.5046	-0.789	-0.5832	-0.1494	0.0072	-0.9312	0.2202	-1.4784	-0.4836	-0.4548	-1.287	-0.0144	-0.7536
547	-1.0236	-1.2084	-0.903	-1.4076	-0.9456	-1.0878	-1.3224	-2.1684	-1.3152	-1.4574	-1.4502	-1.059	-1.4358	-1.4004	-1.8486	-1.0734	-0.981	-2.4102	-1.4784	-1.5216	-1.5426	-1.2156	-1.77
548	-0.7962	-0.5616	-0.6396	-0.6468	-1.557	-0.9954	-0.8814	-1.6422	-0.4836	-0.0072	-0.6684	0.597	-2.0118	-1.6494	-0.3552	-1.365	-0.9666	-0.078	-0.6822	-1.3794	-2.5734	-0.3624	-0.0996
549	0.3486	-2.616	-2.2464	-0.6042	-0.846	-0.7182	-1.3932	-0.5334	-0.27	-1.4856	-0.1776	-1.5498	-2.7654	-2.6304	1.287	-0.213	-1.0806	-2.9928	-0.96	-1.3296	-1.8984	-0.54	-1.5216
550	1.0026	-2.2038	-3	-0.6258	-0.9312	-1.1586	-0.0216	-0.6684	-0.4548	-0.0216	-1.7916	-2.097	-2.5236	-2.2038	-2.1894	-2.616	1.287	-0.8034	-1.0164	1.8624	-0.0498	0.0924	-1.9692
551	1.0734	-2.211	0.6042	-1.1514	-0.5616	-1.1946	-1.0452	-1.4928	-1.578	-1.8768	1.0026	1.1088	-1.5282	-1.5426	1.0806	-2.0544	-1.2084	-1.5708	-0.0072	0.0072	-0.6822	-0.4836	0
552	0.2772	0.3768	0.6396	0.519	0.597	0.6042	0.0924	0.6114	0.27	0.6114	0.54	0.0708	0.3768	0.6114	0.3342	0.3198	0.3984	0.654	0.7818	0.6612	0.576	0.249	0.732
553	-0.0144	-1.8768	-0.3126	-0.0144	-0.5118	-0.4266	-0.384	-0.4266	-0.5616	0.903	-0.4908	-1.0734	-0.1704	1.9974	0	-3	0.5262	0.3414	-3	3	-0.768	-0.3198	0.0144
554	0.2202	-0.1068	0.3198	0.078	1.6992	0.1638	0.078	-0.192	-0.0354	0.3486	0.249	-0.0498	0.249	0.405	-0.0282	0.0498	0.1638	0.1494	0.2064	0.0642	0.2346	0.4476	0.0996
555	-0.597	1.6566	0.4692	0.462	0.4338	0.6822	-0.4836	0.4122	-0.8178	-0.0498	0.5544	-0.6822	0.27	0.3414	0.5616	0.9168	-0.5544	0.5898	0.4548	0.4194	-2.2464	0.5334	0.6468
556	0.7464	0.5472	0.4194	0.5832	-0.3342	0.5334	-0.5262	-0.1776	0.2916	0.2064	0.078	-0.732	1.6206	0.5688	0.6966	0.2274	0.4974	0.7536	-0.462	0.6822	0.4548	0.711	0.3342
557	-1.0452	-1.4718	0.384	-1.0092	-1.2372	-1.4148	-1.059	0.8958	-0.6186	0.9312	-1.116	-0.6396	-0.9312	-2.0046	-1.1586	-0.3552	-0.7254	-1.3152	2.1966	3	-1.1658	0.6186	2.7156
558	-3	3	3	3	3	3	3	2.6088	-0.7464	-1.1016	-0.9882	-1.2438	-2.9502	-1.5144	-0.9528	-0.384	-0.0072	-1.23	2.7084	2.5452	-3	-1.9122	3
559	-0.9168	0.8532	0.6966	1.386	1.2372	1.0308	-1.9476	-1.5282	-1.6278	-1.4784	-1.5642	-1.422	0.7392	0.8958	-1.8198	-0.6966	-1.749	1.1802	-0.0852	0.2628	-0.3768	1.095	1.4004
560	-0.249	-0.6258	-0.3696	0.3912	0.9384	-1.6422	-0.5046	0.6396	-0.711	0.6966	-0.5118	-0.6114	-0.249	-0.7608	0.3342	-0.3912	-0.2628	0.4266	-0.462	-0.732	0.1638	0.0354	1.8984
561	0.1638	-0.0924	-0.1566	-0.135	-0.213	0.0072	0.2346	-0.0282	-0.2628	0.4194	0.0144	-0.3342	-0.2418	-0.4194	-0.2562	-0.1848	0.327	-0.2064	-0.1848	-0.2916	-0.2418	-0.0216	-0.2988
562	-0.633	-0.3486	-0.27	-0.5832	-0.7254	-0.2562	0.2562	0.0072	-0.0144	0.0144	0.0072	0.057	-0.2772	-0.0996	0.384	-0.135	-0.1494	-1.386	0.2628	-0.384	1.2084	0.0216	1.0026
563	3	-2.8224	-1.8912	-0.5898	-2.5734	-0.846	1.827	-3	-3	1.7562	-2.1258	0.6468	3	-1.9974	-0.0282	-2.1612	2.6874	-1.8624	-1.6848	-0.903	-0.789	-1.8768	-2.8224
564	1.7628	2.616	1.2726	1.5216	2.7936	1.4574	-0.1278	1.9764	0.0282	-0.6966	0.597	0.6966	2.46	1.8126	0.9168	2.4954	0.867	1.749	1.2726	0.3768	-0.1848	0.3912	-0.3486
565	-0.7962	-0.9528	-0.8814	-0.9528	-0.5616	-0.7818	-0.3054	-0.903	-0.789	-0.8742	-0.2064	-0.6822	-0.5046	-0.732	-0.9102	-0.6042	-1.3008	-0.903	-0.5472	-0.8742	-0.8034	-0.867	-0.8742
566	-0.5688	-0.4122	0.2418	-0.8742	-0.3198	-0.5046	-0.2844	-0.0144	-0.4836	-0.0996	-0.2202	-0.327	-0.3342	-0.2346	-0.2628	0.0354	0.0144	-0.2988	-0.327	-0.0426	-0.3624	-0.2628	0.0216
567	-0.1068	0.1278	-0.7608	0.0852	-0.1206	-0.0144	-1.8342	-0.2064	-0.2418	-0.057	0.1566	-0.1206	1.5	0.213	0.0426	0.384	-0.1422	0.3552	-0.0426	-1.578	-0.213	0.1206	-0.0996
568	-0.1206	-1.5072	-1.4148	-1.287	-1.1586	-1.8126	-0.1638	-0.6186	-0.3984	-0.249	-1.0452	0	-1.5642	-1.8414	-1.5642	-0.384	-1.1304	-1.6422	-1.2228	0.0498	0.0354	-0.27	-0.7182
569	0.2274	-1.443	-1.1304	-0.8178	-1.2438	-1.1448	-0.405	0.6468	-1.9194	-0.405	-1.1946	-1.5642	-1.8912	-0.7038	-0.8244	-0.3198	-1.1376	-0.4194	-1.7274	-1.77	-1.1586	1.1946	-0.768
570	-0.2202	0.9528	0.3624	1.5996	1.386	0.2346	-2.019	0.2202	1.3434	-0.3486	0.0144	0.8814	-0.5118	-0.1068	0.0072	0.633	-0.8814	-0.3552	-0.0996	-0.6756	-3	-1.23	-1.1304
571	0.0498	0.0354	-0.0498	-0.0426	-0.8244	-0.1848	-0.9456	-0.3126	-0.4836	-0.0282	0.0072	-0.1848	-0.0216	0.0282	0	-0.0426	0.135	0.0924	-0.597	-0.0498	0.0354	-0.0144	-0.867
572	-0.8106	-0.7608	-0.5472	-0.5262	-0.6756	-0.2202	-0.7536	0.0144	-0.5118	-0.3414	0.0354	-0.4266	-0.327	-0.597	-0.8316	0	-0.0354	-0.7746	-0.2064	-0.6822	-0.6042	-0.6894	-0.6756
573	-0.8106	-2.3532	-2.2254	-2.2392	-2.5662	-2.7228	-2.8506	-0.5334	-2.5452	-3	-3	-1.962	-2.8362	-1.8624	-2.808	-2.8434	-1.941	-2.4102	-2.7156	-2.1612	0.0996	-0.597	-3
574	-0.903	-1.3296	-0.5898	-1.1088	-0.96	-1.2084	-0.9882	0.0072	-0.576	0.4908	-0.3912	0.1776	0.2202	-0.2346	-1.1586	0.0216	-0.4338	0.0144	0.6468	-0.8532	-0.732	0.7464	-0.9102
575	-0.0216	-0.1566	-0.1494	-0.903	-0.4548	-0.462	-0.3486	-0.114	-0.2844	-0.0216	0.2202	-0.1068	-0.1278	0.135	-0.2274	-0.7182	-0.0216	-0.1704	-0.2916	0.0498	-1.287	-0.711	-0.249
576	-2.04	0.9102	0.5118	0.3552	0.3054	0.5334	-3	0.4836	-2.6016	-0.7392	-0.1848	-2.8224	0.4836	-0.732	0.057	1.1658	-2.9856	0.4194	-0.0498	-1.5	-1.6638	0.2916	0.1068
577	-0.54	-1.0662	-0.5472	-0.3414	-0.249	-0.8178	0.2916	-0.327	-0.1848	-0.327	-0.9666	-0.6114	-2.0688	-1.095	-0.5688	0.7182	-0.981	-0.9102	-1.5996	-0.2202	-0.0144	-0.2916	-0.1848
578	-0.3126	-0.519	0.0708	-0.1422	-0.0924	-0.2064	-0.3126	-0.4548	-0.1848	-0.1206	0.6396	-0.711	-0.8958	-0.5118	-0.0924	-0.738	-0.8316	-0.6186	-0.114	0.1566	-0.0144	-0.0216	0.3696
579	-1.2156	-0.213	-0.8742	-0.8532	-0.1992	-0.0642	-1.0092	-1.8486	-1.9836	-1.1586	-0.6042	-0.903	-1.2084	-0.9456	-0.597	-1.635	-1.4928	-1.0524	-1.116	-0.4194	-2.0262	0.9168	-1.059
580	-0.7608	-0.5262	-1.1232	-0.8604	0.5832	-0.327	0.1422	-0.6186	-0.7608	-0.0072	-0.4476	-0.5898	-0.597	-0.9882	-0.8604	-1.0026	-0.4476	-0.9384	-0.1278	-0.711	-0.0216	-0.6258	-0.5046
581	-0.0216	-0.0072	-0.0072	-0.0072	-0.1494	-0.1992	-0.114	0.1704	-0.0072	0.0924	0	-0.2772	0.5118	0.2202	-0.2346	0.1704	0.0642	0.192	-0.0072	-0.3624	0.135	0.3624	-0.2916
582	-0.597	-1.3722	-0.4476	-0.4122	-0.441	-1.0806	1.0236	-1.6422	-1.3008	-0.2562	-1.6704	-0.6042	-0.6468	-0.6966	-2.5524	-0.846	-0.1068	-2.0616	-1.0092	-0.1422	-1.1448	-0.9882	-1.5498
583	2.751	1.8768	0.981	1.386	1.7202	2.0544	-0.768	0.3126	-0.0144	0.8388	0.4548	-1.0092	3	2.595	-0.0282	0.2988	2.9646	1.7628	0.27	2.4102	0.1638	-0.4266	0.0072
584	1.9836	3	-0.057	0.4338	1.4784	1.3506	0.135	0	1.5216	-0.8178	0.0144	0.0144	0.867	1.5072	1.0524	-3	1.1802	1.9836	0.0216	0.5688	1.8054	-0.0216	0.1566
585	-0.6756	-3	-0.114	-0.2628	1.0308	-0.0072	-0.5616	-3	-0.9168	0.8532	-0.633	-0.6966	-3	-3	-2.9574	-1.095	-1.3722	-3	-0.2562	-2.943	-0.3126	-0.0216	-0.0144
586	0.1992	-1.5498	-1.2084	-1.635	-0.213	-0.2418	-0.0426	-0.4974	-0.6894	-1.2156	-1.4358	-1.3932	-1.2726	-1.0452	-1.365	-0.8742	0.711	-0.54	-1.095	-0.0426	0.0498	0.1848	-1.0026
587	0.5118	-1.749	-0.2274	-0.789	-0.711	-1.1304	-0.0996	-0.5334	-0.981	1.1586	0.0282	-0.4194	0	1.7916	0.2064	-0.597	1.4718	-0.4122	-0.7608	0.9666	-1.1514	-0.5616	-0.6042
588	-0.0216	-0.0072	0.0852	-0.0072	1.3578	0.114	-0.3054	-0.3768	0.0216	0.0852	-0.3624	-0.0708	-0.8178	0.114	0	-0.7038	-0.1494	-0.27	0.0498	-0.0144	0.1068	0.0072	2.616
589	-0.789	-1.095	-0.3126	-0.4266	-0.7182	-0.4908	0.5898	-0.654	-1.287	-1.0806	-0.327	-0.5262	-0.9384	-0.6756	-1.038	-0.7608	-1.1658	-0.5688	-0.3624	-0.5688	-0.732	0.576	1.1304
590	-0.1068	-0.2916	1.6206	0	0.2916	-0.0708	-0.078	-0.2916	-0.3486	0.0498	-0.732	-0.249	-0.0216	-0.5334	-0.7464	-0.8604	-0.5262	-0.5898	-0.4764	-0.2988	-0.135	0.0072	-0.1848
591	1.23	0.7182	0.2628	-0.0072	-0.0642	-0.0852	-0.0426	-0.1422	0.135	0.4908	1.059	-0.0216	1.6848	1.3794	1.1802	2.0472	1.4928	0.3414	-0.3768	1.5144	0.2064	0.4194	0.3198
592	-1.0236	-2.538	-3	-1.1514	-1.1376	-1.7202	-0.4122	-1.941	-0.924	0.0144	-0.6186	-1.6992	-2.0616	-2.3316	-2.7438	-2.403	-2.154	-1.2156	-2.1894	-1.7988	2.4954	-2.097	0.6966
593	-0.867	-0.4836	0.9384	-0.9666	-0.249	-0.5832	-1.5354	-0.1776	-0.7038	0.0498	0.0282	-0.576	-0.9384	-0.3126	0.0354	-0.1638	-0.6684	-0.0216	0.213	-0.1206	-2.3742	0.249	0.1278
594	-2.0118	-2.2392	-1.0452	-1.5072	-2.1756	-2.5452	-3	-0.9384	-3	-0.867	-0.2628	-2.2392	-3	0.0708	-2.2254	-3	-2.3244	-2.8296	0.114	-2.7438	-1.5216	0.7818	-3
595	-1.9194	-2.673	-2.808	-2.5524	-2.2464	-2.673	-2.538	-0.597	-1.9974	-2.7654	-1.7844	-0.2844	-2.367	-1.635	-0.5118	-3	-0.0144	-2.403	-2.1822	-2.133	-1.9548	-2.5164	-2.4312
596	-0.3552	0.0426	0.441	-0.3486	-0.327	-0.2844	-0.2916	-0.3486	-0.6186	0.0072	-0.0144	-0.249	-1.386	0.5616	-0.3054	-0.2628	0.0282	-0.6258	-0.1422	-0.0144	-0.3198	0.5832	-0.384
597	-3	-3	-2.04	-0.0144	-2.9574	-1.095	-2.154	-2.9784	-2.8506	-3	-2.8932	-3	-2.9718	-2.9076	-1.6776	-2.9574	-2.7372	-3	-2.367	-2.268	-1.9266	0	-3
598	-0.0216	0.3054	-0.597	0.441	-0.8886	-0.4836	-0.0144	-1.1874	0.0072	-0.3126	-0.6468	-0.9954	0.1638	0.5544	-0.5334	-0.5334	0.1422	-0.8244	-0.7392	0.5334	-0.4764	1.5282	-0.8742
599	-2.4102	-2.1042	-0.8604	-1.6566	-1.8486	-1.8912	-2.2182	-1.3152	-1.4076	-2.0118	-0.5118	-1.422	-0.8244	-1.1874	-1.8768	-1.2726	-2.3106	-1.9836	-0.7392	-1.4574	0.0282	0.2274	-1.5144
600	0.2916	-0.9456	-0.3486	-0.6114	-0.5046	0.0216	-0.7536	-0.6756	-0.6612	-0.2064	0.3198	-0.1704	-0.4338	-0.3768	-0.519	-0.7746	0.3912	-0.768	-0.192	0.1992	0.192	0.1422	-1.038
601	0.8604	0.846	3	0.9312	0.1776	0.213	-0.1422	2.9784	-0.4194	-0.135	0.0144	-0.2772	0.5616	-0.0072	0.3624	1.8696	-0.2418	3	3	0.2844	0.903	3	-1.0236
602	-2.7798	-1.038	-0.1278	-3	-2.8506	-1.8912	-2.1966	-1.8552	-2.1396	-1.5924	0.0924	-2.3034	-1.9692	-2.0688	-0.327	-2.7372	-0.2064	-2.5524	-2.2182	-1.095	-0.0216	0.1206	-1.6992
603	0.1068	-3	-3	-3	-3	-3	-0.4338	1.5996	1.7988	-1.6776	-0.4476	2.1966	-3	-3	-3	-2.886	-3	-3	-0.6894	0.3342	3	1.1874	-3
604	-0.3624	-0.2346	-0.4122	-0.54	-0.4692	-0.7182	0.1494	-0.0354	-0.135	-0.4266	0.213	0.0216	0.597	0.0216	-0.7962	0.0282	-0.1422	0.0708	0.4908	-2.1186	-0.8178	0.0498	-0.3198
605	-1.23	-1.5144	-1.443	-1.365	-0.6114	-1.1088	-1.2012	-2.6088	-2.0616	-1.3224	-1.3296	-1.578	-1.9692	-0.903	-2.2818	-1.2156	-1.1946	-1.4718	-1.2084	-0.8178	-0.9882	-1.6278	-2.4102
606	2.0898	0.0216	-0.0216	0.7254	0.0282	-0.7746	0.0354	-0.057	-0.2418	0.3912	0.0144	-0.3552	1.9476	2.7084	0.192	0.0354	2.1822	-1.0308	-0.8034	-0.0144	0.3198	-0.2064	-0.0996
607	-1.2654	-2.2182	1.692	-1.1586	-1.77	-1.8552	-0.7254	0.7464	2.0046	-1.4502	1.614	1.7988	-1.6776	-2.4738	-0.4908	2.1966	-1.8696	-1.2438	1.905	-0.4692	2.5026	2.6586	-2.0334
608	3	2.9574	-1.4856	2.943	1.308	2.3244	-0.4764	-0.2916	-0.981	0.9738	0.2562	-0.135	1.9836	2.2254	1.038	-0.7818	1.6068	3	2.4102	2.3316	-1.308	-1.2084	3
609	-1.7418	-2.9784	-3	-2.4456	-2.559	-3	-3	-1.5924	-2.7372	1.1448	-1.0236	-2.1822	-1.0452	-2.6874	-2.4312	-1.422	-2.076	-2.9856	0.7038	-2.8932	-2.9646	-3	-2.673
610	-0.3054	-0.633	-0.8388	-0.519	0.462	-0.213	-0.8178	0.519	-1.7916	-1.4292	-1.2438	-2.6586	-1.5642	0.4476	-1.059	-0.4122	-0.576	-1.0092	-1.4148	-0.3342	0.3768	0.1278	0.54
611	1.3506	-0.7038	-1.3578	-0.519	-1.8054	-0.8886	-1.4076	-0.1638	-1.8054	-0.4908	-0.597	-0.135	0.8388	1.0878	-0.1566	1.4148	1.095	-0.405	-0.6822	-0.0072	-0.3414	0.5616	-0.9738
612	-0.1992	0.0072	-0.2202	-0.0072	-0.1638	-0.4338	-0.1566	0.0852	-0.54	-0.0354	-0.057	-2.0544	0.0426	0.1992	0.0642	0.2274	0.576	0.0216	0.0996	-0.0144	-0.0642	0.0924	-0.114
613	1.7562	0.4764	-1.7202	1.9194	-1.4502	0.8244	-1.749	-0.8178	-0.8106	0.7962	-0.078	-0.5688	0.8886	-0.1068	0.0498	-2.0544	-1.2438	-1.0092	0.057	-0.3552	0.597	2.0118	0.8742
614	0.903	0.2844	2.2392	-1.0092	0.4974	-0.4764	-0.1704	3	0.3912	0.3198	1.3794	-0.0498	1.5426	0.0354	0.9954	3	0.2844	0.3912	0.2988	1.3362	1.5354	0.0282	-0.057
615	0.6114	0.5832	2.9646	0.789	1.4292	0.9102	-0.1992	0.903	0.6684	1.287	0.3768	0.249	0.7182	0.8316	0.789	1.287	-0.903	1.4646	1.5	0.7746	0.3198	1.692	1.386
616	2.2182	2.346	2.5092	1.9266	2.7438	3	-0.981	-1.8486	-1.2726	0.7392	2.5662	0.0216	3	2.8362	2.1396	-0.7746	3	2.4312	1.9548	-1.7346	-1.4148	2.538	0.8316
617	-0.213	-0.5118	-0.5832	0.9384	-0.1704	-0.1422	0.597	0.0216	-0.1704	0.462	-0.135	0.1638	-0.3984	-0.0354	-0.192	0.0642	-0.0924	-0.4122	-0.2916	1.4784	1.4574	0.8886	-0.5118
618	0.6114	0.3696	-0.0216	0.249	0.2064	0.1422	0	0.0072	0.0144	0.2628	0.3984	0.0072	0.5688	0.6966	-0.1992	0.4974	0.7746	0.3198	0.2916	0.6186	0.9738	0.597	0
619	0.789	-0.192	-0.8958	0.0354	-0.6186	-0.4548	-2.154	0.0708	-1.0662	-0.0072	-1.2084	-0.654	0.789	0.6894	-1.0026	0.3054	-0.0072	0.3342	0.3624	3	3	1.0662	-0.1776
620	-1.8486	-1.3008	-2.1612	-2.7726	-2.7654	-2.5662	-2.1894	-1.4292	-2.6946	-0.7464	-0.6396	-2.2536	-2.6514	-2.5092	-0.2916	-1.6848	-2.6514	-2.8224	-0.8106	-2.808	-1.4856	-0.6114	-1.8984
621	-0.462	-1.2654	-2.0118	-1.095	-1.386	-1.2156	0.0216	-0.3342	0.1422	-1.5642	0.2064	0.3552	-1.308	0.0144	-0.5688	-0.0072	-0.0282	-1.2438	-0.5898	-1.1088	0.9666	-0.0216	-1.2372
622	0	-3	-2.2038	-1.7202	-3	-1.962	-2.1684	-2.9646	-2.0472	-2.8008	-1.5216	-2.3886	-1.2438	-1.308	-2.6304	-2.2962	-0.6396	-2.9358	-2.2254	-1.9338	-2.1186	-1.557	-1.443
623	-1.1376	-1.386	-0.7182	-0.6684	-0.8532	-0.5898	-0.9102	-0.4548	-0.6114	-0.9456	-1.1232	-0.2988	-0.732	-0.6756	-0.0426	0.0072	-0.96	-0.846	-0.462	-1.1514	-0.8106	-0.1992	-0.4266
624	-1.8198	-1.4358	1.9122	-1.3296	1.3506	1.4856	-0.9384	-0.6822	1.8414	-1.0164	-1.173	1.0026	-2.4954	-1.827	-2.1186	-1.23	-2.2392	-2.1756	0.0354	-1.0878	-0.0072	1.9764	1.8342
625	0.7182	-0.5262	-1.9122	0	0.6612	0.3696	-0.8316	-0.2346	0.8388	0.0216	0.0708	0.981	-0.2628	0.8742	-0.1704	-0.0924	0.5472	-0.1848	-0.8244	0.2418	1.8342	-0.3984	-0.1704
626	0.7608	0.6756	-1.1802	0.54	0.4194	-0.4122	-0.8604	-1.0662	0.4548	-0.6468	-0.8604	0.7464	0.8604	1.4856	-0.867	-1.2228	0.4836	0.9102	0.3984	1.7274	1.1376	0	0.5118
627	-0.0642	-0.0144	1.0026	-0.0144	-0.0216	0.3912	-0.1638	0.0144	-0.0216	0.27	0.0072	-0.0072	-0.0072	0.0144	-0.0354	-0.0072	0.0072	-0.0282	0.249	0.6756	0.7464	0.0072	0.6894
628	1.6848	-0.5688	-0.6186	-0.057	0.2418	-0.2418	-0.327	-0.4338	-0.8958	0.4122	-0.27	-0.7392	0.7464	1.386	-0.7608	-2.0046	1.4292	0.7392	-0.6186	0.9456	2.9856	-0.981	-0.3984
629	0.2772	0.9384	0.7182	0.7962	1.8696	2.2464	0.5544	-0.5544	1.9974	0.8244	0.135	0.6114	1.3008	1.6992	0.6186	-0.0144	0.654	0.9666	0.7962	0.6894	0.1776	0.0924	1.0524
630	0.711	1.0236	0.2844	0.5898	0.6966	1.4646	0.4548	1.2936	0.0708	0.8886	0.8886	0.6468	1.5	1.1016	0.9882	0.8244	1.1802	0.9168	0.1278	0.3198	1.7988	0.7962	0.9102
631	0	-0.1278	-0.27	-0.6042	0.1848	-0.0426	-0.2988	-0.0354	-0.0072	-0.1704	-0.1206	-0.384	0.2064	-0.2346	0.0072	-0.1704	0	-0.2562	0.0072	0.192	-2.1258	-0.0216	-0.192
632	0.114	-0.135	-0.5262	-0.0144	-0.597	-0.114	-0.6468	-0.0354	-0.8604	-0.4974	-2.232	0	0.1422	-0.4194	-0.213	-2.4954	0.057	-0.576	-0.0282	-0.9528	-0.27	-0.6186	-0.4338
633	2.0472	2.0616	-2.616	2.3388	1.9194	2.8932	-2.0832	-2.1396	-2.559	-2.8362	1.5354	-2.2962	1.557	1.8912	3	1.173	2.133	1.8984	-1.9764	1.9476	-0.0708	-1.5282	-2.3244
634	-0.789	-1.884	-0.789	-2.133	-1.251	-1.557	-1.8912	-2.0118	-2.0118	-1.5426	-0.597	-0.8742	-2.4384	-0.2916	-1.3794	-0.327	-1.7202	-1.578	-1.386	-1.2936	-1.3008	-1.0092	-1.4004
635	-0.2274	1.3224	0.5544	1.6206	1.2438	1.1658	1.5642	1.4292	-0.2202	-0.057	0.8244	-0.2562	0.8244	0.2772	0.384	1.6566	1.3434	1.095	-0.6966	2.3244	0.519	0.3696	0.9168
636	0.924	0.6396	-1.386	1.0026	2.559	-1.2438	-1.0164	3	0.0144	-0.3054	-1.4784	0.0144	1.116	1.2726	-1.8054	1.6848	1.713	1.578	-0.4908	1.0806	-1.3434	-1.287	-1.0452
637	0.0282	-0.3768	-0.0072	-2.3742	-1.8198	-1.1088	-0.924	-2.6232	-0.2346	-1.1802	0.2418	0.6114	-1.614	-2.5806	-2.9574	-2.6874	2.04	-3	-1.578	1.7562	-2.6088	-1.941	-1.4784
638	-0.7038	-0.462	1.0806	-0.4266	-0.732	-1.0026	-1.3722	0.8604	-0.0708	-0.4122	-0.2274	-0.1776	-0.1206	0.654	-0.2844	0.7464	-0.3054	-0.8388	-0.4194	-0.2418	0.0498	0.3054	-0.192
639	-0.6186	-0.4548	-1.5708	-2.0898	-2.1894	-0.5544	-1.1658	-0.789	-0.5262	0.4194	0.0072	0.2274	-1.3224	-0.192	-0.384	-0.2628	-0.3342	-1.1016	-0.27	2.4882	1.692	-0.1776	-0.981
640	-0.4548	0.3984	-1.4502	-0.8034	-0.846	-0.7608	-1.2726	3	-0.6822	0.4908	1.2156	-0.4194	-1.251	-0.1638	0.2274	2.6586	-0.3624	-0.8388	-0.3126	-1.443	-1.557	-0.4476	-1.8342
641	-1.3932	-3	-3	-3	-3	-3	-1.5924	-2.9292	-2.6658	-2.2818	-2.9784	-1.884	-3	-3	-2.6016	-3	0.768	-2.7798	-2.3316	-3	0.3486	-1.2084	-1.827
642	-0.2772	-2.673	-1.116	-1.7844	-1.1304	-1.6992	-1.5	-0.0072	-1.9122	-0.0072	0.8742	-1.962	-0.2064	-1.386	0.5832	-1.8552	-0.6756	-1.3578	-1.6704	-1.0308	-1.962	-0.405	-2.2392
643	-0.4908	-1.9194	-2.6376	-0.867	-1.7772	-1.3434	-1.4718	-0.867	-1.3722	-1.1514	-0.9954	-1.1232	-0.8106	-0.576	-1.386	-1.749	-0.9954	-1.4004	-2.3388	-0.6966	-1.9476	-1.5642	-0.7818
644	1.7274	1.2438	-0.0216	2.133	0.441	0.924	0.0996	0.057	-0.54	0.2064	1.3152	0.1848	1.3932	2.2536	1.3224	-0.1068	2.8224	1.3296	0	0.7392	-2.4456	0.1638	-0.3912
645	0.5544	-0.633	-1.1088	-0.1776	-1.5426	-0.2064	-0.9666	-0.5262	-0.8178	-1.0452	-0.5688	-0.8178	0.5046	-0.405	-0.384	-0.4908	0.1638	-0.0852	-0.6684	0.213	-1.7202	-0.135	-0.3414
646	2.6586	2.4666	1.5498	2.73	1.5642	2.6874	-0.924	2.7084	0.9456	1.3296	1.4646	1.2372	3	2.2182	1.3362	2.559	2.751	2.7798	1.7274	1.6638	2.5164	3	-1.3434
647	-0.2346	1.4784	1.2084	1.3008	0.9168	2.367	-0.6114	0.3552	-0.2628	-0.0498	1.3794	-0.135	1.5498	1.8624	2.0118	-0.2772	2.2038	0.2274	2.2464	2.4738	2.0118	1.7916	0.1494
648	-0.597	-1.749	-0.96	-0.9954	-0.0144	-0.3984	-1.9974	-1.3362	-1.4148	1.287	-0.4548	-1.2654	-1.3152	-1.0164	-1.5	-0.9666	-0.6612	-2.5164	-0.4338	-0.633	0.3342	-0.4764	-2.268
649	-0.732	-1.4574	-0.4764	-0.597	-0.9168	-0.7962	-0.7392	0.9384	-2.4528	-1.2582	-0.8958	-1.8198	-1.5354	-2.403	-2.2182	0.5688	-0.2418	-2.0832	0.5898	-0.6258	1.2156	-0.8106	-1.8198
650	0.96	0.4764	0.5832	1.749	1.6848	-0.4764	-0.7392	1.1586	-0.7746	-1.0452	-0.441	-0.6186	0.8958	1.9974	0.8814	0.6612	0.3984	0.789	0.9456	2.268	-0.4692	-0.2064	-0.519
651	-0.078	-0.654	-1.9548	-0.0216	-1.5642	-0.9666	-3	-2.4738	-2.7654	-2.4102	0.96	-2.808	1.7916	0.192	-3	-3	-0.0924	-3	0	-0.327	-2.1042	-2.9076	-2.6376
652	-0.9168	0.1848	0.6396	-0.0354	-0.0216	-0.0996	-0.0852	0.1704	-0.1704	0.0642	-0.0354	-0.1992	0.0216	-0.0708	-0.2202	-0.2274	-0.3912	0.0072	-0.3624	0.0642	-0.0072	0.213	1.4358
653	0.2346	1.2012	-0.0996	0.4764	2.7582	0.6468	0.1992	0.2064	-0.7746	-0.0426	0.3342	-0.114	1.2726	1.1304	-0.1566	-0.1422	0.2064	0.5898	0.5334	-0.0708	0	0.2916	2.9856
654	-0.1776	-1.308	-0.2562	-0.384	-0.462	-0.213	-0.135	-1.038	-0.54	-0.4338	-0.1992	-0.3342	-1.7562	-0.9738	0.0072	-0.3696	-0.3624	-0.405	-0.6894	-0.327	-0.249	-0.057	0.27
655	0.4692	1.3578	1.5498	0.2064	1.386	1.4358	-0.7038	0.0498	-0.2346	1.7844	0.789	-0.7962	-0.3486	1.8552	0.4476	-1.3794	0.3414	0.0996	0.6966	0.846	1.0452	0.2418	-0.3696
656	0.3768	0.6114	-0.0282	0.327	0.1704	0.327	-0.327	0.2202	-1.0236	-2.0688	-0.2916	-0.0072	0.8886	0.5046	0.0216	0.462	0.519	0.5544	0.3198	-0.0072	-0.5544	0.2916	0.4266
657	1.1232	1.2084	0.8604	1.5996	1.2582	0.8178	-0.0354	-0.27	-0.27	0	0.135	-1.173	1.5924	1.4856	1.1016	-1.23	1.6848	0.9312	-0.0216	0.519	0.213	0.6756	0.057
658	3	2.7654	1.2654	1.5072	0.6114	1.3434	-1.365	-0.9666	-1.2798	0.3414	0.2418	-2.0334	3	3	0.9312	-1.5282	3	3	0.4548	1.3722	-1.6278	-1.5996	-0.7038
659	0.9738	-2.6304	-2.424	-3	-2.7582	-2.6874	-3	-2.9502	0.6966	1.0026	-1.173	0.1992	1.2156	0.54	-2.6658	-2.9784	3	-3	0.8532	1.7346	2.9358	0.8814	-2.9646
660	-2.1258	-1.5498	1.5282	-2.211	0.1494	-1.6704	0.327	-2.6802	-2.7156	-2.7012	-2.8296	-2.9148	-2.7156	-2.8578	-2.5878	-2.9574	-2.595	-2.2464	-2.8794	-2.5662	-1.4784	0.3696	-2.4102
661	-2.2182	-2.268	-0.9312	-0.4836	-1.2936	-0.4266	-0.867	-2.3886	-2.5806	-2.2962	-2.211	-2.9358	-1.8486	3	-2.7372	-2.8932	0.3552	1.8768	-1.7346	-1.095	-1.308	-1.4148	-1.8912
662	0.0354	-1.3362	-1.1088	-0.5262	-1.4076	-0.7608	-1.1232	0.0072	-0.4548	-0.6822	-0.2916	0.0216	0.0282	0.0924	-0.5898	0.0642	0.9312	-0.4194	-0.5688	0.0354	0.0144	-0.6756	-0.2562
663	-1.4502	-2.0688	-1.4292	-1.5354	-0.789	-1.4718	-1.3932	-1.6494	-1.7844	-0.7254	-1.095	-1.7064	-2.0472	-1.6638	-1.059	-0.9528	-0.2628	-1.7202	-0.8034	-1.4004	-0.8958	-1.3362	-1.4718
664	-1.0662	-1.8912	-0.3912	-1.0308	-0.7818	-0.711	-0.4908	0.1278	-0.8742	-0.3126	1.059	0.0642	-0.462	-0.1422	1.8126	-0.3486	0.2772	-0.0216	-1.0308	0.0144	-0.5334	-0.0216	-0.2916
665	-0.6396	-0.7746	-0.3486	-0.3342	-0.7464	-0.8742	-0.711	-0.114	-0.867	-0.0996	-0.0924	-0.9102	-0.8958	-0.0852	-0.0144	-0.0924	0	-0.6756	-0.9882	-0.4692	-0.6042	-0.2562	-0.5472
666	1.8486	0.8106	-1.1088	1.8984	-0.867	1.2084	-1.9764	-1.5852	0.867	1.5642	0.135	0.4548	0.4836	2.8794	0.1776	-0.7962	2.0118	0.4974	-0.8742	2.1186	1.2438	1.1232	-1.4718
667	-0.9528	-0.3624	-1.578	-0.7608	-1.884	-1.059	-1.0806	0.3198	-3	0.0216	-0.1422	-0.2202	-0.0354	0.114	0.249	1.0026	-0.4548	0.0216	-0.9882	0.6042	0.8178	-0.27	0.2916
668	-0.0216	-0.2562	-1.5852	-1.1304	-0.2772	-0.213	-0.4476	0.0708	-0.3054	-0.0924	-0.1848	-0.1992	-0.924	0.2916	-0.2346	0.1206	0.0216	-0.8316	0.4476	-0.327	-0.327	-0.2772	-0.0354
669	0.8034	0.6684	0.6612	0.4194	0.7608	0.1848	0.0924	0.5544	-0.7608	-0.3414	0.249	-0.0426	0.4548	0.405	0.3198	0.2772	0.3912	0.6258	-0.1638	0.2562	0.3414	0.078	-0.1068
670	-0.54	-1.713	-1.6422	-0.9738	-2.0472	-1.8342	-0.5616	-0.597	-0.0282	-0.192	0.1068	0.3342	-1.1802	-0.9312	0	-1.4718	-0.0924	-1.365	-0.597	0.0282	-1.443	-1.7562	-0.6396
671	-0.2274	-1.8696	-0.0852	-0.4974	-0.2064	-0.6114	-0.462	1.6278	-1.0164	0.3342	-0.6468	-0.846	-1.1376	-1.8126	-1.0734	2.0616	-1.0092	-1.4076	-1.578	-0.7608	2.3958	0.8532	-1.3506
672	-1.6278	-1.3506	-0.384	-0.8388	-0.3552	-0.3912	-0.4266	-0.846	-0.8178	0.0216	0.3552	-0.4122	-1.7274	-1.5216	0.6756	-0.732	-1.059	-1.614	-0.4836	-0.7182	-0.5616	-0.519	0.249
673	-1.0662	-0.9882	-0.8604	-0.384	-0.4974	-1.941	-0.8244	-1.1874	0.057	-0.462	0.0282	-0.2562	-1.5072	-0.078	0.1494	-1.2798	-0.2988	0.057	-0.0708	-0.4908	-0.3984	-0.0426	-0.7746
674	1.8768	2.1966	-2.8578	2.4954	0.0216	2.5878	-3	-1.7844	-1.8552	0.6468	-0.1704	-1.287	3	2.9574	0.3342	-1.0308	2.4384	2.1186	-0.2988	1.7064	-1.6278	-1.2798	-1.5
675	-0.2202	0.405	0.1422	0.2628	0.4692	0.3768	-0.0996	0.0708	-0.5046	0.1848	-0.2916	-0.3912	0.0708	-0.1992	-0.3126	-0.2064	-0.3768	-0.1422	0.7746	1.095	1.4718	0.903	0.3552
676	-1.8342	-0.7608	-0.7818	-1.0164	-1.2936	-0.6258	-0.3696	-1.4292	-1.2012	2.1894	0.0144	-1.3932	-1.059	-0.5544	-0.4974	-1.7844	1.7988	-1.2084	-0.8034	-0.54	0.654	0.7608	-0.8106
677	-1.5216	-2.5524	-1.3362	-1.8486	-0.3624	-0.846	-0.7608	-1.635	-1.713	0.3552	-1.614	-0.6756	-0.1566	-1.9266	-1.3296	0.3768	-0.8742	-1.5852	-1.2012	-0.9738	-0.8958	-1.0662	-1.713
678	-2.7654	-2.7372	-0.327	-1.386	-1.5996	-2.2464	2.1756	-0.4974	-2.7798	-2.5308	-1.9194	-1.7202	-2.9718	-3	-2.7798	-2.0544	-1.287	-2.7156	1.7274	-3	-0.1494	-2.595	0.5544
679	-0.7182	0.96	0.4194	0.9738	0.2628	-0.249	0.5688	-0.732	-0.6612	1.4574	-0.2562	-0.6756	-0.576	-0.3984	-0.576	-1.0734	0.2628	-0.7182	0.4338	-0.8532	-0.3624	0.903	1.749
680	0.3984	1.635	2.2254	-0.0072	2.0118	1.1586	0.6258	1.038	-0.1638	-0.8178	-0.4908	-0.0144	0.8034	0.2418	-0.0426	0.7608	0.4122	1.1586	0.5616	-0.7818	-0.0852	0.3054	2.0472
681	0.8244	0.2202	0.4338	1.5996	0.8886	0.8034	2.0262	2.2392	1.8912	0.8178	0.6396	1.7274	1.0662	0.3414	1.1802	1.9548	1.095	0.6684	1.095	0.4764	2.3034	-0.0072	1.5708
682	-0.7392	0.441	-0.4548	-0.867	1.1448	-0.0216	0.6612	-1.884	0.2916	1.3578	-0.981	0.0144	0.0216	-0.0282	-0.4974	-1.3722	0.7254	0.1992	-0.6114	-1.422	0.7608	-0.9168	1.0878
683	-2.0472	-1.365	-1.5282	-1.251	-0.96	-2.04	-1.8912	-0.7392	-1.4148	-2.4168	-1.8984	-1.8984	-1.77	-2.1396	-1.4784	-2.0472	-2.3604	-2.3742	-1.1304	-1.1448	-1.2936	-1.2156	0.0216
684	1.3932	1.287	0.5046	1.0308	-0.6894	-0.114	-0.8244	0.1566	-0.6114	0.057	-0.213	-0.5688	1.1304	1.3578	-0.1068	0.2346	0.3624	1.4574	0.6258	1.3152	-0.8742	0.1992	1.0236
685	-0.192	-0.4476	-0.3552	0.405	-0.519	-0.2628	-0.405	-0.4548	-1.2228	0.1206	-0.5832	-0.6612	0.0642	-0.078	-0.4692	-0.3198	0.0072	-0.4908	-0.5046	-0.5898	-0.7254	-0.462	-0.2772
686	-0.1494	0.0072	0.078	0.5544	0.0426	0.0642	0.9456	0.1422	0.1422	0.0498	0.057	0.0426	0.1206	-0.0144	-0.0282	0.2274	-0.0216	0.078	0.249	-0.078	0.4974	0.0642	0.213
687	-2.7438	-0.519	-2.9358	-2.6658	-3	-3	-2.4738	-0.0216	-3	-2.787	-1.2726	-3	0.2418	0.0282	-3	0.7536	-3	-2.8794	-3	-3	-3	-3	-2.9718
688	-2.367	-1.7064	-2.0472	-1.8126	-1.8984	-2.5164	-1.7274	-1.365	-1.8054	-2.0616	-1.6422	-1.7346	-1.7346	-2.0262	-0.8178	-1.6206	-2.019	-1.8198	-1.1514	-1.4718	-2.6376	-2.0118	-1.8768
689	0.711	1.3794	-0.8886	1.5	0.8886	2.3388	-3	0.2418	-3	0.2418	0.5898	-3	3	1.3362	0.867	-0.0924	3	3	1.0878	1.4646	3	2.8008	-3
690	2.8794	-2.9292	-3	-1.6704	-2.943	-2.6586	-2.8932	-3	-3	-1.4502	-3	-2.1114	-3	-3	-2.6232	-2.9784	0.5688	-2.9292	-3	-1.095	1.2654	-1.5924	-2.268
691	3	1.6566	-3	1.0308	-3	-1.2798	-1.1514	-3	-0.078	0.1068	0.4338	-1.4784	3	3	-0.8178	0.114	3	0.7464	-3	-0.3342	-1.7202	-3	-1.9122
692	-2.0334	-3	-3	-2.367	-1.0164	-2.5452	-0.249	0.1206	-2.886	-2.943	-1.7346	-3	-1.9194	-0.981	-3	-0.1494	0.0216	-1.9836	-0.0144	-2.5524	-1.5282	1.3578	-0.8316
693	2.6088	1.4718	3	1.7844	1.7064	1.5072	-3	-3	-2.6802	-0.3198	-1.0524	1.4076	-1.251	-1.2654	-3	3	-3	0.3342	-0.6756	0.2988	-2.0544	1.8768	2.7654
694	-2.5452	-2.481	-1.713	-2.076	-2.289	-1.962	-2.5662	-0.8034	-1.5426	0.519	0.5118	-1.8984	-1.9266	-2.6232	0.576	-1.8552	-2.7228	-1.7346	0.5898	-2.403	-0.0216	1.4784	-2.1042
695	-0.2346	-0.249	-0.9954	-0.8106	-1.9266	-1.9338	-1.2084	-0.5472	-1.0026	-0.1422	0.7818	-0.3552	-1.2438	-0.1704	0.519	-0.0852	-0.2202	-0.1278	-0.2916	-0.4692	-0.597	-0.7182	-1.5072
696	-0.3054	0.213	-0.3768	0.0996	0.249	0.213	-0.8244	-0.5334	-0.2844	0.0642	0	-0.5046	-0.2628	0.2562	-0.0708	-1.2156	-0.2346	-0.4974	-0.441	0.2916	0.441	0.1776	-0.0426
697	0.633	2.8434	-1.0806	1.5	-2.46	-2.4456	-2.1468	0.96	-2.751	-2.6658	-2.1894	-2.04	2.8506	2.6874	-0.8244	0.2346	0.1494	2.8578	-2.4384	-1.9476	-0.9666	-1.3224	-1.7346
698	-1.2228	-0.576	-1.4148	1.2936	-1.9908	-0.3486	-1.6776	0.0144	-0.3984	1.308	-0.3768	-0.2418	-0.2772	-0.0924	0.2628	0.2202	0.2562	-1.3224	0.3624	0.4692	1.3578	1.4148	-0.5832
699	-0.1422	-0.519	0.5472	-0.078	-0.3342	-0.2346	-0.1422	1.0524	-0.0708	-0.0642	0.5118	-0.654	0.7038	-0.4122	0.1566	1.1658	0.1776	-0.6042	0.7464	2.289	0.597	0.4338	0.3126
700	1.713	1.5924	0.5262	1.7628	1.6422	1.77	0.135	0.6966	-0.0072	0.7182	1.308	-0.1638	1.7346	1.692	1.0308	0.9312	1.4574	1.5	0.8814	1.5852	1.5354	0.3126	0.6468
701	-0.2916	0.54	0.3414	-0.9312	0.7746	0.4194	0.078	-0.0144	0.3342	-1.3506	0.3696	-0.3696	0.9666	0.7608	0.0072	0.0072	0.0852	0.27	-0.846	-0.135	-1.962	-0.9666	0.4194
702	-2.3814	-2.6448	0.4548	-1.3362	-0.4692	0.6042	-0.633	-0.27	-2.6514	-0.249	-2.6088	-1.365	-2.3742	-2.4666	-1.614	-0.0144	-2.6376	-0.2988	-0.5616	-1.9338	-3	1.713	-0.3054
703	-0.1992	1.5924	-1.6494	0.8958	0.6114	-2.0046	0	0.0072	-0.1278	0.0144	1.578	0.114	-2.1468	1.5144	0.0216	0	1.0662	1.365	-1.9476	0.6258	0.6042	-0.0216	-0.867
704	0.5262	0.6894	0.192	1.095	0.3624	0.981	0.1494	0.2202	-0.9168	0.1638	0.3624	-0.6684	-0.1704	0.7182	0.0216	0.0498	1.2798	0.9312	0.0852	-0.6258	-2.6874	-0.4836	-0.3342
705	0.7818	0.0282	0.6468	0.0924	0.0216	0.0072	-0.2772	1.4784	0.0072	0.0282	0.5046	-0.2064	1.905	1.905	0.3768	0.9882	1.251	1.4646	1.2012	0.7608	-0.441	-0.0498	-0.327
706	0.6684	0.3696	0.8106	0.8532	0.8388	0.462	0.1278	0.5832	0.1704	0.519	0.7392	0.8388	0.9168	0.789	0.6894	0.3198	0.789	0.1992	0.0852	-0.0072	0.0354	0.768	0.405
707	-1.4076	-2.8578	-2.3316	-1.116	-2.6232	-2.2608	-2.4882	-1.1874	0.4836	0.0072	-0.27	-0.3768	-3	-1.5996	0	-3	0.5118	-2.2464	-0.4908	0.0708	0.5832	0.6258	-0.9168
708	-1.5282	-1.2438	-1.4358	-0.4836	-1.3794	-0.1992	-0.8814	-1.5144	-0.9384	-0.1494	-0.768	-0.4548	0.0072	-0.7392	-1.173	-0.732	-0.4476	-1.4574	-0.5688	-0.1776	-0.6684	-0.7254	-1.2726
709	-0.0144	0.0354	-0.7038	0.0708	-0.0852	-0.1068	-2.1966	-1.7772	-2.4384	-0.2628	-0.8178	-1.0164	-0.1992	-0.057	-1.0308	-0.6042	-0.3054	0	-0.2274	-0.2772	-2.1894	-0.2772	-0.3414
710	-3	0.0144	-3	-2.9004	-3	-1.287	-2.922	-2.9928	-3	0.0216	0.0072	-0.9666	0.3552	0.3198	-3	-1.578	0.0426	-1.4574	-3	-0.0354	-3	-1.7844	-3
711	-0.9738	0.3054	-0.9312	-1.1088	0.654	-0.0144	-2.6016	-0.441	-0.924	-1.2582	-0.9528	-2.2536	-2.5524	0	-0.0426	-0.8886	-0.8814	-0.1848	-2.5308	-0.3624	-0.4194	-1.1874	0.597
712	0.3414	0.0144	-0.96	0.2346	0.462	0.7038	-1.173	-2.0118	-0.6042	-1.557	-0.2916	-0.6966	1.1586	-0.0216	0.3624	0	0.0216	0.135	-0.4266	0.0354	2.9004	0.9528	0.0144
713	0.2844	-2.019	-1.0452	-0.924	-1.059	-1.827	0.3624	-1.2012	-1.6776	-1.4292	-1.4076	1.3362	-1.8912	-1.1232	-1.3152	-1.713	-1.9338	-1.1376	-2.1258	-0.0708	-0.3198	0.135	-1.827
714	-1.692	-2.019	-1.0878	-2.2182	-2.6304	-2.2038	-2.3106	-1.941	-1.884	-1.1586	-1.2936	-2.3316	-1.9548	-1.0734	-1.5852	-1.7418	-0.4194	-2.2608	-1.5426	-1.7202	-2.5164	-1.7844	-2.5734
715	-0.8034	-0.0072	-0.789	-0.9384	-0.654	-0.597	1.5354	-1.1088	1.7916	-0.0072	0.5262	0.8532	-0.7746	-0.4764	0.0144	-0.2844	-0.4836	0.0498	-0.327	-0.711	-0.8886	-0.9882	-0.4908
716	0.0144	-1.3722	-0.96	-0.5616	-0.768	-0.8742	-0.96	0.3414	-0.846	1.6494	0.0216	-1.4292	-2.0688	-2.1258	-1.635	-0.0144	-0.4266	-1.5708	-0.6468	-0.9168	-0.768	-0.5544	-0.5046
717	-0.4476	-0.9312	-2.1042	-0.9738	-3	-1.7916	-0.8178	-0.078	-1.1448	-0.6396	-1.827	-0.0144	-2.7156	-2.1468	-1.3722	-1.8984	-1.8912	-0.192	-1.8552	-0.4476	-1.0308	-0.3768	-1.5924
718	-0.2988	-0.0924	-1.6068	-0.3414	-2.1966	-0.519	-0.597	-0.903	-1.4004	0.0924	0.2202	-0.441	0.1638	0.1776	-1.2798	-0.7464	0.5046	-0.7746	0.1638	0.0216	-1.5708	-1.8552	-0.0354
719	-0.597	1.5852	-1.5144	2.076	-1.2654	-1.0806	-0.3624	2.133	-1.749	-1.6068	1.8054	-0.3486	1.173	1.059	1.1514	1.7064	0.4338	0.5046	0.6966	-1.5072	0.4908	-0.8178	-2.076
720	-0.3414	-1.0452	-1.0452	-0.6684	-1.3362	-1.4784	-0.9102	-1.23	-2.5806	0.0144	0.0072	-1.0734	-0.6612	-0.5046	-0.3198	-0.8814	-0.6186	-1.5354	-0.1776	-1.2438	-1.1874	-1.2156	-1.3722
721	-1.1946	-2.787	-2.3742	-2.8506	-1.9764	-2.2182	-2.6232	-2.0898	-1.9266	-0.6258	0.5118	-0.9102	-2.6088	-2.8296	-1.0662	-1.2936	-0.2418	-3	-1.0452	-0.0852	-1.9194	-0.441	-2.2608
722	-3	-1.8624	3	-0.0354	1.0026	0.0072	-2.8152	-2.943	-1.905	0	0.0144	-1.1802	-3	-1.5144	0.0216	-3	-1.3362	-3	-1.0236	-0.7818	-3	-0.0072	2.9574
723	1.5216	3	1.7628	3	2.6448	2.7084	-1.3506	-2.6304	-0.0144	-0.654	0.1278	0.6822	2.9718	3	1.8624	2.9076	3	2.7438	2.076	1.635	0	0.8814	0.633
724	0.9168	0.2844	-3	0.27	-1.905	-1.9974	-0.8178	0.0642	-1.2798	0.6684	0.7608	-0.7392	0.3768	0.5046	0.4476	-0.2418	0.405	0.5046	-0.3126	1.3296	-0.3198	-1.9692	-2.5662
725	0.4266	1.2372	0.2988	1.3362	1.1658	0.867	-0.5472	0.2844	-0.9384	0	0.3198	-0.1494	1.614	1.8198	0.4692	0.1848	0.1992	0.6894	1.1376	1.0734	0.1704	0.8742	-1.7346
726	-0.7464	-0.519	-1.9764	-1.4358	-1.2012	-0.903	-1.23	-0.6396	-0.711	-0.0996	-0.654	-0.3624	-0.249	-0.2346	0	-0.3126	-0.3054	-0.5616	-0.4764	-0.5118	-0.8106	0.3486	-0.3984
727	0.1638	-0.441	-0.4548	0.0072	0.0354	0.8106	0.2628	-0.4122	-1.2936	0	-0.0072	-0.8034	0.462	-0.6186	-0.3054	-0.96	-0.8604	-1.0236	-0.7746	-0.0498	1.3434	0.96	0.0072
728	-0.2988	0.7746	0.1068	-0.2562	1.941	-0.3342	-0.3486	1.2084	-0.6966	-1.0806	1.0734	0.0072	1.5354	1.5216	0.8742	0.8316	1.2156	-1.2372	2.1612	0.8958	1.2372	1.9764	0.2418
729	0.1422	-0.3054	-1.578	-0.3414	-0.5832	-0.654	0.6468	-0.8106	0.0216	-0.0216	0.0144	0.0642	0.1206	-0.0072	0.4338	0.057	2.46	0.1776	-0.0216	0.5832	-0.3342	0.0996	0.3054
730	2.9928	-1.9338	2.0688	3	3	3	1.8552	-2.6802	-2.9076	1.365	-0.867	-1.1448	-1.9338	-2.8794	-0.2274	-0.6042	-1.308	-0.9666	-0.213	3	3	-2.3244	-2.4882
731	-0.6894	3	-0.7038	-0.867	-0.6612	-1.4004	-0.9738	2.4456	-1.2084	-2.5236	-2.4528	1.9764	-2.0832	-2.5452	1.7274	1.9692	-2.4954	0.7536	-2.4384	-0.8388	-1.1016	-0.597	-1.422
732	0.0072	0.27	-1.557	-1.8768	1.1658	-1.7418	-1.692	-1.0524	-1.9764	-1.7844	-1.173	-2.5092	0.3414	0.0072	-0.2916	-1.0164	-0.5544	0.078	-1.1802	-0.7746	-1.1514	-1.4148	-2.211
733	-1.422	-3	1.9764	-3	-3	-3	-1.2936	-0.9666	-0.9168	0.2064	1.8696	-1.8054	-3	-2.9502	1.5924	0.6258	-3	-3	0.6684	-1.0452	-3	-1.8624	-0.0708
734	-2.9784	-3	0.867	-3	-0.7818	-3	0.0072	0.6114	-3	-0.5616	-1.386	-0.9882	-2.886	-3	-3	-1.3932	0.789	-3	-1.2798	-0.5472	-1.4502	-0.3414	-1.0662
735	0.1566	0.441	0.3552	0.405	0.519	0.2988	0.1848	0.1494	0.1704	0.5118	-0.0996	0.1068	0.6258	0.5544	0.0498	0.0642	0.5832	0.1566	0.1776	0.3984	0.3768	0.2064	0.1992
736	1.1304	-0.4692	1.2654	1.4004	1.0878	1.1658	-0.789	-2.367	-2.787	1.1514	-1.4646	-0.9168	-1.251	-1.5	-1.8054	-1.4076	1.4784	-1.3152	-1.4928	-0.7608	0.8178	-0.2346	-1.5708
737	0.6186	3	2.1258	2.9928	2.424	2.2608	3	2.7228	2.8722	-0.1278	2.9856	3	3	2.9574	2.9358	3	0.0996	3	3	3	-1.557	2.4102	0.6612
738	2.0898	3	-2.538	2.2392	3	3	3	1.5216	3	3	-0.3486	3	2.7654	2.6802	0.7962	1.23	3	3	-1.5354	1.827	-2.673	3	3
739	-1.2438	-1.5924	-1.6422	-0.8604	-1.1016	-1.4004	-1.365	-1.5924	-1.4928	0.0708	-1.2084	-0.768	-1.5708	-2.2182	-1.6776	-2.2962	-0.6756	-1.8624	-0.9312	-1.1232	0.6684	-0.597	0.2346
740	-1.1874	-0.6756	-3	-1.1802	-2.4666	-0.6258	-1.059	-0.441	-1.422	3	1.173	-0.846	-0.1704	-0.2202	-0.7392	-0.3414	-0.633	-1.1088	1.0026	-0.7818	1.635	1.7772	-0.5898
741	-0.2346	-1.116	1.9908	-0.3552	0.462	-0.0708	-0.135	-0.6966	-0.2202	-0.0426	-0.7818	-1.1376	-0.5334	-0.6894	-0.5898	-1.3362	-0.1206	-0.633	0.0144	0.8604	0.7392	1.038	2.7228
742	-0.0498	-0.27	-0.9102	-1.0236	-0.7182	-0.5046	0	0.4122	0.1422	0.114	0.0216	0.0996	-0.3912	-0.0216	0.0216	0.0354	0	-0.2418	-0.0282	-0.192	0.3984	0.6894	-0.2628
743	-0.0282	-2.2464	-2.2818	-0.3768	0.1776	-0.9666	-1.4784	-0.7182	-1.4292	-0.078	0.1494	-1.1088	-2.3106	-2.5092	0.1068	-0.867	0	-2.0046	-0.0708	-1.2438	-1.5072	0.078	0.1422
744	0.2562	-2.4312	-0.3984	-1.1088	-2.808	-1.578	-0.2064	0.1776	0.0996	0.1848	0.2772	0.732	-0.2346	-0.2988	0.1566	0.6756	0.135	-1.0878	0.0144	0.6756	1.0164	0.2628	-1.3296
745	-1.3722	-1.1016	-1.4148	-3	-2.886	-2.3244	-0.3414	-0.0924	-1.3296	-0.0426	-0.0144	0.0072	-2.133	-1.6422	-0.1422	-0.5262	-1.3794	-0.8742	-0.1068	0.4122	0.1494	-0.2418	-0.7746
746	-2.8506	-3	-2.0898	-3	-2.616	-3	-2.6514	-0.8814	-1.962	-0.0426	-2.673	-2.1042	-2.9502	-2.808	-2.943	-2.2182	-1.7274	-3	-2.6802	-3	-3	-3	-2.3178
747	-3	-3	-3	-1.1874	-2.5092	-1.4358	-3	-2.6448	-2.808	-2.7228	-2.289	-2.8932	-2.9574	0.6042	-2.9148	-2.787	2.5878	-2.9928	-3	0.4476	-2.943	-2.8932	-3
748	-0.6396	-1.0026	0.1848	-0.1848	-1.4358	-0.8742	-0.6258	-1.1376	-0.4548	0.0072	0.3126	0.0072	-0.405	0	-0.2916	-2.1822	-0.0144	-0.6966	-0.3552	-0.4122	-0.2916	0.1068	-0.3486
749	-0.789	-0.9882	-0.0144	-0.4764	-1.1658	-0.0216	0.0072	-0.3624	-0.7536	0	3	-0.6612	-0.9666	0.54	1.386	-0.8958	0.1848	-0.2418	-0.3624	-1.0734	-1.116	-1.1232	-0.54
750	-0.6894	0.3198	-0.8532	-0.2772	-0.4692	-0.8034	-0.2064	3	-0.384	-0.9168	1.8912	-0.6468	0.867	0.633	1.5072	3	-0.903	1.3578	-1.0806	-0.4836	-0.0354	-0.4836	-0.519
751	1.0164	-1.7346	-3	-0.8532	-1.116	-1.1232	-0.3126	-0.2844	-1.5216	-0.1638	-0.1704	-0.3696	-0.0996	0.2844	-0.1638	0.4548	1.1514	-0.6822	-1.0806	1.23	0.3342	-0.2274	-0.2064
752	-2.232	-1.1088	-0.96	-0.4836	0.8532	-0.5118	0.6258	-1.9548	-1.3932	-1.9548	-1.6992	-0.8106	-1.9194	-2.0544	-1.5498	-0.7608	-1.5354	-1.1514	-0.249	-0.384	-1.0524	-0.8388	-1.6068
753	-1.4502	-1.2012	-0.3912	1.0236	0.1068	-0.846	-1.3794	-1.6422	-1.2936	-0.2346	-0.8532	-0.903	-1.7346	-2.2182	-1.0026	-2.346	-0.7254	-0.7038	-2.1396	0.5898	2.4312	-3	0.4476
754	0.5118	0.5262	0.3486	0.3486	0.654	0.8886	0.3414	0.6822	0.8178	0.3414	0.5616	0.3768	0.867	0.5898	0.2064	0.4338	-1.6278	0.4764	0.1992	0.3054	0.5334	0.5688	0.6894
755	-2.0118	0.2064	-1.9974	0.9102	-2.5026	0.6114	-2.3604	1.4358	-2.2392	0.0072	1.422	-2.2254	-1.5852	-0.3342	0.2772	1.5144	-2.211	0.2562	0.7392	-0.114	-0.0144	2.9928	2.4102
756	-0.768	-1.0662	-0.0216	-0.0216	1.6848	0.6966	-0.27	1.5	-0.597	-0.405	0.0426	0.3342	-1.8624	-1.5216	0.3768	0.9168	0.54	-0.5046	0.1068	-0.0852	1.7274	-0.6468	-0.789
757	-0.3054	-0.249	-1.5354	-0.0354	-1.1016	-0.2562	-0.057	-0.597	-0.114	-2.5878	-0.4194	-0.0924	-2.154	-1.0878	-0.135	0.1206	0.0924	-0.2628	-1.1514	0.2064	-1.0236	0.3054	-0.2346
758	-1.365	-2.7654	-1.4076	-0.5472	1.7988	-1.0878	-0.9954	0.7746	-1.6638	0.9312	0.27	0	-0.732	-0.5262	-2.3244	0.8604	-0.3984	-3	0.768	0.9102	1.7844	1.0092	2.9646
759	-0.519	-1.251	-1.0878	-0.4974	-0.5616	-1.2156	-0.9312	-1.5426	-1.3932	0.2988	0.6684	-0.8388	-0.5118	-1.8624	-2.0544	-0.0924	0.5898	-2.3814	-1.386	0.1278	-0.6258	-0.7608	-1.5216
760	-0.384	0	1.5996	-0.078	0.0216	-1.3506	-0.4266	-0.8532	-0.4692	-0.0498	-0.1848	-2.1612	-0.7392	0.1068	-0.6894	-0.2346	-0.1422	-0.0708	0.1566	-0.135	-1.0092	-0.576	0.2844
761	-0.0708	-1.749	-2.4882	2.1396	-3	-0.249	-2.1042	-1.5354	-2.9856	-2.3178	0.4338	1.173	0.3054	3	-0.1848	0.4974	1.2084	-2.2392	-1.6638	-2.8794	1.5354	0.9666	-3
762	0.4836	0.135	1.3722	0.576	0.3486	0.0924	-0.441	0	0.3696	0.2274	0.4194	-0.0144	-0.3912	0.7392	0.4908	-0.4476	0.4548	0.5472	0.5616	0.768	1.1016	1.0878	0.7818
763	0.0498	0.0354	0.0072	0.0354	-0.0144	-0.0354	0	0.0498	-0.0144	0.0072	-0.0216	-0.0498	0.0072	-0.0354	-1.4646	1.5852	0.0216	0.057	0.9954	0.0216	-0.0216	0.0072	1.6494
764	0.5898	1.962	-0.0072	1.0662	0.384	1.0452	-0.1422	-0.5046	0.0498	0.2988	-0.1206	0.1422	-0.7536	2.3316	0.0426	-3	1.5996	0.0996	0.3768	0.1704	-2.9856	0.2274	-0.213
765	1.116	0.3696	-2.8362	1.6422	-2.808	-2.232	-1.6494	-1.038	-1.3152	-3	-1.3722	-1.3152	-0.0072	-0.078	0.8814	-1.2438	-0.3198	0.057	-2.8008	-3	2.8722	-2.46	-2.7228
766	0.0642	-0.4974	0.0852	-0.0144	-1.5852	-0.8034	-3	0.213	-0.4338	-0.4266	1.1304	1.0806	-0.2418	0.057	0.0072	0.0144	-0.0354	0.1704	0	0.8886	-0.3486	0.4122	-0.192
767	1.059	-3	-1.6704	-1.7844	-0.576	-0.8244	-1.1514	-0.057	-1.0524	1.7562	-0.9312	-0.9882	-0.654	-1.5924	-1.095	0	1.386	-1.5354	-0.2202	1.386	0.8742	-0.2772	0.0642
768	-1.0308	-1.3578	-0.0282	-1.443	-2.7372	-1.4646	-1.2372	-1.1658	-1.0092	-0.2202	-1.1016	-0.8532	-0.8532	-1.0878	-1.365	-0.5262	-0.5472	-1.905	-0.6822	-0.7392	0.0072	-0.0282	0.2274
769	0.3198	0.0072	-0.0072	-0.1848	0.0354	0.0072	-0.0354	-0.0216	0.1638	0.249	1.2798	-0.0426	-0.732	-0.4908	0.057	-0.5688	0.0282	-0.5472	0.4266	0.441	0.6966	0.249	-0.2064
770	-1.9122	-0.3696	0.0708	-0.0216	0.0852	0.2916	-1.443	-2.1966	-1.8486	-1.2156	-1.2156	-0.5046	0.057	-0.1992	-0.1704	-1.5852	-0.1422	-0.597	0	1.1874	0.5616	-3	-0.5262
771	0.1494	-1.3578	-1.23	-1.4574	-0.9528	-0.9882	0.1494	-1.2726	0.3984	0.2274	0.6258	-0.6684	0.4908	-0.5262	0.2916	-1.095	1.77	-0.597	-0.0996	-0.9738	-0.0216	0.711	-0.1704
772	-0.6396	0.3552	-3	-0.711	-1.0308	-0.3768	-1.386	-2.886	-0.2346	0.1848	-0.654	-0.0072	-0.6042	-0.4836	-0.633	-2.4528	-0.213	0.213	0.4122	-0.7038	-0.3054	0.2064	-1.3722
773	-0.4476	-1.2582	0.2562	-0.981	-0.4338	-0.6468	-0.1848	-1.038	-0.7536	0.0996	-0.9102	-0.8106	-0.8532	-1.059	-0.5118	-1.4076	-0.8742	-0.4974	-0.1494	-0.5472	-0.6684	-0.135	-0.576
774	1.6422	0.7464	0.3054	0.1278	-0.6966	-0.8886	-0.3486	-0.0996	-0.5544	-2.9784	1.1946	0.0996	0.1494	1.2156	-0.078	0.2418	0.5616	0.2988	-1.1514	0.5832	-1.4358	-0.3912	-0.2418
775	0.0072	0.0072	0.0144	-0.1776	-0.1206	0.0282	-0.2064	-0.576	0.7464	0.2916	0.1638	0.4122	-0.057	0.0426	0.2562	-1.1946	-0.0072	0.0354	-0.0072	0.2274	-0.3552	1.4148	0.0216
776	0.0996	-0.0072	-1.0026	-0.078	-0.0426	-0.0144	-0.0354	-0.462	-0.1992	-0.0216	-0.1848	-0.1992	-0.9384	0.0072	-0.0924	-0.7962	0.8388	-0.2628	0.6756	-0.1494	0.7818	1.4148	0.4476
777	-0.6822	-0.6468	-0.519	-0.6822	-0.3486	-0.5262	-0.7746	-0.0498	0	-0.8034	-0.1848	0.3198	-0.789	-0.4836	0.5688	0.0072	-1.287	-0.2346	-0.4338	-1.0026	0.27	-0.0216	0.1776
778	-0.2274	-0.0072	-0.6042	-0.0924	-0.7038	-0.4338	-0.2916	-1.4718	-0.3342	0.0072	-0.3198	-0.3696	-0.1638	-0.2916	0	-0.1494	-0.54	-0.114	-0.5544	-0.5118	-0.078	-0.0354	-0.4692
779	-0.5616	1.251	1.1448	1.7988	0.7464	0.9384	-0.867	0.924	-0.4836	-0.1638	0.3984	-0.327	1.5282	0.9384	0.711	1.1586	-0.2346	1.4502	0.5544	-0.057	-1.3578	0.405	0.8034
780	-0.9528	-0.789	-0.078	-0.2916	2.2536	-0.5616	0.9882	-1.941	0.54	-1.9194	-0.0996	-1.713	-0.4548	-0.5616	0.1704	0.078	-1.4784	0.2916	-2.673	-0.711	0.0852	-0.789	-1.5282
781	-0.519	-1.3224	-0.8742	-0.7392	0.9312	-0.7746	1.0452	-0.597	-1.365	-1.443	-1.0452	-1.3434	-1.2156	-0.3624	-1.5642	-0.867	-1.2936	-0.9528	-0.7962	-0.6396	1.2012	0.6966	0.711
782	-0.5334	-2.2464	2.8008	-0.0216	0.4266	-0.0852	-0.135	-1.3932	-0.7182	-1.7844	0.0708	-0.114	-1.713	-0.4194	-2.346	-0.2064	-0.96	-0.576	-1.0308	0.249	-0.1278	0.0144	-1.7844
783	0.0852	0.1494	2.7156	0.6894	0.711	0.903	0.213	1.1304	-0.4338	0.2628	0.2844	-0.6396	0.3912	0.3198	0.0072	0.27	0.078	0.114	0.4836	0.2844	-0.711	0.3486	0.2844
784	0.249	-1.0806	0.0498	-0.249	-0.6966	-0.7038	0.441	-0.135	-0.327	0.5334	1.4928	0.633	-0.7182	-1.1874	1.0026	-0.9384	-0.1206	-0.1848	-0.6396	-0.0642	-0.0708	0.2988	-0.4194
785	1.1802	-1.0878	1.2228	0.0924	0.405	0.9456	-0.3198	-1.7346	-1.038	1.2438	1.9122	-0.7962	1.6992	1.7844	0.2988	0	-1.2936	-1.365	0.0072	-0.0996	0.8244	-0.6468	1.1232
786	1.2438	1.0092	-1.6068	1.095	0.057	-0.0144	-0.8886	-1.1016	-1.038	-0.6468	-1.1088	-0.8034	1.7988	1.6638	-0.7746	-0.8742	2.367	1.0026	-0.654	1.5996	1.251	-1.4004	-1.2726
787	-3	-3	0	-2.922	-2.9718	-3	0.2916	-1.4502	0.6396	-1.4574	0.4338	0.078	-3	-3	-3	-3	-3	-3	0.0144	-3	1.6206	1.8126	-1.3152
788	0.3054	-2.9292	-1.173	-1.1514	-0.7182	-1.3578	-1.422	-1.8552	-0.384	-1.2438	-0.4764	-0.4974	-0.9102	-1.6704	-2.0046	-1.905	0.0216	-1.059	0.0426	0.2988	-0.5046	-1.0524	-0.8958
789	-0.9312	-0.4908	-1.2936	-0.903	-1.038	-1.1586	-0.924	-1.635	-1.3224	-0.9456	-1.7202	-0.8958	-1.5642	-0.405	-0.96	-1.614	-1.635	-1.8342	-1.5	-0.4974	-0.5688	-0.9102	-1.4856
790	0.768	0.3198	1.5426	1.251	1.2156	0.3696	-1.0452	-1.2438	-1.1232	0.2346	0.0072	-1.4004	-0.114	0.0498	0.0216	-1.1376	-0.0996	0.2346	1.1088	-0.1992	-0.0216	0.9102	1.443
791	2.4456	3	0.6612	2.2818	2.0898	3	0.54	0.768	0.4692	0.5118	2.6304	1.0662	2.9574	2.3604	1.2798	2.0046	2.8152	2.3742	2.6016	2.7228	0.3696	-1.1088	0.4548
792	-1.6278	-2.8722	0.5898	-0.405	-1.0026	-1.1088	-1.0308	-0.1566	-0.6396	-0.6822	-0.8106	-1.3794	-0.5472	-1.9194	-3	0.27	-1.2372	-2.2818	-0.5118	-0.6756	0.4836	-1.2582	-0.3414
793	0.2628	-0.3768	-2.6088	-0.7608	-2.1684	-1.0878	-1.1016	-0.0216	-1.116	0.0144	1.0164	-1.4646	1.6776	0.5688	0.2418	0.9456	0	0.732	-0.54	-1.038	-0.7038	-0.6258	-1.4358
794	0.8742	2.6586	1.9764	2.4384	2.346	1.9908	-1.3722	1.6206	0.213	-0.5616	-1.6494	-0.3912	1.749	1.9548	0.0144	2.787	1.3434	2.616	-1.1448	1.0092	0.2844	2.6016	1.4928
795	3	2.8506	-1.7844	2.9928	2.0544	2.865	-0.2346	2.5734	-0.9954	-0.0708	2.019	-1.2654	2.5878	2.0262	2.559	2.5662	2.7438	2.0616	1.0092	1.9338	-2.0616	0.54	1.8912
796	-0.8742	-1.4646	-0.9528	-0.9168	-1.2936	-0.8106	-1.7418	0.633	-1.443	-0.0426	-0.0072	-0.5688	-1.1946	-0.8532	-1.0308	0.1494	-0.2772	-1.1088	-0.768	-0.9954	-1.173	-0.8244	-1.4718
797	-0.135	-0.519	-0.4548	-0.8604	-0.8034	-1.2372	-1.0452	-0.1638	-0.441	0.0852	-0.4548	-0.4548	0.1848	0.3552	-0.2064	-0.3054	-0.0144	-0.3552	-0.462	-1.0734	-0.078	-0.0216	-0.7182
798	-1.3008	-0.867	-1.4292	-1.3506	-3	-2.1822	-1.6068	-0.7536	-1.749	0.1494	-3	-0.981	-2.4666	-2.4384	-2.232	-1.2156	-1.1232	-2.5236	0.27	-1.038	-0.867	-1.4358	-1.0164
799	2.6874	3	0.768	3	1.905	0.3984	-1.5354	2.886	-0.114	1.1304	3	0.0072	2.346	3	3	2.5662	2.886	3	2.9856	-0.0996	1.4502	2.6586	3
800	-1.2012	-0.3054	-1.905	0.5118	-0.633	-1.0092	-1.095	1.173	-0.3342	0.078	0.1494	0.249	0.3198	0.0144	0.2562	1.9266	-0.327	0.597	0.135	0.3342	1.5996	0.2772	0.0924

## Sheet: Dim-A
personID	item1	item2	item3	item4	item5	item6	item7	item8	item9	item10	item11	item12	item13	item14	item15	item16	item17	item18	item19	item20	item21	item22	item23
1	-1.3224	-0.3984	-0.0072	-0.867	-0.8886	-0.0144	-1.4148	-1.1586	-0.0144	-1.038	-1.059	-0.9882	-0.6468	-1.251	-0.405	-1.116	-1.173	-1.038	-0.903	-1.6278	0.5472	0.0072	0.0072
2	1.2438	-1.8912	0.8604	-0.9312	-1.095	-0.8742	1.1658	-1.9194	-0.8532	-0.7464	0.3984	-0.576	0.9312	0	0.0282	1.7346	-0.9528	0.0072	0.6042	-1.038	-0.0072	-1.23	-0.903
3	0.7818	0.6756	0.9384	0.9456	-0.327	0.3696	0.9528	0.6894	0.249	0.846	0.0708	0.3552	0.981	0.249	0.6114	0.7038	0.6042	0.5118	0.4974	0.6042	1.0806	0.9666	0.4476
4	1.8696	1.77	1.4502	1.1232	-0.7536	0	1.4358	1.9338	1.7346	1.1586	0	0.0216	1.3434	0.0216	0.0282	1.5498	-0.0144	0.0144	1.422	1.6206	1.4784	0	0.0072
5	0.2418	-0.327	0.0642	-0.7038	0.1704	0.1776	1.3434	0.0354	0.3414	0.6396	-0.9102	0.1848	0.3342	-0.4764	0.0426	-0.327	0.1422	-0.1848	1.578	0.3624	0.462	0.1848	0.6822
6	-0.0924	-0.192	1.6494	1.3224	1.251	0.8034	0.462	1.1376	-0.1494	0.6468	0.7608	1.1658	0.846	0.7746	-0.2562	-0.0144	-1.4148	1.5498	1.0662	0.6396	0.0852	0.0426	0.1206
7	1.4502	0.7746	0.3624	1.7628	1.8198	0.0072	1.287	-0.3696	0.3696	-0.4548	-0.5616	0.7962	1.9836	0.0216	-0.2916	0.0072	-1.7562	-0.4764	0.711	-1.7202	0.6468	0.0642	0.6114
8	0.8244	0.3054	0.5262	0.327	-0.0498	0.6042	-2.5164	0.1776	0.1494	-0.0852	0.5616	0.5616	0.3414	-0.0216	-0.0708	0.5046	0.0426	0.441	-1.3578	0.6042	0.4266	0.1566	0.9954
9	0.6468	-1.8414	-1.941	-1.9764	0	-0.5046	-1.635	-1.7274	1.2372	1.3794	-1.9266	-1.827	-1.962	-1.6422	1.2156	1.1946	-0.2628	-1.422	-1.4646	-1.8054	0.0144	0.0144	-1.1586
10	0.3054	0.8742	-0.0498	0.1704	3	-2.9718	-1.0452	0.249	-2.4738	-2.8152	-1.5282	-0.0852	3	2.0832	-1.941	-0.0072	-2.3388	-1.1016	0.405	0.0354	0.0216	-2.0688	-2.4954
11	0.7608	-0.9456	1.5708	-1.749	0.3984	2.9076	0.5898	-1.9194	3	2.7228	0.1206	-1.7202	3	-2.2818	2.6586	-0.0642	2.2746	-2.8794	1.7202	-2.1966	1.5708	2.5452	3
12	2.232	-0.6186	1.1088	2.0832	1.308	0.7464	0.8244	-0.2772	-0.981	-1.77	-0.8604	1.5426	1.5708	2.5452	-0.3414	1.6206	-1.2582	-0.5046	1.6992	0.519	1.3224	1.5	-0.327
13	-0.0144	-0.8742	-0.3624	-0.4338	-1.9692	-0.078	1.2372	-1.1376	-0.8316	-1.0878	-0.8388	-2.3958	-0.2844	-0.9102	-1.5144	-0.3126	-1.8126	-1.962	0.7962	-1.6776	0.732	-0.213	-2.6586
14	-0.0354	-1.749	-0.0144	0	-0.0282	0.0072	3	-2.3244	-0.0216	0.0072	-1.365	-1.386	-0.0216	-2.1822	-2.1114	-0.0354	-2.4312	-1.7988	2.0616	0.6114	0.0216	-0.0144	1.1658
15	0.0924	-0.0354	0.057	-0.0144	-0.3552	-0.711	-0.867	-0.0708	-0.4122	-0.9528	-0.27	-0.249	0.1848	0.0216	-0.2418	0.0354	-1.2936	0.0072	-0.0144	-0.057	0.0216	-0.213	-1.7628
16	-0.2202	-2.0118	-0.5118	-0.4836	-0.5472	-0.8604	-0.2772	-1.7274	-0.5898	-1.173	-0.8388	-0.4266	-0.5688	-1.173	0.0216	-0.5262	-1.8486	-1.9908	-0.441	-1.7418	-0.384	-0.2628	0.0072
17	1.3932	-1.9836	-0.981	-0.0144	-0.0144	1.5144	-0.249	-1.7988	1.9692	0	2.0832	0	-0.441	0	2.1756	1.0236	-1.0308	2.1468	-0.8814	-0.9456	1.8198	1.3794	1.8696
18	-0.0426	0.5118	-0.768	-0.078	-0.5832	-1.2936	-1.3932	0.4194	-1.0308	0.0642	0.0708	0.633	0.0072	0.8814	-0.5544	-1.4574	-0.8742	-0.5832	-0.4548	0.0996	-1.4358	-1.4148	-0.7182
19	0.2628	2.8224	0.2274	1.4928	-0.8106	-0.7392	-2.4738	2.211	-0.7182	0.6114	2.6802	-1.0452	2.6586	1.8414	-0.903	-0.078	-0.4338	0.7182	-0.597	0.192	0.4122	-0.1206	-0.0498
20	0.0282	0.462	-0.5118	-0.0852	-0.0498	-0.1494	-0.5832	-0.0708	-0.1068	-0.1494	-0.135	-0.2064	-0.1422	-0.4764	-0.3414	0.1638	-0.6396	-0.3624	-0.0852	-0.3912	-0.1068	-0.057	-0.405
21	1.0452	-2.943	1.7274	0.0498	1.9908	2.538	0.3342	-3	2.1114	2.0688	0.4836	0.5046	2.076	-0.135	2.1468	0.0144	-1.365	1.1586	2.4954	-3	1.827	2.3034	0.0498
22	2.6586	-2.6802	3	3	0.0072	-0.8532	-3	2.0046	3	2.7228	3	3	2.367	2.9928	2.9502	3	2.9148	3	2.8722	1.7988	1.7562	3	-3
23	1.5426	0.3984	-1.0734	-1.0662	-2.5164	-1.095	-1.3008	-1.0164	-1.4574	-1.2372	-1.4574	0.8604	-1.2726	-0.9384	0	1.116	-1.2726	-0.5334	-0.8388	-0.7746	-0.4338	-0.8604	-1.173
24	0.6756	-0.192	-0.0072	0.213	-0.27	-0.4338	-1.2084	-0.3414	0.1776	0.3126	0.1422	0.1278	0.1068	0.5688	0.9168	1.0734	-0.3126	0.4266	-0.6756	0.0642	0.6966	-0.0498	0.0144
25	-0.3552	-0.54	-0.3414	-0.4194	-0.1278	-0.519	-0.4476	-0.5334	-0.3486	-0.4338	-0.4692	-0.27	-0.3054	-1.1802	-1.2012	-0.9102	-0.2274	-1.0164	-0.5544	-0.6042	-0.576	-0.6186	-1.2084
26	-0.5832	-0.0144	-0.6114	0.732	-0.4692	-0.3054	-1.4076	-0.903	-0.4266	-0.768	1.3794	-0.5046	2.4384	-0.711	-0.0426	-0.0072	-1.1304	-1.9692	-0.9882	0.1566	-0.2274	-2.1966	-0.7746
27	0.2418	-3	-0.597	-0.8958	-0.6258	0.1776	-0.3768	-0.5118	0.2988	0.2772	-0.4764	-1.0092	-0.3696	-1.884	0.8886	0.8034	-2.0832	0.6822	-1.0878	-1.2798	-0.2202	0.3984	-0.327
28	0.3054	1.0524	-0.597	0.1638	-0.7746	-1.1088	-1.905	-0.981	-1.287	-1.4928	-0.8388	0	1.8552	-1.251	-1.7274	0.0282	-1.3224	-0.8034	-1.6566	0.6186	-0.8178	-1.4292	-0.9528
29	-1.4718	-1.6068	-1.9692	-2.3316	-1.8198	-1.251	-1.7346	-2.0616	-3	-1.7844	-2.2818	-1.6278	-2.289	1.9548	-1.827	-1.7418	-2.097	-1.5072	-1.173	-1.8126	-1.2798	-1.2936	-1.9338
30	0.0708	0.0144	0.7182	-0.0708	-0.0282	0.0072	0.8388	-0.1068	1.386	0.0072	0.0072	-0.3624	-0.0216	0.0144	1.116	1.038	1.038	0.0144	2.1042	0	1.1376	1.1448	0.54
31	1.7274	0.3552	1.6704	1.2372	0.5544	0.2916	1.5852	1.7988	0.7818	0.384	1.6992	0.2772	0.441	1.3722	1.8054	1.9836	0.0642	1.9476	1.9692	0.8742	1.8624	0.7608	0.96
32	0.6966	-0.0498	-0.2988	-0.0282	-0.114	-0.0072	-0.1848	-0.1704	-0.8604	-1.287	-0.7746	-0.7536	-0.6186	-0.5334	0.2772	1.0236	-1.5072	-0.0642	0.0072	-0.6258	-0.2064	-0.5832	-1.2012
33	1.3506	-2.1612	-0.0216	-0.2988	0.9102	0.4122	-0.1848	0	-0.0216	1.443	-0.0144	-0.1494	-0.27	-0.9102	2.3532	2.5524	-0.441	0.405	0.213	-0.3696	-0.0072	2.2536	-0.5262
34	0.7182	-0.6684	1.2798	0.5472	0.2064	0.96	0.8106	1.6566	0.9954	0.9312	3	0.654	1.1304	1.6848	-0.9102	-2.5308	0.1566	3	1.4784	0.6042	3	-0.0144	1.635
35	3	-1.6494	1.5852	-0.5688	0	-0.7536	2.7438	-0.732	0.0216	0.0072	-2.1684	-2.1396	1.8486	-2.232	0.7038	1.4502	-1.059	-0.6396	2.8578	1.8624	2.7438	1.6206	-0.0144
36	1.6776	-2.73	-2.2254	-3	-1.5	0	0.7464	-3	2.6802	2.211	-3	-2.2746	-2.3106	-2.9502	2.595	-0.0072	0.0072	-2.9148	2.8722	-2.9784	2.6586	2.808	2.9928
37	1.2228	0.1992	0.1566	0.5616	0.2418	-0.1278	1.6704	-0.1638	1.2654	0.3342	1.0308	-0.3768	1.173	0.192	1.3578	1.5072	1.2156	0.2064	0.2346	-1.1658	0.3342	0.732	1.0026
38	2.5524	-0.8814	0.0072	0.519	2.133	1.173	2.8794	0.0144	2.3958	1.8768	-1.614	-0.0216	0.7746	-0.0216	1.3932	1.3722	-1.0308	0.0216	2.9358	-0.7536	2.2038	1.4148	1.6704
39	0.4548	0.0072	0.8814	0.4692	-0.249	-0.0852	1.6848	0.0144	-0.0072	0	0	-0.0144	0.2844	0	-0.3768	0.8034	0	-0.384	1.6992	0.0072	3	-0.1992	-0.3342
40	0.3984	-0.6612	0.4476	0.5046	-0.0282	0.1206	-0.1638	0.0144	0.1638	0.0072	0.3054	-0.0144	0.6612	0.0216	0.3054	0.6684	-0.5118	0.0144	0.3414	-0.1068	0.0216	0.2772	0.2418
41	-0.6186	-0.135	-0.6894	-0.5688	0.2202	0.2346	0	-0.7962	-0.078	0.2562	-0.1704	-0.1704	0.384	-0.327	0.0216	-0.3624	-0.7182	-0.0144	0.0354	-0.2274	0.8742	0.1638	-0.0282
42	0.8316	1.7562	1.0524	1.365	1.5072	0.4836	-0.405	1.827	-1.4076	1.1448	0.7746	0.3912	2.6802	0.2418	2.9076	0.057	0.0708	2.943	-1.4502	1.9194	2.3886	-1.2936	-2.0688
43	1.0164	1.0662	-2.7654	-2.9004	-3	-2.8008	-2.5734	-3	-3	-2.367	-2.9856	-2.4528	-2.7654	-2.2818	-2.6232	1.173	-2.3532	-2.808	-2.9574	0.5262	-1.557	-2.4528	-2.4882
44	1.2582	0.846	1.9908	1.308	0.249	-0.0144	-0.2202	0.5688	0.2064	0.2274	2.2182	2.7654	2.6874	2.04	1.8126	1.1658	0.192	1.5924	0.4548	2.1258	0.1422	0.0642	0.4266
45	0.8532	-2.2746	-1.962	-0.0216	0.789	1.3152	-3	-0.0072	-0.0282	0.0852	-0.6966	-1.2654	-0.8532	0	-2.7012	1.0806	-0.0072	0	-2.9928	-0.3984	-1.8414	-1.173	-1.4292
46	0.846	-1.7988	-1.116	-0.9882	-0.0498	-0.6966	-0.6612	-0.6468	0.0498	-0.1704	-0.9102	-1.0164	-1.287	-1.3152	0.1992	1.5996	-1.4004	-2.154	-1.6206	-1.4646	-1.2438	0.2418	-0.0708
47	1.962	0.6468	2.7438	2.1042	-1.2438	0.981	-2.886	0.7536	0.5046	2.2464	1.3362	2.3958	3	0.8814	-0.1494	-0.7392	-2.0046	0.7536	-1.3434	1.0806	1.8126	1.1376	1.1802
48	0.8316	-0.6966	-2.2392	-1.3506	-0.327	-1.059	-0.4548	-0.213	-1.5354	-0.6468	-0.1776	-1.0452	-0.7392	0	-0.0072	-0.0072	0.213	0	-1.0806	-0.981	-0.1068	-0.519	-1.0308
49	2.8578	-2.1258	3	-0.0996	3	3	2.5806	-1.4148	2.9646	2.8434	0.1992	-1.6848	-0.1068	-0.2562	0.9384	0.2772	2.076	0.5544	3	0.0708	3	3	3
50	3	3	3	3	-3	-3	-3	3	-2.7582	-3	3	3	3	3	-3	3	-3	0.0144	-2.8008	3	0.0282	-3	-3
51	-0.6114	-0.2562	-1.0806	-0.5262	-0.846	-1.0236	-1.5642	-0.5262	-0.519	-0.7536	-0.597	-0.4476	-0.6612	-0.3054	-0.846	0.5334	-1.0878	-0.7182	-1.1874	-0.5832	-0.7962	-0.6612	-1.0092
52	-0.441	0.8316	0.9528	0.0924	-0.327	0.5688	0.7254	0.0072	0.0282	-0.5832	2.3532	-0.0216	0.0282	2.1258	0.5472	0.0216	0.7254	1.8552	-0.5118	0.9168	-0.6612	-0.6468	-0.0996
53	-1.77	-1.8414	-0.8814	-1.2438	-1.0236	-1.6494	1.5354	2.3034	-1.8768	-1.1586	-0.9738	-0.9312	-0.3984	1.1514	-1.3434	-0.8034	-0.711	-1.4358	-1.5072	-2.424	-0.249	-0.5616	-1.2084
54	0.9384	1.2726	0.4974	0.4338	0.2064	0.3054	0.8316	-0.711	0.8532	1.3152	-0.2274	-0.0216	1.8912	-0.5118	1.6638	0.0282	-0.3768	-0.7182	0.8178	1.3434	0.9456	2.1822	1.8486
55	2.7798	-0.3696	2.097	1.095	1.2582	0.405	2.7654	-0.0498	0.1494	1.4574	1.2084	0.192	2.0544	0.0354	1.3224	2.3532	0.0354	0.3054	2.8932	1.23	2.346	0.732	0.8388
56	0.8886	-1.7844	0.7746	1.2798	0.2346	0.0072	0.54	0.384	1.1304	1.635	0.27	0.5688	1.2798	0.9528	0.8034	0.789	0.327	0.8244	1.4148	0.4764	1.9476	1.5852	0.3126
57	-0.0996	0.0282	0.5832	0.3198	0.3126	0.3624	0.1776	0.2772	0.6396	0.1992	0.8316	-0.1566	0.3912	0.1278	0.789	0.0072	-0.2418	0.7746	0.9666	0	0.4764	1.038	0.2772
58	1.4574	-2.0262	-1.9974	-2.1612	-1.116	-0.1206	0.633	-1.6422	-0.1068	-0.0216	-2.133	-2.097	-2.0616	-2.097	0.1638	1.5	-1.7628	-2.0832	1.2438	-1.9338	0.2346	0.0072	-0.135
59	1.4718	-2.2392	-3	-3	-2.9148	1.827	3	-2.7438	2.922	1.1874	-3	-3	-3	-3	0.0072	1.557	-0.8886	-2.9718	3	-3	0.0282	1.2936	3
60	-0.2202	-1.287	-1.8696	-1.7562	-1.5072	0.8034	0.1992	-0.789	0.0144	0.3486	-1.2798	-1.1802	-0.7536	-1.2582	-0.078	-0.924	-1.5354	-1.0236	1.0524	-0.5472	-0.1494	1.095	0.8388
61	-0.5544	-0.7818	-1.5216	-0.0072	-0.633	0.1992	-0.1638	-0.4692	-1.1016	-0.5688	-0.8106	0.6114	0.078	-1.9836	-1.6566	-1.287	0.0216	-2.5308	0.0072	0.1206	-1.4784	-0.4764	-0.5616
62	1.1874	0.0216	0.7464	1.1232	1.2654	-1.2936	1.0878	-0.597	1.0452	1.5144	0.5688	1.3152	1.0806	1.251	0.846	0.0354	-0.654	1.095	1.1304	0.8886	1.1586	0.3552	1.365
63	-2.1186	1.095	-2.673	-0.1278	-2.943	-2.3532	-1.827	0.3126	0.0072	-0.3768	-2.2536	1.0662	1.941	-0.0072	0.249	0.7392	-2.0262	-0.6042	-2.1822	0.9168	-2.2182	-2.481	-2.8362
64	-1.1376	-2.6376	-0.9102	-1.2228	-1.4928	-2.8008	-1.6566	-2.1612	-1.5144	-1.8984	-1.7988	-1.4292	-2.3604	-1.287	-1.578	-1.749	-0.2916	-1.9338	-1.7346	-0.5262	0.1848	-2.3958	-2.73
65	-0.9168	-0.3984	-2.7372	-2.46	-2.6232	-0.7182	-1.6068	-0.27	-2.751	2.7936	-3	-2.4384	-1.1376	0.6042	-0.9384	-1.386	0	-1.386	-0.6966	-0.9528	-0.8388	1.7418	-0.5472
66	-0.8178	-2.7798	-0.5898	-0.4908	-1.0092	-1.2228	-2.2536	-0.6966	-1.4646	-0.7254	-0.8886	-0.4908	-0.7464	-0.4122	0.1638	-0.4974	-1.2156	-2.3742	-2.367	-0.711	-1.1874	-1.1376	-0.6468
67	0.0072	1.1514	-0.633	-0.597	-0.3414	-1.578	0.1278	-1.2372	-0.654	-0.2628	0.441	1.3578	-0.057	-1.0092	-1.0308	-2.1822	-2.3106	-1.095	-1.0662	-0.213	-1.9266	-1.0878	-0.1566
68	-0.903	-0.0354	-0.135	-0.1848	-0.1278	0.1068	-1.7772	1.3722	-0.4266	-0.5688	-1.578	0.9312	1.1016	-1.6638	0.9168	-0.2418	-1.3224	-2.3316	0.135	0.3768	-0.27	0.3984	1.308
69	0.4548	0.0426	-0.4692	-0.5688	-0.654	-0.0144	-2.922	-0.4974	-0.3342	2.1966	-2.5452	-0.4266	-0.4764	-0.1704	-1.8054	2.0688	1.251	-1.8624	-0.0282	-0.768	0.3342	0.54	0.4548
70	2.2746	1.287	-0.9738	1.3224	-0.1638	-2.9856	-3	0.9384	-2.0262	-0.0708	-1.6278	0.7608	1.827	0.4692	0	-1.0308	-1.3152	0.54	-1.77	1.2798	0.6822	-1.095	-1.635
71	-2.4666	1.962	-2.1396	-2.7372	-2.3106	-3	-2.1612	-2.1396	-2.1822	-2.3604	-3	-2.6088	-2.5092	1.9692	-0.96	-2.1396	-1.9476	-1.4856	-0.8388	-1.8486	-2.232	-2.3316	-2.1894
72	-1.8984	-0.3624	-2.8578	-1.2582	-2.6376	-2.403	-2.9358	-1.5	-2.8008	-3	-2.2746	-1.0734	-0.4908	-0.2844	-2.6586	-2.46	-2.268	-0.3552	-2.808	-0.8742	-1.8696	-2.7798	-2.616
73	1.2084	-1.23	-0.8316	1.0026	-1.5426	-0.8388	-1.5852	0.327	-0.6468	-0.54	-1.7772	-1.116	-0.2988	-1.0026	-1.1088	1.4784	-1.0308	-1.9194	-1.6638	1.1586	-2.0616	-2.0688	-1.9476
74	1.8624	-0.7464	2.0472	1.5996	1.6776	2.6946	1.8552	0.8958	2.8434	1.713	1.3578	2.0688	1.3932	1.713	0.9954	1.6278	3	0.7818	0.768	0.8316	2.9502	2.8506	3
75	-0.4338	-1.8768	0.7392	0.3552	-0.6822	-0.3414	-2.4954	0.3126	-0.3552	0.7608	0.9168	0.654	0.5334	0.249	1.1586	-0.0072	0.2346	1.1514	1.7916	0.4476	0.768	-0.0282	-1.7064
76	-1.386	-2.73	-0.6258	-2.0544	-0.9102	0.6186	1.3296	-2.1258	1.1514	-2.5308	0.0708	-1.9692	-2.3604	-1.1304	0.2202	-1.4718	-0.249	0.057	1.8198	-0.3414	2.3604	0.867	0.7962
77	-0.8388	-1.6566	1.251	-2.289	-1.2012	-1.4574	1.9194	-2.1258	0	2.7936	-1.3794	-1.3434	-2.0118	-2.5806	-1.4718	1.5282	1.3224	-2.5308	2.0688	-1.8414	1.5144	2.9574	-0.5262
78	0.0354	-0.0216	0.4266	-0.114	-1.827	-0.3768	-1.4292	0.27	-0.078	0.5544	2.424	0.0708	0.7038	0.7182	0.249	0.9168	-0.0216	1.3932	-0.2346	0.3624	0.2064	0.384	0.2346
79	-0.6684	0.0996	1.1946	1.2156	-0.249	0.0072	0.3198	0.6396	-0.0498	0.114	1.2012	-0.2064	1.3434	0.981	0.0072	-0.0144	-0.9312	0.981	0.4692	0.8604	1.6494	-0.5046	0.135
80	0.2274	0.0216	0.078	0.3984	0.0708	0.2772	1.1946	0.2064	0	0.0852	0.3126	-0.057	-0.0144	0.7818	0.0642	0.213	0.078	0.576	1.1232	0.0426	0.5544	0	0.135
81	0.3342	0.5616	1.0452	0.2418	0.4266	0.5688	0.405	0.3054	0.8532	0.768	-0.5118	-0.4836	0.441	-0.2202	0.4338	0.1278	0.5262	-0.0354	0.597	0.1494	1.3152	1.614	0.519
82	0.8178	-0.9666	1.7772	0.8178	0.6684	1.1586	1.8054	0.213	1.8342	1.3932	0.9954	-0.3984	0.7746	-0.2988	-1.23	-0.1638	1.038	0.3768	2.538	0.4122	2.4312	1.4928	2.2392
83	0.462	-1.0878	0.3696	-0.4548	0.1068	0.0642	1.0734	-1.0878	0.1992	0.3624	-1.2156	-0.6042	-0.9738	-0.7464	0.1638	-0.2844	-1.6704	-1.059	0.867	-1.4856	0.8604	0.4194	0.0708
84	0.462	-1.635	0.1566	-0.2772	1.3794	0.2202	0.1638	-1.1874	0.114	0.5262	-0.0852	-0.9102	0.2916	-0.2916	0.0996	0.5118	2.0334	-0.4266	-0.0144	-1.038	0.4122	0.9456	1.6848
85	0.3624	1.5072	0.4122	2.8578	0.9738	0.7392	-0.711	2.673	0.5046	1.365	-0.3126	2.5662	3	0.924	0.7038	-2.5236	0.9528	-2.3958	0.0924	1.2582	0.4476	0.2562	0.2418
86	-0.8316	-1.365	-1.1088	-1.0308	-0.981	-0.441	-0.9384	-1.0452	-0.903	-0.846	-1.3224	-1.1016	-1.1514	0	-0.1848	0.3054	-0.1566	-1.173	-1.0026	0.6114	0	-0.0426	-0.1206
87	1.8624	-1.0308	-1.8768	0.6966	-1.9194	-0.9384	-1.5996	-1.5924	-0.3054	-0.9882	-1.9908	0.1776	-0.6684	-2.2536	-0.462	0.4692	-2.0046	-2.7372	-0.8886	-1.3794	-0.8244	-1.8342	-2.2536
88	1.3932	2.0898	0.5118	-1.0452	2.2182	-0.7254	-1.8984	-0.6684	2.04	-1.5216	1.5852	-1.0092	-0.7746	-0.654	-1.8486	0.2844	1.0524	1.1304	-0.6258	0.8178	1.3506	0.654	-0.8178
89	-0.4764	-0.8958	-0.4974	-0.903	-1.3722	-1.5354	-1.5354	-2.2182	0.9528	0.2772	-1.1874	0.6186	-0.9528	-0.2844	0.8814	0.9456	-2.1684	-0.1068	0.8532	-1.4718	0.6258	1.7064	-0.8388
90	-0.5334	-1.692	-0.4836	-0.1494	-0.1776	0.4266	-1.1802	-1.173	-0.4122	-0.4548	-1.0452	-0.5334	-0.3912	0.4908	0.846	0.8532	0.7962	1.2084	-1.422	-1.2012	-1.308	-1.4928	-1.9194
91	-0.5544	-0.3552	-0.4548	-0.2844	-0.405	-1.2654	-0.7392	0.3414	-0.8244	-0.5472	-0.3768	0.462	0.3054	-2.1042	-0.9738	-1.1586	-0.8106	-0.6114	-1.059	0	-0.8034	-0.981	-0.9528
92	-1.4784	-2.2608	-0.8886	-0.2988	-0.4548	-2.3244	-2.0046	-1.6206	-0.633	-0.96	-0.8178	-0.3624	2.0046	1.059	-0.135	-2.5164	-1.5216	1.1448	-0.0426	-1.1658	-0.846	-2.367	-2.0118
93	-0.3624	0.789	0.462	-0.6894	-0.3912	-1.8414	-3	-0.4476	-1.5	-3	1.2438	-0.0642	1.884	-0.7608	2.8794	2.5878	-3	-1.5282	-0.6756	-0.6894	-2.7726	-0.903	-2.3034
94	0.2916	-0.6966	-0.4692	0.5334	-0.4338	1.5996	0.711	1.2582	0.0144	-0.6468	-0.249	-1.251	-0.1776	2.9076	-0.7464	-2.3106	3	1.5072	-0.9882	-0.2346	0.9882	2.8362	1.4718
95	3	0.5616	3	1.9908	3	1.3224	-2.6514	3	3	1.4148	3	3	3	1.6494	2.04	1.422	1.2798	3	-0.2772	3	0.8106	3	3
96	-0.5616	-0.192	1.1946	0.9384	-0.4476	-0.1848	1.614	-0.8316	0.732	1.2936	0.7254	0.0498	0.4764	0.0426	0.2064	-2.0118	-0.9312	0.1704	2.9358	-0.5688	0.4266	0.4548	1.6278
97	1.9764	1.386	1.4718	0.8886	1.287	1.3362	0.9954	2.5524	0.654	0.4764	1.4502	1.3296	1.9194	1.5498	1.4856	-1.0452	1.4784	1.5	1.0524	1.1946	1.4784	1.6566	1.5642
98	0.5472	-0.3552	-0.3912	1.3722	1.1802	1.0662	1.0734	0.7608	0.7392	-0.7182	0.7818	0.8388	0.8034	1.0164	0.9168	-0.1422	-0.2988	0.8958	0.6042	-0.9954	0.8814	0.9882	0.7182
99	-1.1088	-0.2772	-1.0452	-0.8604	1.5216	1.0878	0.8388	-1.5996	1.3224	2.6016	-0.2628	-0.6684	-0.4908	0.9738	0.1206	-0.4836	1.5072	-1.2936	1.5996	-1.4292	0.96	1.2156	0.3414
100	1.2654	-3	1.0164	1.5498	-0.4122	1.6278	1.1586	1.5	1.4574	1.8486	0.6822	0.6114	2.1894	0.96	2.9292	2.2182	0.5118	1.1658	0.4338	1.5144	2.3886	2.424	0.3984
101	1.6638	-0.6186	1.2084	0.4122	1.0806	2.865	1.2012	1.4574	3	2.7582	0.981	0.789	1.4148	0.405	1.1946	0.8316	1.251	0.8958	1.8198	0.192	1.059	1.749	3
102	0.3126	0.2346	0.4692	0.3054	0.3486	0.3126	-0.057	0.3768	-0.6114	0.4764	0.7254	0.9954	0.903	0.1992	-1.4502	-0.6756	-0.2346	0.0708	0.0354	0.633	1.038	-0.6822	0.0282
103	-0.1704	-0.3912	0.0216	-0.3342	-0.6756	-1.251	-0.8034	-0.2844	0.4122	0.0216	-0.3414	-0.4764	-0.3984	-0.732	0.0354	-0.0282	-1.713	-0.7182	-0.9666	-0.327	0	-0.2202	-1.5072
104	0.5472	0.732	-1.095	-1.1376	0.8034	1.9122	-1.3008	-1.0236	3	1.5282	-0.8316	-0.8604	-0.96	0.3486	-0.0642	1.3578	-0.5544	-0.441	-1.6704	-1.3722	1.365	2.6016	3
105	-1.5426	-1.0806	-1.3434	-1.4646	-1.059	-1.8984	0.3912	-1.0236	-0.7962	-2.4456	-1.8552	-0.6114	-0.9738	-1.5426	-1.7346	-2.0118	-1.8198	-2.1756	0.6258	-1.749	0.5262	-1.7628	-1.9122
106	-1.0524	-0.4692	0.213	-0.213	-2.3532	-2.1396	0.0216	-1.7418	-2.3814	-1.2438	-1.3152	-0.6612	-0.0072	-1.3506	-0.7392	-1.0092	-2.0262	-1.4856	0.2844	-0.5334	0.1704	-0.5262	-2.133
107	-0.0426	-0.4338	0.0144	0.0708	-0.3342	-0.3768	0.8244	0.057	0.1992	0.078	-0.2562	-0.6258	-0.7536	0.6042	0.0708	0.0216	-1.251	-0.9312	-0.1566	-0.4692	0.1638	-0.8958	-1.0092
108	-1.3224	-1.6638	-0.7608	-1.7844	-0.768	-1.9476	-1.557	-1.4502	-1.1016	-0.5472	-1.2582	-0.7392	-0.8178	0.1638	-1.6638	-1.3008	-1.5996	-2.4168	-1.5072	-0.2988	-2.0118	-1.0308	-0.597
109	-0.3486	0.8034	-2.2962	-2.2182	0.2988	-1.9122	-0.2844	0.5046	-1.941	-2.367	-1.8486	-0.4266	-0.4764	-1.2012	-1.386	0.0144	0.4548	-1.7772	-1.962	0.0852	-1.4856	-1.6068	-2.2392
110	0.3696	0.1638	-0.2274	-0.2628	-0.5688	0.0216	0.078	-0.7818	-0.6042	-0.8244	0.3984	-0.2346	-0.2418	0.135	0.0282	0.1206	0.114	-0.0144	-0.789	0.0354	0.0144	0.0924	-2.1966
111	-0.8604	0.2064	-2.076	-0.7392	0.2562	-2.6304	-2.076	-0.6966	-2.0472	-2.5524	-0.1278	-1.5852	-1.5924	-0.4974	-2.3886	-0.2628	-2.7156	-1.4076	-2.2182	-0.4266	-1.7202	-2.7798	-2.9004
112	1.4358	0.0852	-0.4266	-0.6966	-0.789	-1.1376	-1.0662	-0.8532	-0.3984	-1.2372	-0.6822	-0.711	-1.308	1.2582	-0.7536	1.9476	-1.8912	-0.7392	-1.5072	-1.4358	-1.386	-1.77	-0.8958
113	0.8106	-2.2392	-0.768	-0.1638	-0.3552	-0.2844	-2.1186	-2.367	0.2628	0.3696	0.0708	-1.0806	0.0144	-2.5026	-0.9168	1.0236	-1.9908	-0.9738	-3	-2.0472	-1.7628	-0.789	-2.424
114	-1.6848	-2.154	-2.211	-1.77	1.6206	1.6566	-2.133	-1.3362	-3	-1.5216	-2.211	-1.962	-2.0616	-2.943	-2.289	-1.3794	-2.7936	-3	-1.4574	-1.3932	-1.8696	-2.367	1.941
115	-0.6042	-0.4338	-0.7608	0.7746	-1.1874	-2.0472	-0.7536	0.3912	-0.7464	-0.903	-0.8604	-0.6822	1.8984	0.6114	0.2772	-2.0046	-3	-1.365	-2.5236	2.0118	0.5046	-1.1658	-0.6612
116	-0.2628	0.0996	-0.9528	-0.1206	-1.8054	-0.6396	-0.96	-1.173	-3	-0.9312	-0.0642	0.0498	-1.038	0.2274	-0.6396	0.3342	-1.749	-1.2012	-0.4476	-0.0852	-0.0354	-0.3912	-0.5046
117	-0.96	-1.3008	0.327	0.6042	0.1566	1.3362	-3	-0.5832	1.0878	1.2726	-0.3696	-1.095	-0.8814	-1.578	-1.0806	0.2274	1.0026	-0.6186	1.1304	-1.5354	1.557	1.23	1.0026
118	-1.2438	-1.7064	0.7254	-0.4548	-1.4928	-1.0092	-0.7962	-1.713	-0.3696	-0.3054	-1.3722	-1.3506	0.3126	-1.9692	-0.8178	-1.6566	-1.635	-2.1894	2.5806	-1.4574	1.8198	-0.7746	-0.3912
119	-0.213	-0.9102	-0.96	-0.867	0.1068	-0.3984	0.078	-0.6612	0.6186	0.9456	-0.9882	-0.441	-0.8604	-0.8178	0.96	-0.5832	0.135	-0.8316	-0.114	-0.789	-0.4548	0.6756	-0.6042
120	-0.3768	0.0144	2.5662	0.1494	0.249	2.1114	2.3316	0.0498	2.6874	2.2392	0.114	0.789	1.3932	0.4122	0.732	0.8604	2.1186	0	2.559	0.6612	2.5164	2.3178	2.7798
121	1.1232	0.2772	0.7536	0.6966	1.251	0.0354	0.0924	0.654	-0.789	-0.2064	0.981	0.1704	0.8814	0.8178	-0.1206	0.6966	0.0642	0.924	1.116	1.0092	0.8814	-0.6894	-1.4928
122	1.3362	-0.7962	-0.0144	-0.3342	-0.4122	1.557	1.8054	-0.405	2.5092	2.6016	-0.0354	-0.6612	0.789	0.3486	0.732	1.9266	-0.2916	0.0216	2.787	-0.3126	2.5092	2.5878	1.9548
123	0.711	-1.4076	-0.3768	-0.2274	-0.9954	0.114	-0.5118	-0.8742	0.213	0.6894	-1.2228	-1.287	0.597	-0.0924	-0.1068	0.5334	-1.749	-1.422	0.5832	-1.1448	0.4764	0.078	0.057
124	0.3552	0.0708	0.4908	0.3768	0.1776	0.2916	0.5832	0.1776	0.1068	0.1278	0.8316	0.3414	0.4476	0.5118	0.135	0.327	-0.135	0.8244	0.5616	0.6042	0.6042	0.1206	0.0708
125	1.1874	0.9882	2.3388	0.6186	1.7274	1.713	2.3742	-1.1304	1.9476	2.8224	1.2726	-1.0452	2.595	0.7962	1.3296	0.8388	0.9666	1.7844	3	0.2772	2.6874	2.538	1.7346
126	-0.0144	1.2372	0.078	1.4856	-0.9954	-0.5832	-0.2916	1.365	-0.8958	-0.6894	0.6822	1.5282	1.5072	1.365	-0.3696	0.2988	-0.8244	0.519	0.1494	1.095	0.0072	-0.5334	-1.173
127	0.4194	0.0282	0.7746	-0.6894	0.0498	0.8244	1.1016	0.6114	1.0164	1.1448	0.1992	0.4548	0.9312	0.6396	1.4076	-0.8244	-1.827	0.3552	1.4574	0.6966	1.4718	1.0452	0.4122
128	-0.0072	0.192	0.0144	-0.711	-0.4338	0.213	-0.5334	-0.5262	-0.4266	2.154	-0.1494	0.27	0.0144	0.135	0.249	0.3126	0.3342	-0.4692	-2.9148	-1.8984	-1.0452	0.3984	0.1206
129	0.1992	1.095	-0.2274	2.9148	0.2418	-0.4266	-0.4692	0.9666	1.4148	0.8958	0.3342	0.6756	0.6966	0.7608	-1.1088	-0.327	0.6258	-0.7536	-0.7254	0.924	-0.405	0.1704	0.0498
130	-0.7392	2.7438	-0.7818	1.4292	-0.3126	-0.9168	-1.1304	-0.3198	-0.2844	-0.867	-0.3552	0.7818	0.8604	1.8054	-0.9882	0.7182	-1.1016	-2.367	-1.0308	0.6258	-0.924	-1.5144	-1.365
131	-0.9738	-0.9102	-0.4476	-0.4476	0.2628	0.2916	-0.3342	-0.5334	0.1704	0.5118	-0.0354	-0.5046	-0.3696	0.3768	-0.5898	0.384	0.3126	0.0072	-1.059	-0.7536	0.3624	-0.0282	0.6396
132	-0.4692	1.1946	-0.3342	1.2936	0.2916	0.576	-1.905	0.846	2.0472	1.8624	0.7254	1.2654	0.2418	0.327	0.3768	0.249	-0.6894	0.384	-0.5688	-0.8178	0.5472	1.038	1.8984
133	-1.8624	-1.059	-1.7988	-2.6448	-0.6966	-1.287	-1.5852	-2.1894	-0.4476	-1.8342	-1.5072	-0.576	-2.3178	-0.9666	-2.922	-2.3604	-0.2274	-0.8814	-2.6874	-1.2936	-0.6114	-1.5924	-1.1376
134	1.5144	1.8912	1.4502	1.059	-1.4004	-1.905	-2.9856	1.8552	-1.0524	-2.943	1.7844	1.905	1.962	2.1612	1.4856	-1.8912	-2.7582	2.076	-2.5452	2.2038	-0.4974	-1.9266	-1.422
135	-0.5544	-1.6278	-0.9384	0.327	-1.2654	-0.6756	-1.6704	-0.8106	-1.1376	-0.6114	-1.443	-0.654	-1.6704	-0.0144	-2.9358	-1.0308	-0.903	-1.5924	-0.9456	-0.8886	-1.059	-1.5426	-0.384
136	-0.9528	-0.9954	-0.5616	-0.7962	-0.7464	-2.8434	-2.232	-1.2012	-0.7818	-0.9666	-0.6258	-0.7746	-0.6396	3	-1.8768	-1.9476	-1.23	-1.9266	-1.8696	-1.5216	-1.8696	-1.2438	-1.5996
137	0.768	-0.4836	-0.1992	0.4266	-0.7818	0.0996	-2.4882	0.3984	-2.9292	-3	-1.3932	0.3126	0.1068	-1.038	-0.5832	2.0898	-2.8722	-0.1566	-3	-1.2936	-2.9574	-3	-2.1756
138	-0.6822	-1.2012	-1.5	-0.3342	-0.5616	-0.789	-1.6776	-0.6468	-1.2012	-0.867	-1.962	-0.924	-0.3696	-0.4548	-0.654	-0.5688	-1.4358	-2.0118	-3	-0.0642	-0.9954	-0.1278	-2.3742
139	-1.173	1.7064	-0.9666	-1.4076	1.2228	-2.076	-2.4666	-3	-1.8696	-0.6468	-1.0452	-0.8814	-1.1586	-3	-3	-1.6068	-1.8486	-2.5524	-3	-2.04	1.1586	1.1658	-1.8768
140	-0.5616	-1.8696	-0.6894	-1.0662	-1.287	0.0498	-2.481	-1.6278	-2.424	2.481	-1.9122	-0.8244	-1.5642	-1.77	-0.1278	1.287	1.1586	-2.8434	-0.4338	-1.3578	-1.3722	0.6042	-2.076
141	-1.0452	-1.5924	-1.578	-0.3054	-0.9312	-1.77	-0.4692	-1.1232	-1.23	-1.6068	-1.3578	-1.2726	-0.2772	-1.059	-1.0026	-1.692	-1.2726	-1.2012	0.0996	-0.711	-0.5472	-1.2654	-2.0472
142	1.6704	-1.6068	1.8126	2.1756	0.0924	-0.4194	0.7464	-0.7536	2.3958	1.9764	0.9666	-0.7608	2.0616	-0.8034	2.673	1.0452	0.2772	1.6992	0.7608	0.4338	1.0092	1.5642	2.3106
143	-0.0426	-2.9856	-3	-2.9574	-1.7274	0.1848	1.4358	-2.9148	0.9312	-0.0426	-3	-3	-3	-0.9102	0.0642	-0.0216	-3	-3	0.5544	-3	2.6448	0.1422	0.405
144	0.2418	-0.327	0.654	0.2562	-0.1848	-0.597	-0.5334	-0.654	-0.3768	-0.1776	0.5898	0.2628	0.1278	0.924	-0.3552	1.287	-0.4266	1.4574	1.059	-0.462	0.5262	-0.3414	-0.3342
145	-0.597	-1.3578	-0.8814	0.5688	-0.0354	-2.2818	-1.7346	-0.9528	-0.1566	0.7962	0.2988	-1.3008	-0.5832	-1.5498	-1.5	-0.6894	0.6894	0.3696	-1.6704	-1.0452	-1.8984	-0.96	-0.6894
146	0.441	-1.4784	1.5	0.441	0.441	0.0852	1.0734	0.8814	2.3034	1.962	1.2582	1.038	0.1494	-2.3316	0.3414	0.3342	1.5144	-0.4764	0.8814	1.3722	1.095	1.1802	1.905
147	0.4908	1.4076	1.5498	1.0734	0.768	0.5832	0.8388	1.059	1.0524	0.4338	0.6684	1.2798	1.4076	1.6068	0.5046	-0.1494	-0.1422	-0.0426	0.8742	1.5282	1.4784	0.9384	1.0452
148	1.7346	-0.057	1.5	1.173	2.7582	3	3	0.2346	3	3	1.7916	0.0996	2.46	0.0282	2.6088	1.557	1.3296	0.3342	3	2.0832	3	3	3
149	1.3224	-0.3984	0.3984	0.0282	0.4548	0.2418	-1.0308	0	0.5898	1.1874	0.27	0.6468	0.27	-0.2562	0.3054	0.3486	0.3486	0.597	-0.0282	-0.249	0.1206	0.2988	1.0236
150	-0.2562	2.73	-0.9528	0.2844	-1.0236	0.192	1.308	-0.405	0.597	0.4974	-1.8984	-0.4194	-1.0524	-0.846	0.7746	1.8054	1.0026	-1.578	0.0498	2.4666	0.2418	1.6278	1.1802
151	-0.4908	0.2346	-0.462	-0.5472	-0.1278	-2.8932	-2.9502	-2.2182	-0.7536	1.962	-0.633	-0.8388	-0.7746	0.4692	-1.1658	0.3912	-2.7654	-2.5662	-2.2962	-2.8362	-2.3604	1.0308	0.2562
152	-0.867	-0.2628	-0.7746	-0.9738	-0.9528	-2.3532	0.0072	-1.4502	-1.0878	-1.1448	-1.0164	-1.5282	-0.9882	0.213	-1.3296	0.7038	-0.3768	-1.7202	0.5334	-0.5118	-1.2084	-1.827	-2.1894
153	0.4122	-0.9456	-0.9882	-0.8604	-1.7418	-1.173	-1.8414	-1.4502	-1.578	-1.2936	0.0216	-0.9528	0.2772	0.0642	-0.3486	1.059	-0.5046	-0.54	-0.8178	0.0216	-1.7562	-1.095	-1.7772
154	0.441	0.1848	0.3054	0.327	0.4836	-0.1638	1.308	0.2844	0.4974	0.3414	0.8244	1.7418	0.4692	-0.0144	-0.4338	0.0354	-0.0708	0.1776	0.3912	0.0642	-0.3624	0.213	0.7392
155	1.0026	-0.6966	0.3126	-2.403	1.422	-2.2254	-3	-0.4764	0.2772	-1.4292	1.23	-1.1304	2.232	0.0708	-1.9548	-0.2772	-2.8794	-1.4004	-1.8552	2.154	-2.4954	-1.4358	0.1206
156	-0.6042	-0.2916	0.4476	0.441	-0.9882	-0.5046	-0.2064	-2.8296	-0.9882	-1.5144	-1.365	0.3198	-0.8244	-2.7084	-2.616	-0.3126	-3	-3	-0.7818	-0.7962	-0.7746	-2.232	-2.5524
157	0.5472	0.5616	0.213	0.2988	0.6684	0.1638	-0.768	0.2418	0.2202	1.1088	0.0852	0.2844	0.1638	0.1704	0.4908	0.7818	0.8388	-0.1422	-1.1514	0.441	0.0216	0.924	-0.6468
158	0.4908	2.0544	-0.3342	1.2372	-0.96	0.192	-2.6016	-1.0734	-0.9384	-0.96	-1.8552	0.8814	-1.0092	-0.2772	-2.4954	-1.9266	-2.6946	-1.5216	-2.2392	-0.4266	-1.443	-2.4102	-2.1114
159	0.4476	-0.3414	0.7818	0.5688	0.0072	-0.8604	-0.0144	0.057	-2.133	0.1992	0.3126	0.327	0.3342	0.3552	0.2916	1.1946	-0.7818	-0.1068	-0.4266	3	-0.0924	0.2628	-2.6946
160	-0.3552	3	-1.1802	-1.5	-0.9666	-1.4502	-1.5996	-1.3152	-1.0026	-0.732	-0.903	-0.6966	-1.1946	-1.2654	-1.4784	-1.7988	-2.3106	-1.116	-1.0524	-1.5708	-1.6206	-0.9882	-1.4784
161	0.7962	0.3696	0.7392	0.789	0.654	0.3414	-0.3486	-0.135	0.768	1.059	0.3984	0.9456	2.2182	0.3486	0.5262	2.9784	-0.3768	-0.1566	0.213	-0.249	-0.9456	-0.384	0.2988
162	0.6894	-0.3696	0.711	-0.057	-0.1206	-0.8244	-2.289	-2.5452	-0.114	0.2202	0.3126	-0.5118	0.0354	-0.7392	-0.3696	-0.0072	0.0924	-0.5262	-2.3316	-2.403	-2.9292	-0.7392	-2.6016
163	1.2654	-1.8054	0.7818	-0.192	0.7182	-0.6894	1.578	-1.2012	2.9574	0.9882	-0.7464	-0.8886	-0.5118	1.6776	-0.1068	-1.7274	-0.4974	1.1514	1.6704	-0.9102	0.54	0.1638	3
164	0.9168	-1.9836	1.749	1.77	0.2628	0.789	-1.1946	1.386	0.711	0.9738	-0.8106	-1.1946	1.6848	-1.2654	-0.903	-1.2654	0.3342	-2.1468	1.0524	0.8532	1.5924	0.9954	1.059
165	1.5642	-1.0662	-0.4194	-0.5898	-0.2418	-0.4836	-1.5924	-0.3552	0.6258	0.4908	-0.7464	-0.6186	-0.135	-0.6684	0.6468	1.2654	-1.1448	-0.6258	-0.2202	-0.5118	0.2988	0.2628	0.3342
166	-0.654	-1.9548	-0.9666	-1.941	-2.787	-3	1.1088	-0.4338	-2.673	-2.2818	-2.6874	-1.0452	-1.941	-2.7372	-0.1704	0.7818	-2.9502	-3	2.346	-0.5118	1.7628	-2.9148	-2.8296
167	0.2844	0.327	0.633	1.8198	-1.3008	-0.6966	-1.116	1.7988	-0.213	-0.057	2.0046	1.4004	2.0544	0.7746	-0.1638	0.3768	-0.0216	2.595	0.0282	1.7844	-0.7464	0.2988	0.1776
168	0.4908	-0.6966	2.3106	-0.2346	1.7844	3	3	-1.0164	2.6658	2.7012	-1.5072	-0.8742	-0.7038	0.0852	-2.8794	0.1068	-1.557	-1.8624	3	-0.9738	3	3	3
169	1.095	-0.1848	0.2628	0.3486	-0.1776	1.0236	0.2418	0.384	0.846	1.0092	0.4476	0.4338	0.867	0.7962	0.5262	1.3008	0.6396	0.3342	0.4974	0.327	0.576	0.8814	0.6042
170	1.9974	1.2228	2.3316	1.1658	0.4908	1.038	2.1114	1.962	1.5852	1.7274	1.4928	0.6468	1.287	0.924	1.9338	1.7562	1.2936	1.9548	2.232	1.6566	2.7654	1.8984	0.7182
171	-1.2084	-1.4856	0.9882	-1.3224	-1.2798	1.6422	2.7798	-1.5216	1.0662	1.7988	-1.6422	-0.732	2.0334	1.4784	-1.1586	-2.3814	1.884	-0.9666	3	-0.96	1.4718	1.4718	2.9928
172	-0.7818	-1.5426	-1.3578	-1.614	-0.9456	0.0996	-0.7464	-0.2064	-1.2156	-3	-1.1658	-0.9168	0.249	-1.422	0.5832	0.057	-0.9954	0.1422	0.0924	-1.0026	-0.6186	-1.1946	-1.0092
173	-1.5216	-1.6992	-1.116	-1.7064	0.1566	1.1514	0.3342	-0.6114	1.4502	-1.4574	-1.9548	-1.8486	-1.3434	-1.5708	1.038	-0.7536	0.2274	-1.5	0.5898	-0.96	0.1068	1.9476	1.3008
174	1.4292	-0.576	1.4784	-0.0072	0.96	0.2064	0.1206	-0.1422	0.6396	-0.1638	2.0118	-0.2628	-0.0282	0.2064	1.7418	-0.057	0.5334	0.5118	-0.8244	0.1638	-0.5046	-1.5708	0.3984
175	-0.3342	0.1776	-0.2628	-0.3486	-0.3126	-0.5616	-1.3296	-0.5118	-0.3552	0.4692	-0.2844	-0.3198	0.1776	-0.192	0.1992	0.3912	-0.5832	-0.519	-0.7392	-0.711	-0.8742	-0.9102	-1.2654
176	-1.0806	1.0806	-0.6894	-0.5262	-0.7254	-0.3624	-0.846	-0.9456	-0.789	-0.9168	-0.6186	2.9646	-0.8178	-1.614	-0.8106	-1.0806	-0.867	-1.3008	-0.7254	2.4666	-1.287	-0.6258	-1.0524
177	-1.827	-1.0878	-3	-3	-3	-3	-3	-3	-3	-3	-3	-1.5216	-1.4646	-1.578	-3	-1.8984	-3	-2.7582	-3	-1.443	-2.9928	-3	-3
178	-0.213	0.1566	0.1848	0.135	0.192	0.327	-0.0354	0.0354	-0.597	0.7038	0.1848	-0.6396	-0.1638	-0.057	0.135	0.2418	0.5688	-0.0282	0.2418	0.0072	0.0642	0.1422	-0.0852
179	0.2274	0.0498	0.1776	1.0878	0.4908	0.441	0.5334	0.405	0.1992	0.0282	0.0642	1.1304	0.0072	0.3054	0.5472	0.6258	0.6684	0.2772	0.633	-0.078	0.5472	-0.2346	0.078
180	0.7392	-0.5472	-0.3768	-0.4836	-1.3224	-0.327	-0.8316	0.597	-0.0708	-0.3552	-0.4836	0.6042	0.5898	0.1206	1.0806	-0.4122	-0.4692	-1.5708	-0.8034	0.0282	0.6186	-1.7562	-0.0282
181	0.5118	-1.2228	-0.9168	-0.1278	-0.0072	0.768	-1.0164	-2.2038	-0.7038	-0.903	0.1206	-0.8742	-0.3768	0.8532	-0.0852	3	-2.6016	0.4548	-0.1638	-3	-2.133	1.0308	-1.8768
182	3	3	0.9528	1.1586	0.597	0.1422	-0.4266	3	-0.2562	0.7038	2.9928	3	3	3	-0.0072	3	0.6114	0.846	-2.5236	3	-0.135	0.249	-0.1776
183	1.7772	0.7536	1.4646	0.8316	-0.8958	-0.5832	-0.4836	-0.0282	1.059	0.0354	-0.6186	-0.8316	1.308	0.867	0.0216	-1.2012	-0.0924	-0.9666	1.7562	1.3722	1.4292	0.3198	-0.1278
184	-0.6114	-0.8178	-0.135	-0.8178	-0.0996	-2.1042	0.1206	-0.789	-0.4692	-0.2418	-0.9168	-0.8388	-0.8244	-1.7628	-1.6206	-1.6776	-1.4718	-0.597	-1.6704	-1.5144	-2.0262	-1.2936	-1.0092
185	1.3224	1.3224	-0.768	0.9528	1.7988	0.1422	-0.2562	0.2628	1.3224	-0.846	-0.057	1.3506	1.1874	0.2988	-1.1514	-0.6612	0.3552	0.1776	-1.5144	0.6258	1.6422	1.1874	1.6848
186	0.4194	-0.3198	0.597	-2.097	-0.7392	-0.405	-0.576	0.3198	-0.5262	0.6186	-1.8984	-0.4266	0.867	-1.2228	-0.576	-1.4574	1.1304	-1.635	-1.9122	0.8886	-0.462	0.768	-1.9908
187	0.8532	-2.0688	1.8486	-0.654	-2.0118	-1.1802	1.4148	-0.2346	0.7392	1.0734	-1.884	0.924	0.6894	-0.1704	1.6422	-0.1638	0.3342	0.732	1.6494	-0.5832	-2.0472	0.2628	0.135
188	-0.1206	-1.8486	-0.5616	-0.4692	-0.078	-2.019	1.0026	1.287	-1.2084	-0.4764	-0.3768	-0.597	-1.095	-2.403	-1.2582	-1.1514	-0.9882	-0.3912	-1.2228	-1.2228	-0.2628	-0.3984	-1.5144
189	-0.0708	0.0216	0.4908	2.0472	0.0216	-1.422	1.0092	1.4646	-0.6042	0.0216	-0.3552	1.6278	1.3434	-0.597	-1.9338	-0.3696	-0.3486	-0.9384	2.0118	-0.0708	1.884	0.0642	-0.1206
190	-0.5688	-1.3722	-1.4646	-1.0662	-1.0878	-1.3362	-2.1396	-2.2182	2.3958	-0.8958	-1.0026	-0.789	-1.059	1.8984	1.9692	-2.0544	1.0164	2.4384	0.867	-2.268	0.3696	-1.6848	-1.5996
191	0.4548	-0.5334	1.1232	1.308	2.4384	2.9148	0.924	0.6612	2.1396	2.7228	1.095	-1.0164	1.0734	0.1848	1.3434	0.1422	3	-0.2202	0.8178	0.3768	1.8486	1.941	2.6514
192	1.1376	0.135	0.5616	0.7038	0.576	0.6396	0.0426	0.2346	0.7464	0.6894	0.3342	0.96	1.059	0.5046	0.9102	0.3696	0.2628	-0.2844	0.4908	0.519	0.6894	0.6186	0.5262
193	0.597	0.6186	0.5472	0.6396	0.1638	0.6756	-1.2012	1.0734	0.846	0.4836	1.3224	0.4908	1.0734	0.3552	2.0262	2.0118	-0.789	1.8126	-0.8814	1.2654	0.0642	0.2988	-0.9882
194	-0.462	0.0426	0.3054	0.3486	-1.1802	-1.713	0	2.4528	-0.0924	-0.8106	-0.8814	-0.6186	1.9194	0.4194	-3	-1.8984	-0.6258	-2.886	-0.5472	0.654	-1.8198	-2.7936	-2.3958
195	1.2936	-0.8106	-0.4476	-0.3552	-0.2844	-0.867	1.3932	0.2562	1.2012	1.5996	-1.0806	-0.5688	0.3696	-1.1586	1.2438	0.8958	0.6114	-2.097	1.6278	-1.173	0.6186	1.23	1.5498
196	-0.3198	1.4004	0	0.0498	0.3414	0.2064	0.192	0.5616	-0.0996	0.6894	0.0072	0.0426	-0.3126	0.2562	0.2202	0.078	-0.4338	-0.0354	-0.3126	0.0426	0.0996	0.135	-0.4548
197	-3	-0.6684	-3	-2.922	-3	-3	-3	-2.4954	-2.9856	-3	-3	-0.597	-0.405	-1.3578	-2.808	-0.0072	-3	-3	-3	-0.3342	-3	-2.9004	-3
198	-1.9908	-1.2438	-1.9338	-0.9882	-1.6422	-2.5164	-2.7372	-1.4358	-2.7798	-3	-1.0164	-1.1376	-1.0662	-0.9168	-1.9338	-1.7346	-3	-2.1684	-2.538	-1.2654	-2.0832	-2.751	-2.595
199	0.1776	-0.0216	-0.0282	0.0354	0.135	-1.4004	-0.5118	0.0996	0.3414	0.3198	-0.1704	0.1992	0.135	0.0144	-2.0262	-0.8178	-0.078	-0.6684	-0.0996	-0.0498	0.0354	-0.4974	-0.0996
200	-0.8034	-0.789	-0.9528	-0.6756	-0.4476	-1.4502	-1.713	-0.7182	-1.0662	-1.1874	-0.96	-0.6042	-0.1566	-0.8316	-0.0498	-1.1448	-1.713	-1.0452	-1.2372	-0.249	-1.173	-0.9954	-1.3152
201	1.2726	-0.9666	3	-0.4338	-0.6756	2.4954	-0.732	-0.7818	-0.3126	0.6894	-0.1068	0.4692	-0.1776	-0.8106	0.9168	-1.905	-2.0118	3	-0.0924	0.3624	-1.635	1.5144	-1.3932
202	0.3198	0.54	-0.405	-0.27	0.4548	0.462	-0.2274	0.4266	0.6114	0.2916	0.846	0.6894	0.7818	0.6468	0.5046	0.192	-0.2064	1.173	-0.192	0.2346	0.327	0.3768	-0.2628
203	0.0498	1.8198	-1.2084	1.7844	2.3814	-2.616	-1.2012	2.0118	-2.7798	1.5996	-0.7608	-1.1658	1.941	-1.8414	1.2012	0.3768	1.7064	-2.2182	-2.3244	1.4502	-0.2844	-2.7582	-0.6258
204	0.1422	0.3054	-0.7962	0.768	-1.3152	-1.6776	-1.2228	-0.213	-1.884	0.4266	0.2562	-0.1422	0.4476	0.3414	-1.095	0.327	-1.1232	0.8244	-0.633	-0.1566	-0.6756	-1.5144	-1.5996
205	0.3984	0.5898	-1.7844	-1.7202	-0.4974	-1.6278	-2.808	0.4908	-1.287	-2.04	-1.5354	-0.846	-1.9548	0.6684	-0.27	-0.078	-2.4456	-0.4338	-3	0.711	0.9666	-1.5996	-2.6016
206	-2.097	-1.8414	-1.6992	-1.0026	-0.903	-1.8696	-2.3244	-2.5662	-1.365	-1.1874	-1.116	-1.5852	-1.0308	0.2988	-0.8886	-0.8958	-2.7582	-1.3152	-1.308	-1.9338	-1.2372	-0.8532	-2.0898
207	0.6258	-2.3742	-1.827	-1.6992	-1.5642	-2.0262	-2.4954	-1.6206	-1.7274	-0.3414	-1.8912	-1.7628	0.0708	0.057	-2.1756	0.078	-2.1612	-2.403	-1.8912	0.441	1.0878	-0.327	-1.9548
208	-1.7562	-2.9358	-2.211	-1.5354	-2.2182	-2.6658	-3	-1.4502	-2.0832	-1.9476	-2.5734	-1.7418	-2.1612	-1.8768	-2.0046	-2.6304	-2.5026	-1.941	-1.941	2.5662	-1.6776	-1.77	-2.154
209	0.4692	0.2844	-1.3008	0.711	-1.5	-1.2156	-1.5642	0.6258	-2.4102	-0.4836	-0.9528	0.4836	0.5616	0.405	0.1704	0.8742	-0.6258	-0.0996	-1.1448	0.384	-0.4692	-0.9312	-1.1658
210	-0.8604	-0.4548	-0.5832	-0.6612	-0.384	-0.2346	-3	-1.2084	-0.7746	0.2274	-2.076	-0.4764	-0.6684	-1.2654	-0.4476	0.1566	-1.6848	0.384	0.135	-1.7064	-1.6068	-0.654	-2.268
211	0.6468	-1.4856	0.8814	0.6966	-0.768	0.3342	0.249	1.0734	1.095	1.3008	3	1.3794	1.23	1.0092	0.924	-0.1494	-0.0216	3	1.0662	1.287	0.6258	1.2012	1.1016
212	0.249	0.0144	-0.078	0.0282	-0.462	0.1566	-0.5472	0.0498	-0.3552	-0.4122	0.3054	-0.441	0	0.0924	-0.1992	0.1068	-0.3768	0.2274	-0.3342	0.0924	-0.4476	-0.27	-0.4692
213	0.27	-0.6258	-0.654	1.6992	-0.6396	-2.0334	-0.4692	0.7254	0.1068	0.4338	-0.5046	1.2228	1.635	-0.6612	0.2772	0.2772	2.2746	-0.1278	-0.6258	1.9266	-0.7392	0.1068	-0.0072
214	1.1658	-0.7608	1.0734	1.905	2.0688	0.6684	0.7464	1.386	2.2038	2.559	2.6304	1.4358	1.1448	0.1422	1.7916	-0.327	2.1756	2.0472	0.9738	0.4836	0.1704	1.8198	1.7418
215	1.9476	1.6848	2.9856	-1.5924	3	3	-0.2916	2.5806	3	2.9076	3	2.5026	3	1.8984	2.3958	2.1186	3	2.8722	0.4974	2.9358	0.903	3	-1.3296
216	3	0.057	2.8296	3	2.3316	2.3106	2.3742	2.424	2.1186	2.7012	2.865	3	2.9004	2.2038	2.5878	1.8696	-0.7746	2.7156	2.673	2.3106	2.5452	2.2254	2.5806
217	-2.481	-1.251	-2.4954	-1.0806	-2.019	-2.5524	-2.6088	0.384	-2.4954	-2.5452	-2.0334	-1.3008	-1.5498	-2.9718	-2.403	-0.2916	-2.6376	-1.9836	-2.4168	-2.0046	-2.2254	-2.8008	-2.559
218	1.4292	0.0426	0.7182	0.6468	0.3912	1.6992	0.1494	0.3054	2.367	2.1468	0.4548	0.6822	0.5832	0.6042	1.1802	1.1946	2.019	0.5544	0.8742	0.576	1.173	2.211	2.6304
219	1.3794	-1.9692	0.3696	-0.0072	1.1586	0.6042	1.1016	-0.0996	2.1966	2.1684	-1.308	-0.7182	0.2772	-0.4836	2.1042	1.3362	1.4784	-0.9102	1.0026	1.3296	0.4476	2.0832	1.5282
220	-1.3932	-0.2916	-0.2628	-1.1586	1.8198	0.4836	0.5118	-1.6422	2.3742	2.3316	0.4764	-0.2418	-0.6114	-0.2064	0.0144	0.078	1.4856	-1.095	-0.54	-0.2274	-0.7464	1.1448	0.5472
221	-1.1586	-2.019	-0.6042	-1.1874	-1.749	-2.8506	-2.403	-1.0662	-1.8198	-1.8624	-2.133	-1.1232	-1.5426	-2.7228	-2.7156	-1.6068	-2.7654	-1.9266	-3	-2.1042	-2.7084	-2.8434	-2.5734
222	1.5216	0.846	-1.3224	1.2084	0.711	-0.4836	-1.827	1.9122	-0.768	-0.8958	-0.5334	1.4646	2.0472	1.4076	-0.0498	1.6566	-1.1658	1.5354	-1.5924	2.3532	-1.3722	-0.2988	-0.192
223	0.3912	-0.9738	-0.6612	-0.4476	-0.4548	-0.789	-0.3126	-0.249	-1.9974	-0.7608	-0.3696	-0.7254	-0.4122	-0.3768	-1.23	-0.0144	-1.578	-1.4004	-0.405	0.0354	-0.7962	-0.5544	-0.114
224	-1.4502	-0.6822	-1.5282	-1.6068	-1.8198	-1.7628	-1.7562	-1.1874	-1.6494	-1.6704	-1.3224	-1.23	-1.3932	-1.5216	-1.2012	-1.4718	-1.6278	-0.7392	-1.6848	-0.9456	-1.2654	-1.422	-2.0688
225	1.173	0.9738	0.7746	0.768	3	-0.732	-0.9168	0.384	0.9456	2.9784	1.3932	-0.3624	1.038	2.5236	2.4168	1.4148	1.884	0.6894	-2.2392	0.633	1.4358	0.114	-0.9882
226	-1.365	-1.1514	-1.1874	1.6566	-1.059	-0.6966	-1.059	-1.3794	-1.962	-2.1042	1.749	-1.3224	-1.4718	0.96	-0.4548	-0.5898	-1.0734	-0.2274	-0.5616	-1.3434	-0.2418	-0.8106	-0.924
227	1.038	-0.0144	-0.654	-0.3912	-0.4122	-0.7392	-0.6822	1.6422	-0.7182	-0.7536	1.8126	1.7202	-1.0524	1.0452	0.6258	-0.3984	0.633	-2.019	-0.768	-0.6258	-1.1088	1.4358	-0.3912
228	0.2202	0.078	-0.5118	0.2562	0.5616	0.7182	-0.6396	-1.2156	0.6042	0.7254	-0.3486	-0.2064	0.3696	1.038	0.6684	-0.6468	0.5046	-0.903	0.4974	0.5334	0.5262	-0.5118	-0.7464
229	0.789	-0.9528	-0.0072	-0.5898	1.1514	-1.4358	-1.0524	-1.059	-0.0852	0.1206	-0.1638	-0.3198	-0.2628	1.308	-0.789	-0.789	-0.3984	-1.0452	-0.1992	-0.5046	-1.0806	-0.6186	1.0806
230	0.8388	1.7202	-0.7182	1.2228	-0.5688	-0.9528	-0.633	0.6684	-0.9666	0.9102	-1.1802	-0.8604	1.0308	-0.54	1.4718	0.597	-0.9102	0.6258	0.9738	-0.867	0.1776	-1.0308	2.0334
231	-1.0452	-2.559	-0.8604	-1.635	-1.443	-1.9974	-2.4528	-2.8152	-1.6278	-0.6114	-2.787	-1.4502	-2.2962	-3	-0.981	-0.9384	-2.7936	-3	-2.1396	-2.1114	-0.867	-2.154	-2.673
232	0.3054	0.2988	-0.0282	-0.1638	-0.2202	-0.9168	-1.1232	-0.4122	0.0144	-0.078	-0.4908	0.4122	0.0426	0.0072	-0.6396	0.4338	-0.5262	-0.0426	-0.981	0.4122	-0.0354	-0.6822	0.0282
233	1.614	0.5046	0.7254	1.038	0.1638	0.2418	1.1874	0.9738	1.0452	-0.213	0.7962	0.8532	1.1304	1.4292	1.1658	0.9666	-0.2988	1.1802	0.9312	1.2798	1.0164	1.4502	1.4358
234	-0.0072	-1.5426	0.5262	-0.0216	-0.0144	0.0072	0.8106	-1.3362	1.4292	1.5072	0.213	-0.0354	0.3126	-0.3624	0.0216	0.0216	-0.0072	-0.441	0.5472	-1.4646	0.867	0.7608	0.9528
235	1.9974	0.0216	1.1586	0.96	0.27	2.7438	0.597	2.0118	1.8126	2.9148	1.5282	0.9666	0.7038	2.0334	1.4784	2.1468	2.9718	0.0996	2.9718	1.2372	3	3	3
236	3	-2.2962	-0.7182	0.3486	2.424	2.4954	-0.1704	-0.8604	3	3	-0.9384	-2.1612	-1.8552	-0.0216	2.8932	2.8224	1.1304	-0.384	0.213	-1.2228	-0.8814	2.6946	2.9928
237	-1.3224	1.2156	-1.3296	1.6494	-1.5924	1.2084	-0.96	1.0662	-0.6894	0.7962	-0.6468	0.0282	1.116	1.251	-1.038	-1.2084	-0.6396	-1.1016	-1.2156	-0.8604	-1.1658	0.7392	-0.0282
238	-0.327	-1.2372	0	-0.3342	-0.8742	-0.9954	-0.633	-0.5898	0.3912	0.0216	-0.0072	-0.9666	0.441	0.0642	0.1206	-0.3624	-1.6848	0.1848	-0.3768	0.1776	0.0996	0.213	-1.0092
239	-0.7038	-1.1376	-0.7536	-1.2726	-1.9836	-2.0262	-1.635	-0.4908	0.4548	0.2844	-1.6206	-1.6566	-1.2936	-2.3388	0.3984	-0.3198	-0.732	-1.5642	-1.3008	-1.0806	-1.4076	0.2628	0.1776
240	2.6658	2.1186	2.9292	2.0832	-0.597	0.4974	1.827	2.7156	-1.2372	-0.114	3	2.424	2.9502	2.7654	0.3984	0.4122	-1.5852	3	1.7274	2.3034	3	0.057	-1.6992
241	0.0498	-0.0708	0.2202	0.1704	0.0144	0.2772	-0.8316	0.2562	0.078	0.0996	0.0216	0.0354	0.0852	0.3552	0.213	0.0072	-0.2346	0.1776	-1.0452	0.1278	-0.1704	0.0852	0.1068
242	-0.3552	0.2772	-1.23	0.4476	1.0734	-1.251	-0.5898	2.787	-1.7346	0.9528	0.9312	-0.8178	2.2746	1.1016	1.4574	-0.7392	1.9908	-1.0878	-3	0.7746	3	-1.0308	-0.4692
243	-0.0282	3	0.2064	-1.038	0.1206	-0.8814	-2.9784	-1.8552	-1.0734	-2.3886	-0.6468	1.2156	0.4764	-0.54	-0.9312	-1.749	-3	-2.6874	-2.7438	-1.7844	0.9738	-1.5282	-2.9358
244	-0.6966	-0.1848	-0.6894	0.54	-0.0216	0.0072	-1.1514	0.3912	-0.0642	0.0642	-1.1586	-0.4548	-0.0216	1.0806	-0.3126	-2.0544	-2.2746	-2.04	0.9384	-0.3126	-1.7346	0.057	-0.213
245	-0.5688	-1.4928	-1.2726	2.2608	-1.1586	0.7608	-1.2726	-1.0806	-1.6422	-2.076	1.3578	1.4004	-1.2012	-0.3984	-1.2228	-1.3362	-1.3008	-1.4928	-1.8198	-0.9312	-1.2156	-0.9102	0.711
246	-1.2372	-1.4292	-0.654	-1.3434	-0.9456	-2.097	-1.6992	0.0072	-1.1946	-0.5544	-1.0092	0.4692	-0.768	-1.6848	-2.2038	-1.5498	-2.5164	-2.0334	-1.5282	-1.287	-1.4004	-1.386	-2.3178
247	0.3984	0.213	-0.213	0.0642	-0.0498	-1.2084	-0.3912	-0.4122	-0.4836	-0.5334	-0.6468	0.1704	0.0642	-0.1422	-2.133	0.2562	-0.8742	-1.5924	-0.0498	-0.4548	-0.2844	-0.8958	-2.0118
248	1.749	0.6822	-0.6042	2.346	2.538	2.019	-1.2654	-0.1638	0.789	2.0118	1.0026	0.6396	0.0642	0.1206	1.7562	1.2936	1.3224	0.3342	-2.9718	-0.078	-3	2.2746	0.1992
249	0.9738	0.654	1.0026	-0.4692	0.8814	-0.4908	-0.5118	-0.654	0.3552	0.114	0.8244	0.0924	0.4122	-2.1468	-0.903	-0.7038	-0.1068	1.0734	0.057	0.405	-1.0164	0.0426	-1.9194
250	-1.5924	-1.7418	-1.4928	-0.903	-1.2084	-2.6016	-2.6016	-1.557	-1.0092	-1.1874	-1.3008	-2.0898	-1.4856	-1.7628	-1.6704	-1.443	-2.2962	-1.287	-2.2536	-1.5498	-1.905	-1.8198	-1.6566
251	-0.9528	-1.4292	-0.6684	-0.519	-1.059	-1.2012	-1.5996	-0.8178	-0.4974	-1.059	-0.9168	-0.6186	-0.54	-1.1658	-1.0026	-0.5472	-1.0524	-1.0662	-1.4856	-0.6966	-0.8106	-1.0164	-1.2936
252	1.1016	-1.0524	-0.2628	-0.9666	-0.5544	-0.3768	-0.846	-0.1776	-0.7182	-0.3054	-0.6468	3	-0.7746	1.8768	-0.7608	-0.867	-1.3578	-2.3388	-0.8106	-0.4194	-1.884	0.2916	-2.5236
253	3	1.6704	3	3	2.5164	3	-0.4122	0	2.5452	2.8506	3	3	2.9784	3	3	1.3434	-2.8152	3	2.922	2.6514	3	1.4358	0.8034
254	3	-1.713	2.9928	3	2.6088	2.7726	2.1468	3	3	2.7156	3	3	3	1.7628	3	2.3814	1.7628	0.8604	2.289	3	2.9502	2.673	2.1468
255	-0.654	1.1016	1.7064	1.2084	-0.249	0.0072	0.4122	0.6822	-0.8958	-0.846	0.3696	1.2936	2.1822	0.8244	-1.4292	-0.7254	-0.4122	0.0426	1.095	1.0524	1.0452	-0.3768	-0.5334
256	3	-2.5524	-2.2038	-1.4784	1.1514	-1.8624	-2.5026	-2.5806	2.8296	2.3532	-2.4738	-1.7772	-1.4928	-1.6776	0.7962	3	-2.5092	-2.5806	-1.6992	-2.0334	-1.635	2.7012	2.3742
257	-0.135	-0.4476	-0.0072	0	1.884	2.3388	1.4646	-0.441	2.4882	0.3624	-1.1016	-0.8814	1.5216	-1.1802	-1.308	-0.384	-1.5282	-0.7536	2.4954	0.27	2.6016	-0.1704	3
258	-0.0144	1.287	-1.287	-1.3008	2.4528	1.0662	-1.614	1.0806	-2.2746	-0.3912	-2.3532	2.3244	1.0026	0.711	-1.557	-0.2772	-1.6566	-0.867	0.0072	1.9122	-0.3414	-1.0806	-2.2464
259	0.8958	-1.4784	2.7084	2.4168	3	0.2628	0.5472	1.8414	-2.73	-1.5852	0.5046	0.6114	2.8362	2.4168	-2.6658	0.597	-2.9292	0.9312	2.1042	1.1586	1.7628	-2.9292	-2.7156
260	0.2562	-1.2654	2.3604	0.4836	2.268	2.2464	1.578	0.6468	2.5092	1.0524	0.0426	-0.0072	2.9784	0.5616	-2.7012	0.0072	-0.6822	0.0144	3	1.4574	2.6586	2.6304	2.3814
261	0.576	-1.4358	-1.443	-1.3932	1.3578	0.732	-1.941	-1.713	-0.8244	0.0426	-1.1802	-1.0734	0.0072	-0.846	-0.4764	0.0216	-1.5216	-0.5262	-0.5334	-1.3932	-1.1304	-0.6612	-1.308
262	-0.1494	-1.3722	0.4908	-0.8886	-0.0282	0.114	0.5262	-1.5282	0.1566	1.3578	-0.519	-1.7202	0.3768	-1.5282	0.2064	0.2562	0.1494	-0.8604	0.1068	0.0144	0.597	0.5832	0.2202
263	-0.4836	-0.1776	0.3054	0.8604	0.9102	0.2628	-0.5898	0.768	-0.4974	-0.1848	1.2228	0.4194	0.0924	0.6894	-0.1422	0.1278	-0.4266	1.116	0.1278	0.1704	-0.2202	0.2628	-0.519
264	2.3958	1.9764	2.1258	2.1612	1.884	2.019	1.4574	3	0.9384	2.5164	1.287	2.2608	2.6658	2.3532	1.557	2.0688	1.77	1.1514	1.5708	2.424	1.8126	2.8008	-0.6258
265	2.886	0.3126	0.654	1.692	0.9738	1.578	1.9122	1.2726	0.2772	0.249	1.365	1.9476	1.1802	2.0118	-0.2346	3	0.0354	1.0026	1.8912	1.0236	3	1.9122	0.6258
266	0.8742	0.0144	0.9738	0.5046	0.4692	0.9954	0.0144	0.7464	1.0806	0.6114	0.1992	0.2844	0.867	1.1376	-0.4266	0.9882	0.1638	0.6258	0.3912	0.5688	0.8316	0.8886	0.6468
267	3	-2.7798	2.8224	2.6232	0.462	-1.7772	2.7372	0.2988	3	3	0.3696	0.9738	2.9784	0.0216	-2.7228	2.865	0.5262	0.3984	3	2.2962	3	0.7464	3
268	-0.6684	-1.9908	-0.7254	-0.4692	-0.5334	-1.038	-0.6822	-1.5282	-0.7746	-0.54	-0.7182	-0.4338	-0.1992	-0.9168	-1.0164	-0.3414	-0.192	-0.7038	-0.597	-1.1232	-0.2844	-1.5996	-1.0164
269	-0.0144	0.0072	-0.6186	0.0216	-1.4004	-0.903	-2.1258	-0.7392	-1.8054	-1.1376	-1.1514	-0.0354	-1.6278	-0.0072	-1.116	0.6114	-1.5426	-2.0832	-2.1042	0	-1.9836	-1.4784	-1.23
270	-1.4646	1.4076	2.7012	2.481	1.827	-2.211	0.384	1.578	2.3886	2.0544	1.5996	1.7346	1.9692	-2.289	0.3054	1.1088	0.5898	-2.865	-1.251	1.5426	-3	-2.1966	0.6684
271	-0.4692	-0.981	0.0354	0.633	-1.4502	0.7746	-0.2988	0.9528	0.6612	-0.1848	-0.2772	-0.9102	0.4476	0.4476	0.6822	0.5832	-0.6468	-0.7962	0.732	0.4266	-0.4266	-0.1848	-0.1422
272	-0.4194	-0.7392	-0.981	-0.9738	-0.5832	-1.2156	-0.9168	0.2916	-0.8886	-0.6894	-0.5334	-0.9954	-0.3768	-0.903	-1.5144	-0.8316	-0.6258	-0.7392	-0.9882	0.0144	-0.0642	-0.8316	-0.4338
273	0.9102	0.3126	0.2916	0.597	0.1848	-1.095	-2.9004	0.2628	-0.768	-0.9312	-0.2628	0.2346	0.711	0.327	-1.0734	1.3578	0.0144	-0.519	-1.713	0.8244	0.1704	-0.633	-1.7202
274	-1.365	1.6704	-1.2726	-2.0118	2.0544	-2.4528	-3	1.3578	-2.1966	-1.6422	-2.9148	-1.1376	1.3008	-2.6016	-2.6088	-0.576	-1.422	-2.8362	-2.751	1.2084	-2.211	-2.5092	-1.9836
275	0.8604	-0.2418	-0.9456	-1.0092	-1.7274	-2.6232	-3	-0.1206	-1.7562	-1.8552	-1.6278	-0.5616	-1.1874	-0.213	0.732	1.365	-2.9574	-2.7936	-2.2536	0.078	-2.7726	-2.9148	-3
276	-0.867	2.4882	-0.3912	-0.2064	-2.2392	-2.8932	-2.4528	-0.3198	-1.0878	1.6776	-1.4076	1.6704	-0.7608	0.8178	-0.9528	3	-1.962	-2.9148	-1.6704	-0.5832	-1.4928	-2.8434	1.4004
277	-0.0852	-0.3552	0.4194	-0.078	0.0426	1.5498	-0.96	-1.0092	-0.0426	0.0708	-0.3768	0.1566	0.2562	0.0282	0.6966	1.4292	0.1494	-1.2156	1.8912	0.8106	-0.0354	-1.8486	0.8604
278	0.5898	-2.538	0.5688	0.114	-0.327	0.1278	-0.6612	0.6186	0.8388	-0.0354	-0.1992	0.057	0.6468	0.2628	0.597	0.0426	-0.5898	0.2274	0.078	-0.1422	0.1776	-0.0144	-0.0498
279	-0.2916	0.1566	-1.635	-0.633	-0.1494	-0.3486	-2.9148	-0.0216	0.4266	0.213	-1.0026	0.7536	-0.4476	-1.1088	-0.654	1.1658	-2.1114	-1.6704	-2.6088	0.3696	-0.4194	-2.1114	-2.8794
280	0.0852	-2.9784	1.4928	1.7418	0.5334	1.8126	0	0.3552	2.424	2.1468	2.1186	1.4718	1.4076	-0.0498	0.8958	-1.557	0.0708	1.3008	1.6494	0.0708	1.7988	2.7156	2.154
281	0.6186	0.8604	-0.8388	3	-0.8388	-1.4004	-1.2582	1.3152	3	1.9338	-1.0662	-0.6756	0.5334	-0.1776	3	1.8054	-2.943	0.0498	-3	-2.0262	-0.405	-2.1822	-3
282	-2.1684	-1.3434	-1.2438	-2.5026	-1.9338	-0.8814	-0.1704	-2.289	-1.8912	-1.4292	-2.1684	-2.5524	-1.962	-1.7628	-2.2182	-0.8034	-1.7772	-2.5524	-0.192	-2.367	-1.1514	-1.4646	-2.2038
283	1.1376	1.9548	-3	-1.884	-2.9646	-3	-3	-1.7988	2.9646	3	-2.9502	1.5	-1.3008	-1.557	2.1894	0.7536	2.1612	-3	-3	-1.9122	-3	1.4784	-3
284	3	-2.2254	3	3	1.1874	1.4358	-2.6232	3	2.424	1.095	3	-1.6704	2.9502	3	3	2.6088	-0.9666	2.1894	1.9764	2.9574	2.943	-0.2916	-0.2274
285	0.789	-0.903	0.6396	-0.2202	-0.1776	0.135	1.2936	-0.1206	0.711	1.443	0.249	0.654	-0.1278	0.0354	0.2916	0.4194	0.0996	0.2562	1.9338	-0.3696	1.3362	1.1802	0.2346
286	3	-1.0662	0.0072	-0.0216	0.0072	1.5216	2.6514	0.0072	2.9292	2.886	-2.2182	-0.6756	0.3912	-1.1946	2.0688	3	1.8984	-1.0452	3	-0.576	1.4292	2.8932	-0.0216
287	1.2084	-1.422	-0.0072	-0.0216	0.462	-0.3486	-2.8722	-0.0072	-1.9122	-0.0498	1.5996	-1.23	1.4358	0.3198	-2.0898	1.6776	0.0072	1.4646	-0.9384	-1.3578	-2.4954	-0.7254	-1.5498
288	0.2772	-0.0144	-0.3054	-0.0498	-0.2202	-0.7962	-0.633	-0.2418	-0.0144	0.3552	0.0996	-0.0642	-0.0996	-0.4122	0.2274	0.3912	-0.0642	0.462	-1.095	-0.4692	0	-0.078	-0.3198
289	1.173	-2.5806	0.8742	-1.173	1.2084	0.8958	0.4338	-0.192	1.8624	2.1966	0.2988	-1.3362	0.2418	0.3624	1.3506	1.2726	0.0144	0.4194	1.3932	-2.1894	0.7818	1.7916	3
290	-1.5498	-1.5354	-2.8008	-1.1946	-1.4076	-1.578	-1.0164	-1.7916	-1.6992	1.1802	-2.6514	-2.3244	-2.6946	-2.2038	0.27	-0.903	0.0144	-0.9738	-3	-0.576	-1.4076	1.77	-1.4784
291	-0.9882	0.4122	-0.6894	-0.5616	-0.7536	-1.2726	-1.3152	-0.3552	-0.9954	-0.6822	-1.23	0.405	1.1586	-0.3768	-0.327	0.441	-0.633	-1.3722	-1.0452	1.2012	-0.9456	-1.3008	-0.8178
292	-1.7628	-1.635	-1.443	-1.1802	-0.9168	-1.0026	-1.8552	-1.5282	-2.0832	-1.7772	-1.2372	-1.2084	-1.6278	0.7038	-1.1232	-0.8178	-2.1114	0.846	-1.7628	-2.1258	-1.884	1.3296	-1.7202
293	-1.287	0.4764	-1.1232	-2.8152	-1.4292	-2.04	-1.4784	-1.635	-1.4574	-2.133	-1.692	1.7418	2.367	-2.3388	-2.7012	1.4646	-1.77	1.9836	-1.557	0.6756	-2.8506	-1.6638	-1.8912
294	-1.2798	-0.789	-1.77	-1.422	-0.789	-1.6776	-1.6494	-1.5708	-1.905	-1.4856	-1.941	-1.77	-1.8054	-1.7844	-1.6068	-1.23	-1.287	-0.789	-1.9266	-1.3722	-1.692	-1.3224	-1.5354
295	-0.2346	0.5832	-1.3008	-0.1992	-0.7038	-0.7392	-1.7562	0.4476	-0.6468	-0.9456	-0.7254	-0.3486	-0.2916	0.0282	-0.8178	-0.5544	-0.7818	-0.5616	-0.6756	0.1992	-1.2582	-0.5262	-1.4004
296	-2.2182	-2.787	-2.1756	-1.941	-2.2038	-2.2464	-1.8624	-2.5092	-2.6946	-2.3814	-2.9358	-1.9764	-0.7536	-1.9692	-2.3034	-1.9764	-2.346	-2.0688	-1.2228	-0.4974	-1.9836	-1.3578	-2.4666
297	-0.3054	0.6258	-0.1776	-0.6258	-1.1376	-1.5996	-0.6468	-0.9954	-1.1946	-1.6278	-0.4836	1.1376	-1.614	0.1278	-0.1704	0.4194	-2.9784	0.3768	-0.9102	-1.4646	-0.7392	-0.5472	-0.7818
298	-0.6822	-0.0072	-0.057	-0.2772	-0.8316	-0.0072	-1.6206	-0.2844	-0.0642	0.54	-0.2562	-0.213	-0.1068	-0.1848	-0.3912	1.2156	0.4338	-0.2064	-0.3342	-1.2012	-0.3486	0.249	-1.0734
299	0	-0.0144	-0.1848	-0.0072	-0.1566	-0.1776	-0.0996	-0.114	-0.1068	0.2628	0.135	-0.1566	-0.213	-0.2418	-0.1278	0.0072	0.0072	0.1494	-0.1278	-0.1992	-0.192	-0.0072	-0.135
300	0.7962	0.3696	0.2628	0.3912	0.7818	0.1494	0.7962	0.2628	-0.0708	-0.0498	0.327	-0.0852	0.462	-0.2064	0.2064	0.1278	-0.576	-0.0072	0.1704	-0.0996	0.3624	-0.1494	2.076
301	-1.692	-0.5118	-1.1586	-0.5616	-1.1016	-1.0878	-0.405	-3	-3	-2.211	-1.5642	-1.5354	-1.1658	0.114	0.2274	-2.595	-2.3532	-3	-2.0898	-3	-1.3008	-3	-2.1894
302	-2.6016	-2.5164	-2.211	-2.0472	-2.6088	-0.924	-2.424	-0.6468	-1.3722	-1.7064	-2.076	-2.1822	-1.749	-0.6396	-1.3578	-0.2562	-2.0688	-1.6068	-1.5708	-1.4292	1.173	-0.4692	-2.4528
303	2.7012	-0.6822	-0.711	0	0.6258	-1.422	-1.9836	-0.5472	1.5354	1.8126	-1.5072	-1.9974	-1.1514	-0.2346	-0.96	2.787	0.3486	-0.903	2.73	-1.0878	3	-3	0.867
304	-1.2798	-0.8958	2.346	2.019	-1.749	0.9312	-1.3722	0.4908	-1.1874	0.711	3	0.5334	2.3244	2.751	1.1874	-0.6042	-1.287	2.289	-0.0216	0.9528	2.1468	0.6468	-0.789
305	0.1848	-2.3316	0.135	0.0072	0.0144	0.5118	-2.1114	-0.5472	2.943	1.3434	0.2628	-0.903	-0.249	-0.405	0.1422	0.0852	-0.3696	-0.2628	-0.4692	-0.327	1.287	1.2726	3
306	0.6396	0	0.7818	0.405	0.4194	-0.5616	0.2988	2.1042	-1.8054	-0.4974	1.6848	1.4502	0.4266	0.846	-0.6966	0.2202	-0.2772	0.8886	0.2916	0.1776	0.2628	-0.5832	-0.2418
307	1.7064	0.1704	1.4358	1.116	0.213	0.4764	0.0996	0.9528	1.3296	1.1874	0.3486	0.2274	1.7916	0.6822	1.5498	1.6638	-0.1848	1.1658	1.7064	1.5426	1.9476	1.287	0.2562
308	1.1376	-2.4312	-0.6258	0.1704	-0.1566	-1.713	-0.114	-1.173	0.2202	0.1992	0.0144	-0.7254	0.078	-0.1494	0.0708	1.0806	0.2628	-0.1566	0.0354	-1.7772	-0.789	-0.0072	-2.424
309	0.0144	-1.9122	-0.2772	-1.4148	1.4358	0.405	0.2346	-2.0046	-1.2372	-1.4784	-1.5282	-2.289	-1.1514	-1.3434	-0.0642	0.3126	-2.5452	-0.249	0.3054	-2.3532	-0.0282	-0.9666	0.0708
310	-1.5708	-1.0524	-2.1756	-1.6068	-1.3506	-1.5354	-1.6776	-1.422	-1.8984	-2.1042	-1.8486	-0.9384	-1.3578	-0.981	-1.6206	-0.3486	-1.4292	-1.5498	-0.8532	-0.3984	-0.96	-1.7562	-2.0118
311	0.9168	-0.54	-1.0806	-0.7038	-0.7818	0.2346	0.0426	2.9646	-0.8532	-0.6966	-0.6966	-0.0924	-0.711	1.308	-0.2418	1.9338	0.1992	-0.4692	-1.1376	-0.9882	-0.3414	1.3794	-0.3054
312	1.5924	0.1206	-0.0924	1.0452	-0.0708	-0.9738	0.1494	-0.2916	0.3768	0.4194	-0.2844	-0.0498	2.3178	-0.0072	1.4928	1.9908	0.2346	-0.5688	0.2628	2.268	0.0072	0	-0.114
313	2.538	-0.1848	0.0282	-0.0642	-0.0282	-0.0708	1.0734	3	-0.846	0.0072	0.3768	-0.0072	0.711	1.5924	2.7654	2.0262	-0.4974	0.4692	0.0282	2.9148	-0.0216	-0.0282	0.0072
314	1.962	-0.5472	1.692	0.7746	0.3552	1.1874	0.1776	1.1658	2.154	1.9476	0.9384	1.4148	1.8984	1.1874	1.7772	1.1088	1.1514	1.8342	1.5852	1.3578	1.6422	2.2962	0.8958
315	-0.384	-0.6966	-0.057	-0.0216	-2.616	-2.9928	0.3126	0.4338	-0.4692	0.4692	-0.4266	-0.2274	-0.4764	-0.6396	0.1206	0.4122	-0.6894	-1.2654	-2.4456	0.0072	-2.0898	-0.0642	-0.384
316	-1.1874	-0.9528	-1.287	-1.3008	-1.4292	-1.4292	-0.9528	-1.7844	-1.1874	-1.3224	-1.3362	0.2562	-1.9974	-0.8316	-1.8198	-1.7628	-1.7562	-1.6704	-2.4954	-0.8034	-2.2962	-1.2012	-0.7038
317	-0.8604	-1.2654	-0.789	-0.8034	0.8814	-2.0334	0.6468	-0.4122	-0.7536	-1.116	-1.0308	0.519	-0.633	0.192	-2.1468	-1.3578	-1.095	-2.2962	1.7562	0.9882	-2.2746	-0.3624	-1.5996
318	-3	-3	-2.7582	-2.9358	-3	-3	-3	-2.5164	-2.5236	-3	-0.057	-2.865	1.941	0	-2.865	2.8224	-3	-2.9574	-2.8794	-3	-1.884	-3	-2.7798
319	-1.4784	-1.4148	-1.2012	-1.2156	-1.2084	-0.8604	-1.8054	-1.7628	-0.9954	-1.3578	-0.4974	-0.4974	-1.6206	-2.0046	-0.249	-1.827	-1.173	-1.9476	-1.7844	-1.2582	-1.7772	-1.6278	-1.443
320	0.5688	-0.9954	-0.0642	0.8178	0.8316	0.0072	-0.654	-0.7392	3	2.6448	0.2844	0.711	-0.3552	-0.384	-0.6612	0.0924	2.5308	-0.6186	-0.5472	2.6088	1.0878	0.981	2.6088
321	-0.2202	-0.576	-0.7608	-1.095	-0.924	-0.924	-0.846	-0.6894	-0.7962	-0.5544	-0.4122	0.2202	-0.5688	-1.9692	-0.4974	-0.4338	-0.3054	-0.3912	-0.3414	-0.192	-0.5616	-0.732	-0.6114
322	2.9646	-1.5642	-1.308	-1.0308	-1.2372	-2.922	-2.46	-2.5806	-1.3008	-2.2254	2.4102	-1.4004	3	2.616	-3	3	-2.2182	3	-3	-2.7012	-3	-2.6376	-2.0472
323	1.0452	3	-0.711	2.5164	-0.8742	-2.3814	2.7438	2.3034	1.0524	-0.8244	1.4004	1.6566	0.8532	1.8624	1.8126	1.5996	-1.4004	-0.2064	-2.9148	-1.0092	-1.3224	-0.4194	-1.4784
324	0.6684	0.0498	0.057	0.2628	0.2628	0.2844	-0.405	-0.0852	-1.635	-0.3414	0.4548	0.5688	-0.2916	0.4476	-0.3624	0.519	-0.924	0.1848	-0.6042	0.5688	-0.2988	-0.27	-1.1088
325	1.23	-1.635	1.1232	1.5426	1.0308	-1.0092	-1.3578	0.5262	0.8532	0.6684	1.2012	0.5832	1.0734	0.7962	-0.6822	-1.3152	1.251	-1.3434	-1.4004	1.422	-1.2012	-1.5282	-1.3506
326	1.422	0.0426	0.2628	0.6186	-0.0216	-0.0216	0.846	1.0092	-0.0924	0.0426	0.057	0.441	0.0426	-0.3054	-1.3506	0.7746	-1.5282	0.4974	0.5262	0.8958	0.6756	-0.078	0.057
327	3	0.7608	3	2.0544	0.249	0.0072	-0.1494	3	1.0026	1.7562	0.7464	2.4312	3	1.2438	0.078	3	-3	1.1946	1.1232	1.9266	0.9456	0.3486	1.3296
328	-0.519	-1.5498	-0.1638	-0.1494	-1.038	-0.441	-1.2228	-0.4476	2.2038	2.0832	0.2064	-0.7254	-0.6684	0	0.078	0.0072	0.9882	-0.135	-1.2936	-0.7038	-0.9168	0.5898	0.6822
329	-0.903	-0.9384	0.1494	-0.7818	-1.7844	-1.4718	1.2372	-1.1514	-0.2274	-0.3768	-1.2012	-1.0236	-0.5832	-1.0452	-0.0072	-0.441	-2.0544	-1.1088	1.0806	-0.5334	0.0498	-1.0026	-1.6566
330	1.3578	0.3912	0.7536	0.6822	0	0.441	0.27	1.1514	1.8912	1.4574	1.422	0.9882	1.3794	0.789	0.384	0.6042	1.23	0.9738	0.96	0.9102	0.6396	0.462	0.6258
331	1.8624	-3	2.211	-1.5852	3	-2.0262	1.1514	-0.3486	0.7464	2.922	-0.9882	-2.0046	1.6848	-0.867	2.808	1.5426	0.213	0.441	2.9148	-3	3	0.8244	2.268
332	-0.1992	-0.3486	0.0354	-0.0072	0.0144	0.0144	0.0144	-0.0498	0.1992	0.1206	-0.3768	-0.1494	0.1206	-0.8886	-0.0072	-0.078	0.057	-0.384	0.0996	0.0216	0.0708	0.1638	0.2628
333	0.9456	-0.0354	-0.4194	0.3984	-1.4574	-1.5924	-1.3932	0.114	-2.0472	-1.6638	0.4338	-0.789	-0.8244	0.3486	-1.173	0.8604	-1.3296	0.5472	-1.6068	-0.1494	-1.365	-1.0092	-1.8912
334	1.422	-0.6822	-0.2772	0.057	0.867	0.7746	0.3342	-0.54	1.365	0.711	0.4908	0.0216	0.5544	-0.2988	0.4476	1.0164	1.287	1.0164	0.7746	0.3552	0.2064	1.23	0.9666
335	2.7372	1.1304	2.46	2.5092	1.962	1.23	-1.443	2.886	3	2.7726	3	-1.0806	2.076	2.211	1.5216	0.5046	0.5472	3	1.0452	3	0.2064	0.903	-0.9102
336	1.095	-0.5046	-0.2628	0.5118	-1.2726	-0.0426	-0.0144	0.1422	-0.249	-0.0498	-2.8362	-0.0144	-0.8814	-0.9666	0.114	1.0878	-1.4574	-1.7844	-0.711	-1.0308	1.1658	0.0282	-1.287
337	-2.8722	-2.9718	-0.597	-2.424	-1.6992	-2.9502	-0.5616	-2.0472	-2.9574	-3	-2.7798	-2.7372	0.1206	-3	-2.9574	-2.73	-2.787	-2.5452	0.2418	0.0072	0.0216	-2.9928	-3
338	-0.7182	0.519	2.4954	2.6586	2.4168	2.5026	0.6258	2.2536	2.673	2.9928	2.808	1.9908	2.3886	2.9004	3	2.3178	-0.1206	3	2.6376	2.6016	3	2.4738	0.2628
339	2.808	-0.924	2.3316	2.7798	2.5878	2.4954	2.3316	0.5616	3	2.5662	-0.6396	1.1874	0.9738	0.54	1.5924	-0.8742	1.1088	0.3126	2.8794	1.0806	2.6376	2.9148	3
340	-3	-2.5806	-1.5354	-2.9358	-2.595	-2.0832	-2.1396	-3	-3	-2.6802	-2.9292	-3	-3	-2.9502	-1.8054	-1.6068	-2.154	-2.6514	-3	-2.538	-2.1468	-2.6088	-2.4528
341	-1.5498	-0.9312	-1.5852	-1.251	-1.6278	-1.059	-2.019	-1.8696	-1.5	-1.308	-1.1874	-1.2084	-1.2228	-1.287	-0.981	-0.0708	-1.6494	-1.9974	-1.2726	-1.9908	-1.5354	-1.827	-1.2012
342	-0.1566	-2.5878	-1.692	-1.77	-1.0164	-0.0144	-1.6494	-2.1756	-1.116	0.2988	-1.6422	-1.8486	-2.1114	-1.5852	0.0216	0.1206	0	-0.2064	-2.6232	-2.3316	-0.9384	-0.1278	-2.538
343	-0.6894	1.9194	-1.692	0.3198	-0.6396	-1.4292	-3	-2.2038	-1.5	1.6494	-1.038	-1.2726	-1.0662	2.076	-1.1802	0.5616	2.097	-1.77	-2.8152	1.6422	-2.6376	2.0472	-2.1114
344	-0.5262	1.6566	-0.6684	-0.8244	-0.924	-0.7818	-0.981	-0.078	-1.0092	-0.2274	-0.4122	-0.5898	-0.7818	-0.0924	0.4194	1.749	-1.9122	0.1206	-1.5	-1.0806	0.441	0	-1.9764
345	-0.9666	0.8178	-1.0092	-0.9882	-1.0878	-0.5544	-1.6494	-0.9666	-0.96	-1.1304	-0.96	-1.4502	-0.96	-2.268	-0.5334	-2.097	-1.365	-0.5898	-2.1756	-2.232	-1.8768	-0.6756	-1.2798
346	-1.5216	-2.367	-2.7372	2.211	-2.7012	-2.3886	-2.808	2.9292	-3	-0.0642	-0.0144	-1.1304	-0.327	0.1704	0.0852	-0.0144	0.405	3	-3	0	-3	-3	-2.6946
347	-0.6468	-1.5924	-2.6874	-2.2392	-2.211	-2.9856	-2.8224	-1.692	-2.1756	-1.4292	-1.5354	-1.5426	-1.5426	-1.7202	-1.557	-0.2064	-2.1114	-2.9076	-2.8932	-2.289	-2.6376	-2.0616	-2.6586
348	-1.7202	-1.5282	-1.4784	-1.8624	-2.1822	-2.7012	-2.6874	-2.0898	-2.46	-2.4384	-2.5524	-0.6822	-2.289	-2.7372	-2.9856	-2.73	-3	-3	-2.9502	-2.8794	-2.04	-2.943	-2.673
349	-1.0452	-0.2844	-0.1068	-0.597	-0.8532	-1.2156	-1.4784	-1.5216	-0.2418	0.249	-0.6894	0.2346	-0.8814	-0.1848	-1.5498	-0.0996	-0.6756	-1.038	-1.4646	-0.3414	-1.6494	-0.8106	-1.5072
350	-0.633	-2.5734	0.1992	0.462	-0.5472	-0.5832	-2.6304	-1.3506	-0.3342	-0.1422	-0.3486	0.1776	-0.1992	-1.4292	-1.1016	-0.2772	-0.8106	-1.7916	-1.287	0.057	-0.27	0.1848	-1.6068
351	-1.7772	-0.0072	0.1704	-0.3624	-2.3034	-1.386	-0.9312	-1.941	-0.7182	0.0072	-1.5498	-0.384	-0.6258	0.2772	-2.6448	-0.6966	0.0216	-0.3054	-1.251	-0.789	-0.2916	-2.0262	-2.3316
352	0.9456	-0.9168	-0.5688	-0.732	0.7392	0.5472	0.519	-0.732	1.0806	0.9384	0.2418	-0.768	-0.0924	-0.9882	0.8178	0.5898	0.0852	-1.1514	-0.6966	-0.8178	0.981	1.3506	1.4574
353	-0.4194	-1.2228	-0.4692	-0.846	-0.3624	-0.0708	0.5472	-1.557	0.7038	0.6612	-1.173	-1.095	0.5262	-0.6468	-0.384	0.0852	1.1376	-0.9102	0.3054	-2.346	-0.0498	0.0282	1.1514
354	0.8958	-0.924	1.4784	1.4076	-0.4266	0.7392	0.3696	0.6756	0.6468	1.2372	0.4476	-0.5334	1.251	0.135	0.96	1.1448	1.5354	0.7608	0.6186	0.3126	1.0524	0.7254	0.2916
355	1.5498	1.962	1.8342	3	2.2254	0.654	-0.0216	2.943	1.9194	1.443	2.6016	2.8722	2.3958	2.9646	1.1874	2.0688	-2.1894	1.77	-0.7818	2.9784	0.0282	0.4764	-0.4194
356	-1.7064	-0.6396	-2.9004	-0.1638	-2.6946	-2.7438	2.8932	-0.5898	-2.8932	-2.1186	-2.7372	-1.0026	-1.635	-2.5734	-0.6396	-2.6658	-0.3624	-3	3	0.8178	-1.3152	-2.1186	0.1566
357	-0.6684	-2.1966	-1.9338	-2.2254	-2.4528	-0.54	0.2346	-2.0832	-1.7202	-2.1258	-2.1822	-2.2608	-0.9168	-0.5472	-0.8106	-2.6514	-2.424	-0.213	0.2346	-1.884	0.0498	-1.8768	-2.559
358	-1.2582	-3	1.4574	-3	-1.4928	-2.886	-2.6658	-2.0472	-2.2464	-1.8768	-3	-1.7202	-0.057	-3	-2.943	-0.4692	-2.8932	-2.5524	-0.1704	0.2418	0.1068	-2.559	-3
359	0.5688	-1.8486	0.0498	-0.0144	0.0498	0.0072	0.1422	0.057	0.576	0.5688	0.4974	-0.441	-0.5616	0.2202	0.0282	0.9738	0.8532	0.213	0.8034	0.0852	0.405	0.846	0.3342
360	-0.8958	-1.2156	-1.2084	-0.8178	-1.4148	-1.0236	-0.9882	-1.9764	-0.8742	-2.1114	-1.1658	-0.8814	-0.7962	-2.0616	-0.5898	-0.441	0.1422	-0.7464	0.7038	-1.4004	-0.519	-1.3362	-0.903
361	1.2582	-1.4928	0.2988	0.1278	0.3054	1.6494	-0.2916	-0.384	2.4384	1.1586	-0.9456	-0.249	-0.0144	-0.1776	0.2418	1.692	0.8604	-1.365	0.135	-0.2844	1.0806	2.4528	2.5164
362	0.441	0.0282	3	3	0.576	2.3958	2.8362	3	-0.8316	0.8034	3	-0.1494	3	3	1.9266	-0.135	0.3486	3	1.3434	3	3	0.789	0.0354
363	-1.3152	-2.1756	1.23	-0.9954	-1.0878	-0.0144	-3	-1.3932	-1.4574	-3	0.0354	-1.251	-1.0164	0.0072	0.0282	0.0072	-2.5662	-0.0216	0.057	-1.7844	0.0498	0.0144	1.4574
364	-1.6992	-2.886	-2.886	-2.595	-0.1422	-1.3296	-3	-3	-2.1822	3	-2.3244	-0.057	-2.481	-3	-1.7562	-0.6894	2.9928	-2.7582	-3	-2.595	-3	1.3578	-2.9718
365	0.96	0.4338	1.173	1.0452	1.038	1.5282	-0.057	0.3126	1.9548	2.2536	0.384	1.4784	1.2012	-0.0426	1.5708	0.8106	0.5688	-0.3054	0.0354	0.4266	1.5144	2.232	2.0472
366	0.6114	-0.5616	-0.2202	0.1704	0.057	-0.4266	-0.6684	-0.9528	0.2562	0.3696	-0.0072	0.3552	-0.3912	-0.597	-0.9384	0.6966	-0.1206	0.1992	0.0354	-0.3768	1.1232	0.0354	0.8742
367	0.3486	-0.3414	-0.4266	-0.4194	0.1494	0.8244	-1.5	-0.5616	-0.0708	0.4338	-0.6114	-0.6042	0.0072	-0.213	0.7254	0.6186	0.0282	0.4194	-0.4974	-0.4548	-0.2988	1.1946	0.057
368	-0.0282	-0.3552	0.54	-0.0924	-0.4194	-1.8768	-0.7464	1.0734	-2.7798	0.5262	0.462	0.0426	0.135	2.9784	1.1448	0.249	-0.576	0.057	0.2274	0.3768	0.1638	-0.3696	-2.6448
369	0.0642	-0.924	-0.6468	-0.654	-0.384	-2.5308	-2.8224	-0.213	-0.2274	-2.0616	-0.1848	-0.7536	-1.635	-1.6704	-0.3054	0.0216	-2.9358	-0.0072	-2.4738	-0.0216	-1.4928	-2.8152	-1.8552
370	-1.1658	0.6258	0.4476	1.1376	-0.8532	-0.441	-0.9168	-0.0144	-1.1514	-1.287	-1.1448	0.4836	0.8034	1.3794	-1.2372	-0.5472	-0.3624	-0.5544	-0.5334	1.3578	0.441	-0.576	-0.789
371	-0.3126	-0.2346	0.0426	-0.135	0.0498	-0.2064	-2.9148	-0.135	-0.2772	-0.213	-0.2202	-0.1494	0.2274	2.8434	0.0498	0.0282	-0.732	0.192	0.1704	-0.0072	0.0498	-0.4908	-0.3342
372	-1.5498	-0.1422	-1.884	-2.4666	-0.1704	-2.8722	-2.9004	0.6042	-2.8578	-0.1992	-2.1114	0.8532	-2.0688	-3	-2.8224	-2.4456	-2.4312	-1.827	-1.7988	-1.6278	-2.4738	-3	-2.73
373	0.8388	-1.692	-2.46	-1.23	-1.0092	-1.6848	-3	0.0216	0.4338	0.0216	-2.2254	-1.1376	-0.768	-0.8532	-2.5164	-2.076	-2.673	-0.8886	-3	-2.232	0.4764	0	0.1494
374	-0.924	-0.9102	-2.0046	-0.5118	-1.173	-2.0262	-1.7916	-1.251	-0.9882	-1.3296	-1.905	-1.5498	-0.5898	-1.173	-1.9692	1.827	-1.7772	-1.6992	-1.8486	-2.0688	-2.097	-2.0616	-2.3244
375	-1.386	-0.384	-2.2038	-0.9882	-2.1894	-2.9928	-2.4384	-2.0832	-3	-2.559	0.2202	0.9312	-2.2182	0.0072	-3	-2.5806	-3	-2.6874	-2.7012	-2.3814	-2.8008	-2.4456	-3
376	0.5544	-0.3342	-0.7038	0.5118	-0.3696	-2.1966	-0.7962	-0.192	-1.3434	0.213	-0.2346	-0.5262	0.1494	-0.6468	-0.0996	-0.3486	-0.2202	-0.6396	-1.6494	-0.2064	0.903	-2.3178	-0.7254
377	-0.327	0.2064	0.2988	0.462	0.1848	-0.5898	-1.8984	0.1422	-0.981	-1.7202	0.3414	-1.1088	0.249	0.8814	0.135	-0.6186	-1.9974	0.1494	-1.4004	0.2628	-1.578	-1.4148	-0.6966
378	0.9954	1.3224	-0.3696	-0.5898	-1.3932	-1.5072	-1.3578	-0.3552	-1.3224	-0.7182	-0.9384	-0.2916	-1.116	1.7274	-0.1206	-1.3296	-1.0236	-1.557	-1.4574	-0.0498	-1.8768	-1.3152	-1.9908
379	0.9954	-0.135	1.7346	1.4646	2.2962	1.6704	1.3794	1.0452	2.6088	0.5832	0.4266	0.6684	2.0832	0.4266	-0.4908	-2.3106	-1.7274	0.8814	1.614	2.0616	1.7772	1.3296	2.1756
380	1.614	1.6068	1.7916	2.1258	1.1088	1.2798	1.7274	1.1376	2.2182	1.9908	1.9476	0.9882	1.6638	1.2654	1.1304	1.1088	2.6874	2.1756	1.251	1.5924	2.0688	1.7772	2.7012
381	0.6468	0.441	-0.114	0.7464	-0.1638	-0.405	1.7562	0.8178	0.4122	-0.1566	-0.2202	1.0092	1.1802	1.0164	0	0.3696	-0.0282	-1.308	1.4784	0.7536	1.7202	0	0.3342
382	-1.8054	-1.7628	-1.173	-1.038	-1.6206	-1.4784	-2.289	-1.5426	-1.173	-1.8198	-1.6848	-1.8696	-1.6704	-1.557	-1.0308	-1.635	-1.9548	-1.6704	-2.1042	-1.7202	-1.0878	-1.2012	-2.1468
383	0.384	-0.6822	-1.4292	-1.2372	0.2844	0.0996	-3	-2.5308	0.732	0.8958	-2.1114	-1.8984	-2.1822	-2.6946	0.2064	0.654	0.2772	-2.6586	-2.886	-2.8296	-1.1016	0.6186	0.3912
384	0.2418	0.0216	0.2346	0.462	-0.2202	-0.3912	-0.9738	-0.903	-0.7464	-0.3552	-0.1422	0.3414	0.2202	-0.633	0.0642	0.2628	-0.2844	-2.0472	0.6894	-0.0072	0.3768	-0.3414	-0.405
385	1.7418	0.6966	2.46	2.133	0.7536	0.8034	1.0026	1.7064	2.2254	1.5426	2.367	1.059	2.3532	-0.0282	0.0072	0.9954	-0.3414	1.9836	1.1874	1.2012	0.9528	0.0354	-0.2202
386	0.867	-0.8244	0.5544	1.0524	0.867	0.903	-0.4266	0.9954	0.5118	0.5898	0.711	-0.54	0.4908	0.8886	1.1088	-0.6612	-2.4384	1.0662	-0.2562	-0.6396	0.5544	0.2418	-1.7346
387	3	2.6232	3	3	2.0898	1.5426	2.4666	3	1.0452	0.441	2.9646	3	2.6376	2.2608	2.403	2.5164	1.9836	3	1.2726	3	3	0.7182	0.3414
388	-0.8742	-0.8532	-1.5852	-0.114	0.213	-1.5	-2.0046	-1.0308	-0.789	-1.116	-0.2064	-0.867	-1.0236	1.0164	-0.2346	-0.5688	-2.097	0.2844	-0.8742	-0.981	-2.1612	-2.5452	-2.0544
389	0.4692	-1.0092	1.2798	0.6468	0.5898	0.2562	-0.2562	1.1874	0.192	0.5688	1.4574	0.7254	1.5	0.5544	-0.0072	0.2844	-1.5708	2.1612	1.5642	0.9528	1.2798	-0.9102	-0.8316
390	-3	-0.1992	-2.1966	-1.6422	-2.9784	-3	-3	-0.4764	-2.9574	-3	-3	-1.962	-3	-0.3198	-2.4666	-1.6638	-3	-2.1894	-2.424	-0.1206	-2.3742	-2.5026	-3
391	-1.5072	0.3486	-3	-2.1756	-1.9122	-1.4358	-2.6586	-0.4122	-2.2536	-1.1232	-2.616	0.078	-1.9908	-1.308	-1.2438	-1.941	-2.1396	-2.5734	-2.7798	0.1992	-2.3106	-2.3742	-2.4528
392	-0.867	1.0308	-1.2798	-0.5046	-0.8244	-1.5708	0.441	0.3342	-3	-3	-1.2372	0.8532	0.3054	-0.3912	-1.962	-1.7346	-3	-1.6422	-1.8342	0.6822	0.1776	-1.962	-2.076
393	0.1776	-0.135	-1.4358	-2.133	-2.808	-1.7064	-0.3054	-1.6638	-1.8126	-2.7438	-1.3152	-1.6704	-2.403	-0.3624	-1.1016	0.3696	-2.5164	-2.0472	-2.4954	-1.3722	-1.038	-2.097	-2.4738
394	-0.8532	-0.4266	-0.633	-0.1278	-1.4646	-0.2346	-1.0662	-0.9528	-1.4856	-1.1304	-0.2202	-0.3054	-0.8106	0.8244	-1.038	-1.1874	-0.6258	-1.5642	-1.7274	-0.192	-1.3506	0.0354	-1.1514
395	-0.7818	0.7608	-2.5308	-1.0524	-1.1232	-2.6586	-2.8296	-1.557	1.059	0.0852	-1.884	-0.7038	-1.308	-2.3742	-1.7562	-1.5072	-0.6612	-3	-2.3388	-2.0688	0.0924	-1.7772	0.2916
396	1.713	0.789	0.4908	0.9528	-0.633	-2.9928	-1.9974	-2.5524	-1.3506	0.327	0.7962	0.768	0.384	-0.8886	1.8342	-0.5118	-1.713	-0.5616	-0.633	0.462	1.251	-1.7202	0.711
397	-0.8178	-0.3696	-1.2936	-0.462	-1.2654	-1.7202	-1.4502	-1.0308	-0.924	-0.7608	-1.5	-0.6042	-0.4908	-0.7746	-0.0144	-0.5832	-0.8604	-1.2654	-1.4718	-0.3624	-0.7608	-0.2418	-1.9764
398	-3	3	-2.0334	3	-2.3814	-1.3932	3	-2.8224	-2.2818	-2.154	-3	3	-2.3604	-1.3008	-2.5662	-3	-2.8434	-3	-2.9718	-3	-2.943	-3	-2.46
399	-0.2772	2.133	-0.8244	0.6612	-0.903	-1.1514	-1.7844	-1.941	-1.4358	-1.578	-0.2916	1.1088	0.5046	1.2372	-0.654	0.6966	-1.8414	1.7202	-2.3532	1.2798	-0.5472	-0.8034	-1.9476
400	-0.3552	-1.0452	0.0924	-0.2274	0.192	-0.0144	0.2274	-1.8696	0.4692	0.0354	-0.96	-0.6966	1.0878	0.0072	0.1422	0.2988	0.0072	-0.1776	-0.8886	0.2844	1.5642	1.2372	0.6258
401	0.0144	-0.9528	-0.0216	-0.0354	-0.732	0.192	-0.4194	0.27	-0.0354	-0.384	-0.1566	-0.0354	-0.0144	0.4836	0.2988	-0.0144	-3	0.0426	0.3768	0.405	0.1638	-0.3486	-0.846
402	-0.0216	0.789	2.4102	0.6684	0.6114	1.1802	2.8296	1.6848	0.6966	0.2418	1.2582	0.768	1.6776	1.7772	0.4476	0.0144	-2.1042	2.367	3	1.5708	2.943	1.4148	1.7064
403	1.4148	-0.1992	1.4148	0.9954	0.327	0.0216	-0.327	0.4122	0.4836	0.6756	0.192	0	1.1586	0.4692	0.6756	1.4718	-0.5898	0.768	1.095	0.3552	0.8388	-0.0072	0.1566
404	-1.4784	-2.5236	-2.9502	-2.7582	-2.7582	-2.6304	1.7628	-2.943	2.8794	2.4102	-3	-2.5734	-2.9358	-2.6514	-2.8506	-2.5524	1.0452	-2.4384	2.46	-2.7726	1.8552	1.7346	3
405	0.924	1.5072	1.6776	1.8486	0.4338	1.3362	1.2438	2.0046	1.557	1.5852	1.9266	1.8768	1.77	1.7916	0.8388	0.1776	0.1206	2.2962	0.5616	1.4292	1.7274	0.0642	1.6992
406	1.6494	-1.3578	1.2438	0.3342	1.4358	2.2464	1.8342	0.441	2.46	2.076	1.8414	-0.0216	0.654	1.1448	-0.0144	2.0046	0.0924	2.076	2.1684	0	1.5924	1.4004	1.287
407	1.962	0.1638	-0.4266	1.0734	-0.8388	-1.386	-1.0026	0.5262	0.5832	0.1494	-0.114	1.4784	1.3794	2.3244	-0.4908	2.3034	0.0354	-0.519	-0.5832	0.0924	-0.7254	0.0996	0.0216
408	3	-0.4692	2.4738	-2.6658	1.2156	-0.405	-1.0734	0.3342	3	3	-2.5452	-1.2654	-1.23	-2.7798	2.1396	0.2346	-2.73	-2.4102	0.0354	0.0642	2.943	2.922	3
409	1.2372	-0.0354	0.9312	0.981	0.5616	0.6186	-0.3768	0.4476	1.4292	0.867	0.9384	0.9456	0.3768	0.54	0.8742	1.4718	0.4476	1.1658	0.5616	0	0.405	0.4764	0.54
410	-3	-3	-2.9646	0.1566	-3	-2.7438	-3	-2.9646	-2.73	3	-3	-2.865	-3	0.0924	-3	-2.9358	3	-3	-3	-1.557	-1.692	0.0642	-0.981
411	-0.8814	-0.0924	-0.633	-0.4692	0.6966	-0.0072	-1.251	-1.3506	-0.5472	-0.5616	-0.6756	1.2438	1.23	0.4548	-1.4928	-1.2156	-0.9312	-0.7746	-1.1448	0.0498	-0.846	-1.8486	-1.6068
412	0.4122	2.1684	-0.3696	1.7916	0.8106	-0.867	-1.1586	-0.4692	-0.789	0.249	-0.5898	1.4928	3	0.441	0.2418	0.5832	-0.9102	1.1016	-0.6042	1.3152	-1.5354	0	-1.4928
413	-1.386	-2.154	1.287	2.04	-2.4384	-2.8794	-3	-1.4148	2.8794	1.0026	-0.2346	-2.04	-1.8414	1.8342	1.0524	-0.4476	-3	-3	-3	-2.346	-2.4456	0.789	-3
414	-0.6894	-0.8958	-0.7464	-1.386	-1.1586	-2.9928	-3	-1.3362	-1.0236	-1.9974	-2.8296	-1.0164	-3	-0.5334	-1.173	-1.6068	-2.6658	-1.5996	-2.9856	-0.732	-1.0806	-1.713	-2.9856
415	0.6186	-0.2562	-0.5688	-1.1658	-0.8886	0.3486	-0.9384	-0.6822	-1.1586	0.2202	-1.0164	-1.2438	-0.6396	-0.1776	-1.0734	0.5262	0.1704	0.0072	-1.1514	-0.6612	-0.6396	-0.4974	-0.8034
416	0.0852	0.078	-0.249	0.2988	0.732	0.0708	0.0426	0.0282	-0.135	0.057	-0.0426	-0.0708	0.0282	0.0216	-0.462	0.4974	0.1422	0.0708	-0.1704	-0.1566	0.3198	0.1992	0.0072
417	0.8604	1.4574	-1.692	-1.5072	-2.3532	-2.5662	-2.3886	1.4358	-1.9764	-1.905	-1.2228	-0.327	-1.8486	-2.7228	-0.7392	1.3152	-3	1.251	-2.367	1.0164	-2.922	-2.9148	-2.6946
418	0.2772	2.133	-3	1.3578	-2.289	-2.7654	-3	1.0734	-3	-3	-2.2392	1.2654	2.1966	1.7346	-3	2.9358	-2.6376	-1.2726	-3	1.7844	-2.9646	-2.9646	-3
419	0.4836	0.0996	-0.2274	0.0924	-0.3696	-1.0662	-2.0118	-0.1704	-0.0708	0.96	-1.2438	-0.0282	-0.0216	-0.1278	0.4266	0.6822	0.057	-0.9312	-2.2608	0.2562	-0.6468	-0.1848	-1.9476
420	0.2628	-2.3034	-3	-3	-3	-3	-2.6232	-3	-2.1684	-3	-3	-2.9928	-2.9718	-2.7084	-2.9784	0.1494	-2.8152	-3	-3	-2.9718	-2.6586	-2.3814	-3
421	-0.9882	-2.8152	1.557	1.251	1.059	2.2392	0.1776	2.3742	3	-0.8106	1.6992	1.059	0.8316	1.749	-2.787	-3	-2.3532	1.557	2.5308	-0.5898	2.5452	0.0144	1.9764
422	1.1658	-0.5898	1.557	0.5688	0.4476	0.5046	1.77	-0.7464	0.654	0.8244	-0.1992	0.5118	0.2988	-0.5262	-0.2064	0.5832	-0.8316	-0.5262	1.7274	0.768	1.5216	0.1494	0.384
423	0.9738	-1.1016	1.0878	0.924	-0.6186	1.5354	1.6638	0.6894	1.3008	0.9312	0.0072	-0.5262	1.0662	0.4476	0.6042	0.7962	-0.462	0.1638	1.614	0.0216	1.827	0.981	1.9266
424	1.3932	0.4122	0.6966	1.1448	1.4004	1.1304	-1.1658	1.713	0.789	1.1232	1.8126	0.2202	1.5426	1.7628	1.7274	1.386	0.8316	1.7988	1.0026	0.8316	1.0878	0.867	0.6756
425	-0.2064	-1.0164	-1.287	-0.96	-0.7464	0.1704	-0.8958	-0.9384	0.0072	0.2418	-0.4476	-1.5642	-1.038	-0.8604	-0.3126	0.0144	-0.597	-1.5852	0.1776	-1.7274	-0.1068	0.3342	0.4122
426	1.1016	-1.7988	1.941	0.5472	0.519	1.4574	1.905	0.8034	1.713	-0.0498	1.7274	1.4358	2.04	2.0832	0	-1.287	-1.6992	2.0472	2.9928	2.097	3	2.6016	3
427	2.7156	0.0354	0.9954	1.5498	-0.1494	1.4784	1.4574	-0.3486	-0.0072	0	-0.1638	-0.2628	2.1042	1.8054	0.192	0.0216	-0.1278	0.1278	3	1.3362	1.0878	0.3414	-0.0216
428	0.5046	0.3768	0.3198	0.3768	1.4928	1.0308	-0.54	0.0996	-0.6186	0.4974	0	0.0852	1.1802	0.249	-0.8106	-0.1992	1.4646	-0.1638	-0.4476	1.0734	0.0282	0.5616	0.2202
429	0.8532	0.6468	1.5	1.251	1.2438	1.3362	1.5	1.7064	1.7916	1.365	1.7562	1.2372	1.3434	1.3578	1.4718	1.4784	1.7418	1.4502	1.7844	1.4784	0.9384	1.3434	2.1186
430	0.3912	-0.4836	-0.384	-0.846	-0.6822	-0.4692	-0.3984	-0.4266	-0.4476	-0.4194	-0.7962	-0.8244	-0.9528	-0.1494	-0.0072	0.384	-0.2628	-0.078	-0.213	-0.3984	-0.4266	-0.4548	-0.6894
431	0.0498	-1.2012	-1.635	-2.7372	0.6258	0.5046	-1.3434	-1.3578	-1.7988	-2.7438	-0.846	-1.5708	-0.768	-1.5426	-1.7202	0.2916	-1.2372	-1.7346	-0.846	-0.1704	-1.1802	-1.713	-1.8696
432	0.3486	-1.4646	1.8486	-0.0642	-0.135	1.443	2.4738	0.4908	-0.1566	-0.249	2.6658	-0.0282	-0.732	0.3912	-0.1776	1.6638	-1.5996	-0.384	1.9908	-0.9528	-0.0216	0.0072	-0.2202
433	-0.8178	-0.057	-0.4974	-0.7608	1.5996	-1.5708	-0.6258	-1.1376	-0.3054	-0.4908	-0.7254	-0.3624	-0.5472	-0.192	1.287	-1.8624	-0.0072	1.1448	-0.4194	-1.7562	-0.576	1.3362	0.5616
434	-1.5072	1.8984	1.4928	-0.405	1.422	1.5216	2.7582	2.5662	1.5354	1.422	2.1396	1.614	3	2.3958	2.3532	2.559	-2.2182	0.4194	3	1.9476	3	2.9784	2.346
435	0.2628	-0.0642	-0.1206	-1.5852	-1.5282	-0.7608	-0.4548	0.0708	-0.6822	1.4646	-1.0092	-0.7818	0.4194	-0.7038	-0.3768	0.0996	-0.6186	-2.4666	-1.0026	0.0642	-0.3768	-1.095	0.405
436	-0.7038	-1.287	-0.9882	-1.0452	-1.5354	-1.8054	-1.1658	-1.5852	-2.9718	-1.4718	-1.1658	-1.3152	-0.9666	-0.9312	-3	-1.365	-3	-2.2392	-2.3316	-1.8054	-1.8342	-3	-2.7798
437	-1.2438	1.1874	0.441	1.1802	-0.7818	-2.0898	-2.4312	0.4266	-0.8532	-1.1376	0.4266	-1.251	1.3362	1.7628	-2.5092	1.1514	-2.0898	2.0046	-1.962	-1.2726	-1.3722	-1.8624	-1.7562
438	-2.9502	1.0878	-2.4738	-3	-2.4528	-2.7438	-3	-0.1566	-2.3532	-3	-3	-1.038	-0.192	-0.0852	-2.8362	-2.3106	-2.9574	-2.424	-2.8434	0.0144	-2.9292	0.576	-0.2844
439	-0.3768	0.5544	-0.5262	-0.5046	-0.54	-1.3434	-1.6206	-1.3722	-0.5544	-0.576	-0.2202	-1.0164	0.3198	-0.6186	-1.635	0.0144	-1.9122	-0.5688	-1.9122	0.4122	-1.0452	-1.2084	-1.827
440	3	2.751	3	3	1.6422	2.7798	-2.9856	2.2536	2.9856	-0.7254	2.73	1.8054	3	3	2.9784	3	-2.9784	-2.6802	-3	2.1042	0.0144	2.9502	1.9974
441	-0.9168	0.5688	-2.1114	-2.133	-1.8486	-2.7012	-2.5236	-1.6068	-2.2392	-2.0118	-1.77	0.192	-1.3224	0.7182	-2.8506	0.4974	-1.9908	0.0996	-2.4384	-1.7418	-2.1468	-2.3604	-1.9266
442	-0.4692	-0.9456	-0.1638	-0.3768	-0.6468	-0.327	-0.3486	-0.4338	0.5688	-0.1992	-0.5688	-0.3768	-0.7464	-0.2628	-0.1494	-0.4194	-1.2936	-0.2844	-0.384	-0.2562	-0.5544	0.3486	-0.1206
443	-0.9456	0.4548	-1.365	0.5898	-1.386	-0.8604	-2.7726	1.386	-1.8126	-1.9266	0.441	0.4476	0.4974	0.0498	-0.3984	0.0282	-1.3932	0.0282	-0.3768	0.4266	0.1206	-0.1278	-2.1468
444	0.7182	-0.3696	0.4908	0.633	0.903	1.1946	-0.576	0.5046	0.8814	0.7818	1.2084	0.2916	-0.2628	0.768	0.6756	0.654	0.924	1.1088	-0.8316	-0.0852	0.789	1.7274	-0.327
445	0.135	0.0426	-1.5996	0.0354	-0.462	-0.0282	-2.9502	0.0144	-2.0832	-2.1186	0.54	0.4548	-0.4476	0.2274	0.4836	0.0354	-3	-0.213	-3	-0.0282	-2.9928	-0.0216	-3
446	-1.4076	-2.3178	-1.5354	-0.6396	-2.6304	-0.1566	-1.692	-0.9954	-3	-2.4456	-1.4856	-0.867	-0.2562	-2.9784	-3	-1.5072	-3	-3	-1.962	-1.1448	-0.7464	-3	-0.2202
447	-3	-1.0524	-3	-3	-3	-3	-3	-3	-3	-3	-3	-3	-3	0.9528	-3	-1.5282	-3	-3	-3	-3	-3	-3	-3
448	1.692	-1.884	-1.038	-1.5	2.0334	2.5452	2.6586	-1.6278	2.9004	2.3604	-0.597	-1.2438	-0.9102	-0.1848	2.1468	-2.019	1.095	-1.0452	2.9292	-1.0452	2.9004	2.9784	2.7936
449	0.2064	-0.5472	-0.0216	0.5262	-0.135	-0.2988	-0.4836	0.2064	-0.192	-0.1566	0.4974	-0.078	0.0924	0.327	0.1848	0.1278	-1.4004	0.9312	-0.6468	-0.078	0.114	-0.5616	-1.0452
450	2.0544	1.1874	1.2438	1.0662	1.3722	1.9836	1.1376	0.6186	2.04	1.8198	1.5498	1.7988	1.443	2.076	-2.3886	0.5616	3	0.6684	2.289	1.1874	1.059	2.9784	3
451	0.5616	-0.2346	0.0996	0.27	0.3696	-0.0216	-0.2346	-0.2064	0.1992	0.3768	0.0642	0.0852	0.981	0.249	-0.0144	1.1016	0.0852	0.2274	-0.0354	0.3552	-0.0282	0.0642	0.1068
452	3	0.1992	3	1.1586	2.865	2.2038	-0.0708	1.2654	3	3	1.1874	0.8106	1.4358	1.251	0.576	3	1.0806	1.5	2.268	0.924	2.8506	2.8224	3
453	0.0924	-0.9882	-0.54	-0.6894	-0.4338	-0.2562	-0.633	-1.3722	1.6422	1.6848	-1.422	-0.3912	-0.846	-1.3224	1.7628	0.2772	0.5334	-0.9456	0.3198	-1.635	0.9168	1.77	1.1376
454	-0.462	-0.2772	-0.3552	-0.3414	-0.1638	0	-0.2628	-0.4974	0.2844	0.27	-0.384	-0.4836	0.3552	-0.3768	0.3768	0.3912	-0.5118	-0.4338	-0.2562	0.3054	-0.0072	0.384	0.2916
455	0.768	0.7038	1.8414	1.962	1.1232	0.7818	0.5118	1.4292	1.7628	2.9646	2.9292	0.9312	1.4148	1.0026	0.597	1.4292	2.9928	2.9784	1.0662	0.9738	1.0452	2.3316	0.8388
456	2.9856	1.4574	2.7084	2.73	-0.0354	-0.96	1.5144	2.9574	0.7464	1.8624	2.4456	2.2254	3	2.1894	2.289	2.8794	0.7818	2.6946	2.4738	2.0898	2.9646	0	-0.5544
457	-0.3912	-0.924	-0.4122	-1.1658	-1.095	1.9338	0.981	-1.1514	1.4718	1.1304	-0.6468	-0.8958	-0.8532	-3	0.5616	-0.2202	-1.3008	-1.4574	3	-0.7746	1.0878	3	0.5832
458	-1.557	-1.2726	-0.2628	-1.3932	-0.114	0	0.5118	-1.308	0.4548	0.54	-1.3932	-1.2726	-1.5282	-1.422	-0.4764	-0.3552	0.0144	-1.0236	0.0216	-1.1658	0.5544	0.1278	0.3624
459	0.1848	-2.7012	1.2654	0.6822	1.9122	1.2084	0.5898	-0.057	0.789	0.8244	0.4266	-1.635	0.7536	0.0426	0.0072	0.0642	0.3624	-0.0072	1.1874	-0.1776	1.3434	1.0236	1.4148
460	-1.5354	-1.5498	-1.4076	-0.2628	-2.1396	-1.3506	-2.6016	-1.7346	-2.5092	-0.6894	-0.27	-1.7064	-1.5282	-1.4646	-1.4148	-0.7182	-1.5	-0.8178	-1.2726	-1.5498	-2.0688	-0.7182	-0.981
461	1.4718	-2.8152	-0.462	-1.5924	-0.4266	-2.4882	-2.8794	1.7274	-1.23	-1.4856	-1.2438	2.9928	1.827	-1.4148	-1.5498	2.9928	-2.5164	-0.057	-3	3	-1.4646	-0.0924	-2.9502
462	-0.4122	-0.0216	-0.3198	-0.96	-0.384	-3	-3	-0.0282	-0.7182	-0.576	-0.7464	-0.8814	-0.5334	-1.4292	0.0282	1.251	-3	0.0144	-3	0.0282	-1.0092	-3	-2.943
463	-1.095	-0.4338	-0.633	-0.249	0.3198	-1.5	-2.9076	2.9574	-2.7372	-0.384	-1.116	-0.384	-0.5118	-1.0092	0.441	-1.0164	0.0996	-1.0308	-3	-2.7438	-1.5996	-2.8578	-3
464	-0.7536	-0.8886	-0.519	-0.5832	-0.633	-1.1946	-0.789	-1.4646	-1.0452	-0.6822	-0.441	-0.846	-0.213	-0.4338	-0.1704	-0.3342	-0.4836	-1.8342	-0.5898	-1.2438	-1.1304	-0.5334	-0.0996
465	-1.0026	-0.3912	-1.287	-1.6422	-1.2798	-2.538	-0.9738	-2.0262	-2.097	0.0144	-2.5878	-0.3984	-0.519	-1.3932	0.0216	0.5118	-2.4102	-1.4358	0.4338	-0.4338	0.0216	-2.9784	-2.6448
466	-0.9882	-1.1946	-0.6894	-0.867	-1.4004	-1.3722	-1.4784	-1.0236	-1.1232	-0.9384	-1.059	-1.3008	-0.9102	-1.2582	-0.9882	-1.2228	-1.557	-1.1232	-1.3434	-1.308	-1.0524	-1.1874	-1.1448
467	-0.8742	-0.5472	0.2772	-0.6612	-1.3794	-2.3886	-2.595	-1.059	-0.3624	-0.5688	-0.5262	-0.1494	-0.4194	-1.4004	-0.5544	-0.9738	-0.7608	-1.4718	-1.5426	-0.2772	-1.4358	-2.019	-1.6848
468	-1.4292	0.0216	-2.1186	-2.3316	-2.8362	-2.8362	-3	-0.9384	-0.867	-0.405	-1.6422	-1.1586	-0.7182	-2.2254	-2.6016	-1.23	-1.6566	-2.5308	-2.886	0	-1.884	-2.6232	-2.9856
469	-0.5616	1.9974	-1.1448	2.0118	-0.3126	-3	-2.232	0.732	-0.8814	-0.3414	-0.789	2.097	1.7628	-0.5118	-2.1114	-2.2746	-2.2962	-1.1946	-2.6514	1.7844	-1.6638	-3	-2.5524
470	-0.0072	1.2012	0.6396	0.6468	1.1304	-0.8388	-3	0.5544	-1.7628	-1.0734	-0.54	1.2726	0.9168	1.3362	-0.4548	-0.8178	-1.0452	-0.4764	-3	1.3296	1.557	-1.0236	-2.0046
471	-2.2392	0.0072	-2.3604	-2.5236	-1.9476	-1.9974	-2.8932	-2.097	-2.1186	-2.403	-2.1756	-0.1704	-2.3814	-2.076	-2.8152	-1.5852	-2.4528	-3	-2.808	-1.038	-2.232	-1.9266	-2.2182
472	1.4292	-1.6278	-0.3984	-0.0144	-1.6206	-3	-2.6658	-1.5282	1.9974	0.9168	0.0216	1.3296	-1.1874	0.0642	3	2.8152	-1.7418	-2.865	-2.481	-0.0642	-1.1376	0.0216	-2.6376
473	1.4928	-0.6186	-0.6258	-0.114	-0.2772	-0.5334	-0.9954	0.0072	-0.2202	0.4548	-0.4476	-0.6756	0.8034	-0.9456	-0.6258	0.0426	-0.6894	-0.327	-2.04	1.2582	-0.9168	-0.768	-1.4718
474	1.0524	0.462	1.1586	0.7962	1.1946	1.038	1.6992	0.633	0.6186	0.2202	1.0092	0.7608	1.2582	0.5616	0.0924	0.8178	-1.0806	0.2988	2.1612	0.4836	0.7392	0.2202	0.5334
475	0.7608	0.0144	0.7182	0.1992	0.7536	0.6186	-1.4784	1.0308	0.1494	1.116	0.4266	0.5046	0.3552	0.576	0.1638	0.0282	1.0026	1.23	0	0.6822	1.1016	0.1848	0.1206
476	0.654	-0.0072	1.0734	0.213	0.7746	0.213	0.1422	0.5616	-0.057	2.4384	0.6186	0.1566	0.8532	0.2274	0.4266	0.4692	0.1848	1.0308	0.1278	0.789	1.0452	0.3624	0.1206
477	-1.422	-1.941	3	-1.941	3	3	3	-1.3224	2.9646	1.095	-3	-1.4928	-2.0832	-2.424	-0.3912	-1.7988	-0.1494	-2.2038	3	-1.3296	3	3	3
478	0.192	-0.27	0	0.6894	0.5832	0.8034	0.0072	-0.0072	0.3054	-0.0708	0.0708	0.0642	0.2346	-0.0144	0.6468	0.1704	-0.4908	0.0216	0.0144	0	0.0072	-0.732	-0.0072
479	1.7064	0.711	2.5026	2.1396	0.7962	1.038	3	1.1946	2.8506	3	2.3958	2.019	2.9646	1.287	2.0616	-2.289	1.749	2.3814	-2.7438	0.6966	2.8722	1.9764	2.6586
480	2.0046	-1.443	3	3	0.2562	-0.0708	3	-0.249	0.2346	0.1422	0.0072	1.6068	2.9076	-0.078	-1.6494	-0.4266	-0.8886	-1.8552	3	0.3126	3	-0.654	0.1494
481	-0.0924	0.0852	0.2772	0.2202	-0.0282	-0.0282	-0.0354	0.5616	-0.0498	0.0144	0.2916	0.0354	-0.0282	0.249	0	-0.1206	-0.2844	-0.0216	0.0924	-0.0216	0.327	-0.0144	-0.0216
482	0.0642	-0.3696	1.2438	0.6894	0.057	2.1966	2.8296	0.789	2.4312	1.7844	0.1422	1.1658	0.6612	0.6612	-0.0354	2.9646	-0.4194	-1.1232	2.8722	-1.2936	2.5164	2.211	1.7274
483	1.9908	0.3624	0.8316	1.3578	1.6494	-0.0426	-0.2916	1.4928	-0.0144	0.5544	3	0.924	1.7916	1.3932	1.1658	0.9882	-0.0498	1.827	0.1206	0.0996	0.5898	0.1278	-1.9122
484	1.4646	1.2084	3	1.3152	-0.8742	-1.0662	-0.0996	1.1874	3	3	1.4358	1.4502	3	0	3	1.4148	1.3152	3	0.9384	1.0524	1.6992	0.9528	-0.732
485	1.422	-0.6042	0.519	2.1186	0.327	-0.1278	-1.7064	0.3624	-0.8886	2.8932	-1.5924	-0.9168	1.8486	-0.3342	0.2628	0.5334	2.8008	0.5334	-0.7962	0.1068	-0.5262	-0.867	-0.7962
486	0.1848	0.5046	-0.3414	1.5708	-0.2064	-0.4266	-0.2274	1.0806	-0.114	1.173	-0.192	0.54	1.0236	0.135	-0.2916	-0.4338	0.1278	-0.789	-0.6468	0.9312	-0.3768	0.5046	-0.3984
487	2.2254	0.3552	0.4266	1.2372	-1.6206	-1.749	-2.0046	-1.5282	-2.097	-1.5642	-2.751	0.6396	1.23	0.5544	-2.232	1.4292	-2.0616	-2.076	-3	0.27	-1.9266	-2.1468	-2.076
488	-2.6016	-1.3362	-1.0452	-1.5996	-2.424	-2.46	-1.9692	-0.3552	-2.2746	-2.3316	-1.7418	-0.1422	-0.5688	0.384	-1.251	-1.9836	-2.5308	-2.2038	-2.3388	-0.1992	-0.1206	-2.6946	-2.4168
489	1.4928	0.6894	1.5282	-0.8886	1.5216	1.4646	1.2012	2.2182	2.019	1.365	-0.4836	2.2182	-0.0282	-2.6016	1.4148	2.346	-1.2936	0.9954	1.1376	-1.0026	2.9784	2.6376	-0.2988
490	1.9194	-0.0708	-1.6278	-1.059	-1.8768	-3	-2.787	0.057	-3	-0.4548	0.0996	1.0878	0.6612	1.0026	-1.8342	1.0308	-3	0.8106	-3	0.0072	-0.1848	-3	-3
491	0.1422	0.654	-0.5898	-0.6042	-0.9312	-0.2988	-1.5708	-1.3932	-0.6396	0.0072	-0.9384	0.3198	0.8034	-0.4266	-0.6396	0.1776	-0.4908	0.6684	-0.7962	-0.078	-0.0708	0.0354	-0.7464
492	0.5472	2.46	3	3	3	2.424	-2.9292	3	3	3	3	3	3	2.8932	3	0.4476	3	2.922	0.327	3	2.4738	2.4666	3
493	-0.8958	-1.2654	-2.9502	-2.4384	-0.711	-1.287	3	-2.922	-0.6258	-2.424	-2.886	-1.443	-2.6802	-2.808	-0.9666	-0.576	-2.7936	-2.8362	-0.903	-2.424	-0.1206	0.3696	-0.4908
494	1.287	-3	2.3106	-2.0334	2.616	1.9548	2.7798	0.5616	3	2.268	1.4502	-1.7418	-1.3722	-0.903	-0.1494	1.1232	-2.6088	-1.2798	2.2818	-2.9358	2.0616	1.3152	2.2464
495	1.5852	-1.251	1.1586	1.1802	-1.5852	-0.3552	1.3152	-0.9528	-0.8388	0.711	0.1992	-1.3722	0.2772	0.0996	0.2988	1.5708	-2.0832	0.6756	1.422	-1.1232	1.4928	0.0072	-1.1874
496	1.7916	0.732	1.4292	1.4856	1.386	0.5898	0.0354	1.8198	1.2582	1.3224	1.884	1.4076	1.365	0.9528	1.1016	1.386	0.5118	1.8624	0.7464	1.4292	1.4718	0.7392	1.3578
497	-0.768	-0.6114	-0.1206	0.3624	-0.9954	-0.0282	-0.981	0.1068	-0.2346	-0.441	-1.3296	-1.308	-0.8178	-1.2654	-0.4122	-0.057	-1.557	-1.5426	-1.7772	-1.8342	-0.6396	-2.7156	-1.3794
498	0.4548	-0.711	0.0996	-0.0852	0.7038	0.3126	-0.0426	-0.6894	1.0524	0.7038	0.4476	-0.0354	0.633	0.0144	0.0354	0.4548	-0.4194	-0.213	1.0452	-0.576	1.1304	0.6186	1.0452
499	1.905	0.5334	1.7988	1.038	1.9122	0.3054	1.8984	0.6042	2.0832	1.8768	-0.4974	-0.192	1.749	-0.0708	0.4338	1.4148	1.0092	-0.0924	1.8912	0.1278	1.8054	1.884	1.635
500	2.1186	1.386	1.1514	1.692	1.2654	0.981	2.8794	1.8414	0.213	1.8552	1.5996	1.365	1.941	1.3506	0.6894	2.4954	0.4548	1.5924	1.614	1.8984	1.3578	0.981	2.6016
501	0.597	0.6966	0.924	1.2156	2.3244	1.7064	2.0688	1.2582	2.268	2.5308	-0.2346	0.9738	1.4292	-0.0216	0.27	2.403	1.9548	-0.441	2.9856	0.8814	2.5734	2.5164	2.3316
502	-0.8244	-1.4502	1.5144	-0.54	-1.4502	-0.9102	2.5878	-0.846	1.3296	-0.7038	-0.597	-0.6756	1.3794	-1.4076	-0.0072	-0.8886	-1.7064	-0.8742	3	1.4574	2.7654	-0.0354	-0.0072
503	1.9476	-0.3552	1.7562	0.9456	-1.9194	-1.3152	2.5806	-1.7988	-0.7608	-1.3296	-1.0452	0.2346	0.6756	0.1494	-1.3932	1.2654	-2.232	-0.8814	2.5878	0.7254	2.0616	-0.7464	-2.2392
504	1.0236	-1.1514	0.5118	-0.3198	1.0026	1.1232	0.2628	-0.654	0.8958	1.7772	0.2274	-0.8388	1.4292	-0.924	1.6566	1.713	0.9102	0.0072	0.3624	-1.0092	1.2654	1.5924	0.981
505	-0.0354	-0.1566	0.0216	-0.0354	-0.0282	-0.1494	-1.1304	-0.0498	0.1068	0.192	0.2844	0	0.0642	0.0216	-0.1494	-0.114	-0.2772	-0.057	0.6258	0.2418	0.5334	-0.5262	0.1278
506	0.135	-0.8604	-0.0642	-0.4476	-0.0708	0.5544	0.0498	0.0924	0.597	-0.0852	0.2064	0.4122	-0.0426	1.9692	2.0898	-0.0708	0.0144	1.9836	1.8984	0.1278	1.7274	1.9908	0.2988
507	-2.7438	0.441	1.9122	1.5354	-1.7274	-2.7228	-2.8362	0.462	1.9692	1.5216	0.7392	1.9974	2.886	0.0642	2.8362	-2.7726	0.4476	0.057	-2.1468	0.8106	-2.73	-2.5662	-2.6874
508	0.654	0.2562	0.8742	0.2916	0.2274	0.1776	-0.1848	0.9168	-0.4266	0.3054	1.0452	0.1206	0.2064	0.3552	0.0144	0.8178	-1.2726	1.3722	-0.1494	0.3768	-0.5118	0.0072	-1.8198
509	1.5852	-1.5642	-1.059	-0.9456	-2.0688	-2.6946	-2.8008	-1.0806	-1.251	-1.0452	-1.692	-0.903	0.1068	-2.1468	-1.0878	0.0498	-1.6704	-2.2038	-1.5996	-2.1966	-0.8388	-2.1042	-1.9266
510	0.3486	-0.4266	-0.1992	-0.135	-0.2844	-0.5262	-0.5544	0.27	0.1638	-0.5688	-0.2346	0.0498	-0.1494	-0.597	-0.4692	0.4692	-0.8388	-1.2156	-0.846	-0.2988	-0.462	-1.557	0.2064
511	-0.9168	-0.5046	-1.3794	-1.2438	0.1206	0.4266	-2.3958	-2.0688	0.5832	0.1776	-1.3932	-1.4076	-1.5996	0.8814	0.3054	-0.3912	-1.6776	-0.0144	-0.6612	-1.3296	-2.2464	1.8624	-0.405
512	-0.405	-0.249	-0.2844	-0.1638	0.3126	-1.4004	-2.1612	-1.578	-0.8178	-1.0164	-1.1658	-0.6966	0.2988	-1.4148	0	0	-1.5642	-0.8106	-0.1704	-1.0308	0.0216	0	-1.2798
513	0.0852	-0.2562	-1.386	-1.116	-0.3414	-0.3054	-0.4974	-0.7182	0.0498	-1.0026	-0.405	-0.6396	-0.0426	-0.4836	-1.173	0.5544	-0.384	-1.0878	-0.5118	0.0282	-0.3198	-0.7608	-0.2772
514	0.7818	0.078	-0.7038	0.8178	0.5616	0.4692	-0.7038	0.192	1.23	1.4718	0.8958	0.4476	0.8742	1.0734	0.6042	0.6114	0.7536	0.4974	-0.54	0.1422	-0.5898	0.3126	-0.7182
515	1.2582	1.251	-0.6612	0.8604	1.2582	0.8178	-0.8814	0.327	1.1946	2.2038	-0.3768	-0.4764	1.8198	1.0308	-0.1848	0.8034	1.3794	-0.1566	-2.019	1.251	-0.2064	-0.3912	-0.654
516	-1.2798	1.4718	2.346	-0.384	0.96	0.3054	0.3696	0.4476	1.9266	1.7628	-1.2156	2.1822	1.5282	-0.1422	0.3486	-0.1848	0.9168	0.8604	-0.2988	-0.3696	-0.3342	0.462	1.8984
517	-0.4548	-0.0072	-0.1704	0.3414	-0.3624	-0.441	-1.4784	-0.405	0.3696	-0.0708	0.0852	0.4908	-0.3342	-0.711	-0.1068	0.0072	0.0072	-0.2988	-1.3506	-0.1848	0.7746	0.7536	-0.213
518	-2.3034	0.7962	-0.4974	-2.1186	-2.2818	-2.0262	-3	2.1186	-2.4666	-1.8696	-2.424	3	0	1.4148	-1.2438	-1.7988	-3	0.441	-1.4718	0.924	-1.8126	-2.0046	-2.6802
519	1.6068	1.8768	2.0334	1.6422	1.6704	1.5642	2.268	1.7202	1.3362	1.4784	1.6992	1.557	1.5216	1.443	1.941	0.7038	1.4358	1.7064	2.1756	1.8912	2.0334	1.713	0.8532
520	-0.0924	-1.9338	0.4692	-0.8886	0.4266	0	1.5852	1.5072	-0.1206	-0.462	-1.1802	0	0	-2.0544	-0.8034	0.0216	-0.441	-1.7628	2.1258	0.0072	0.7464	-0.4908	2.1684
521	0.1704	0.2628	0.654	0.1494	0.135	0.0498	0.078	0.1494	0.1278	0.1992	0.4908	0.1494	0.2916	0.135	0.1566	0.1068	-0.2202	0.213	0.1278	0.1848	0.0996	-0.0144	-0.0144
522	-0.0144	-0.8604	-0.6042	-0.8178	1.5924	-0.768	2.3814	-1.4076	-1.1514	-0.6258	-0.6684	-1.6422	-0.0354	-0.981	0.0426	0.0072	0.7536	-3	1.2012	0.0144	1.1016	-1.0026	-1.3722
523	0.3486	-0.8532	0.7536	0.0354	-0.2202	-0.8532	0.5616	0.2202	0.4908	0.4548	0.405	-0.1068	0	-0.3696	0.3486	0.4476	-1.2798	0.4338	0.8886	-0.2418	0.2274	-0.597	-0.9666
524	1.9194	0.192	2.6232	1.287	0.8958	1.116	2.5026	0.654	2.751	2.4456	1.5144	0.6684	1.0026	0.1776	2.0616	1.884	0.0996	2.0616	2.8362	0.4548	2.6088	2.6802	2.097
525	2.3532	0.6822	-0.192	-2.3388	-1.422	-0.0354	-3	-0.1278	0.0426	2.5164	2.751	0.5832	1.0092	1.9974	-2.3178	2.7372	1.365	1.8486	-2.1684	-0.0852	1.9548	-0.0144	-2.3886
526	-0.8532	-0.5262	-1.3152	-0.633	-0.1704	-0.3342	-1.0308	-1.1448	-0.5616	-0.8532	-0.5472	-1.5072	-1.2084	0.633	-0.3054	0.1206	0.0708	-0.384	-0.519	-1.251	-0.441	0.462	-0.213
527	-0.9528	-1.8768	0.7608	-0.6468	-1.1304	-0.6756	1.0806	-1.308	-0.5472	0.2772	0.2916	-0.6186	0.4974	-0.6966	-0.3624	0.3198	-0.1848	0.5334	1.1586	-1.2372	0.0144	0.4692	0.6756
528	0.1206	0.0144	-0.0498	0	0.3984	0.192	-0.0924	0.0642	0.6966	0.7464	0.0924	-0.135	-0.0072	-0.3552	0.441	0.1068	0.3342	0.0852	-0.327	0.1776	0.249	0.3198	0.789
529	-2.2464	-2.9718	-1.2798	0.8178	-2.9646	-2.9928	-3	0.6966	-2.7936	-1.1586	-2.5524	0.7608	-2.5092	1.287	-2.2818	-2.9856	-2.9292	-3	-1.2438	-2.6802	-1.6704	-2.8506	-3
530	-0.6894	-2.595	-1.9266	0.0144	-1.2012	-0.7536	-3	-0.0642	-0.2064	1.0164	-0.96	-2.4738	0.7182	1.5282	-0.4338	-2.0262	-1.3794	0.6612	-3	1.23	-1.2582	1.1658	1.614
531	1.095	0.0708	-0.0072	0.3768	-0.7962	-1.1376	-2.751	0.8958	-0.4338	-0.6186	0.0282	0.8244	0.2562	0.3054	-1.0878	1.5216	-1.8552	0.0426	-0.4194	0.1494	-0.114	-0.4194	-0.7254
532	-0.1278	0.633	-0.1776	0.327	-0.2418	-0.8388	-3	0.2274	-0.0642	-1.0164	-0.9528	0.6114	1.5642	1.3434	0.7536	0.8886	-0.0996	-0.5898	-3	0.3486	-1.9836	-1.7916	0.1992
533	-0.0498	-1.23	-0.5898	1.0308	0.732	-0.7746	-1.884	-1.3008	-1.3152	1.1586	-0.6468	1.3008	-0.9456	-1.9266	-1.8414	-1.116	-1.4574	-1.3578	-2.8794	1.884	-1.4856	-3	-1.0806
534	-0.6756	-0.4476	-1.4502	-1.5282	-1.0092	-2.268	-2.1612	-0.1848	-2.0334	-0.441	-1.8912	-1.1586	-1.713	-2.2818	-0.057	0.1566	0.3624	-2.3244	-3	-1.0662	-2.673	-0.6612	-2.6514
535	1.038	1.6494	-0.4908	0.6756	-1.059	-3	1.0878	0.7182	2.04	-0.0996	3	1.1586	1.3008	-0.4764	-3	-1.1088	-0.7392	-1.2156	-1.3362	1.6704	0.8604	-3	0.249
536	0.7038	2.3388	-1.8624	0.114	-3	-3	-2.6586	-0.2346	-2.1114	-1.3296	-1.1448	-1.77	2.211	3	0.0072	-0.135	-3	0.0072	-0.0426	1.4784	-1.1448	-3	-3
537	2.1822	0.7464	1.3794	1.692	-1.386	0.96	-3	1.9548	1.8342	0.8886	0.5616	0.924	0.5688	2.922	0.6114	-2.3532	3	1.8984	-1.8696	2.1186	3	0.8388	2.3106
538	0.9666	-0.6114	-0.1422	-0.0426	-0.6186	-0.2628	-1.2012	0.8034	-0.0354	-0.3912	0.0354	-0.0924	0.3552	-0.3054	0.1992	1.3008	-0.5118	0.0426	-1.6278	0.2346	-0.8316	-0.6966	-0.867
539	0.2346	-0.4194	-0.8178	1.5642	-1.8054	-3	-0.0072	-0.1776	0.462	-0.9528	-2.04	1.2798	1.827	-1.2936	-0.0924	0.0216	-1.5072	-0.6684	-3	0.0924	-0.732	-0.1704	-2.2746
540	0.8178	-1.095	-3	-0.5118	-3	-3	-3	-1.8624	0.7608	-0.0426	-2.9148	-0.2844	-1.5708	0.3912	-1.77	0.5544	-1.9764	-2.9502	-3	-2.8794	-1.3932	-0.0072	-3
541	0.4908	-0.4548	-0.192	-0.078	-0.0354	-0.597	-0.6468	-0.867	-0.192	-0.249	0.7962	-0.3342	-0.519	-0.405	0.4548	-0.1422	-0.5832	-0.633	-0.6468	-0.3342	-0.0924	0	-0.3126
542	-0.6966	0.2916	-2.1756	0.6822	-0.3414	-1.9974	-2.346	0.078	-0.6966	-0.3984	-0.9738	1.6848	0.4908	0.2628	-1.9266	-0.7464	-0.8178	-0.4764	-2.2038	0.0708	-0.249	-1.3362	-2.1612
543	0.96	-3	0.711	-1.5426	1.23	-0.0216	0.1278	-2.424	1.2228	1.3008	0.3624	-2.9856	-0.4908	0.2916	0.3198	1.1658	-1.1514	0.3054	2.0334	-1.6278	1.4856	2.6802	0.7746
544	2.0616	0.7818	3	2.0046	0.249	2.3106	-1.443	1.4358	3	3	2.2254	0.8814	2.3244	1.5996	2.9574	1.6206	2.1186	3	2.424	1.1802	2.076	3	3
545	0.2418	-0.789	0.4692	-0.6042	-0.6822	-1.7202	-0.213	-0.2274	-1.9908	-1.749	-1.1232	-1.173	0.2064	-0.8316	-1.941	0.6822	-1.6992	-1.1946	1.0026	-0.2988	1.8624	-1.635	-2.4882
546	-0.1278	-0.7392	-0.4692	-0.768	-0.6468	-1.0452	-0.4122	-1.4358	0.2274	0.2346	-0.5334	-1.5144	-1.1802	-2.3178	-0.4836	0	-1.095	-1.4358	0.2064	-1.0452	0.135	-0.768	-0.8106
547	-1.2372	-2.211	-1.3578	-1.8912	1.5354	-1.422	2.616	-2.0688	-1.0236	-1.1376	-1.8342	-0.5334	-1.3362	-2.0832	-2.211	-1.6278	-1.5708	-1.5498	1.7844	-1.095	-1.6206	0.6396	0.6468
548	0.633	0.0996	0.8388	0.2628	-0.0852	-0.6468	-0.3342	0.1494	0.9456	0.4692	-0.0072	0.8604	1.2582	0.9666	0.1848	0.0642	-0.5046	-1.4928	1.2438	0.3768	1.1874	1.4574	0.1776
549	-0.4476	-1.578	1.4148	0.8316	0.3486	0.7038	2.0046	-0.981	-1.1088	1.5354	0.4764	-0.27	0.6258	0	-0.3696	1.0734	-1.3722	-1.386	0.9528	-0.924	0.711	-1.3008	-1.4292
550	-0.0216	-1.5282	-1.1304	-0.8034	-0.0282	-1.6638	-2.1684	-0.0072	-0.6396	-0.5472	0.0708	-1.7628	-0.1704	-3	-1.9122	1.4502	-2.2254	-0.135	-1.7916	-1.635	-2.2962	-2.9502	-1.4928
551	-0.3486	1.0806	1.8126	1.7628	-0.9456	0	0.0852	-0.0072	1.4292	-1.0662	-0.8178	1.0164	1.3578	-1.5426	-1.4292	-1.7064	-0.4194	0.0072	0.0282	1.4646	1.2654	-1.5924	-1.2438
552	0.2628	0.3552	0.192	0.114	0.6042	0.9666	0.135	0.2418	0.3768	0.5046	0.1638	0.0852	0.1566	0.192	0.2202	0.4194	0.4764	0.135	0.0144	0.0354	0.3126	0.2844	0.3768
553	-0.846	-0.0072	-0.0282	0	-0.5046	-2.9928	-2.097	-0.8958	-0.0144	-0.4764	-0.54	-0.2772	0	2.019	0.5046	0.2844	-2.2608	0.0216	-2.076	0	-0.8178	-3	-2.0046
554	0.5262	0.0852	0.441	0.2274	0.2562	0.4476	-0.2844	0.2988	0.078	0.057	0.4692	2.133	0.2628	0.5832	0.114	0.0924	0.0996	0.1494	-0.0282	-0.0354	-0.078	-3	-0.3984
555	-0.0072	0.3414	-1.422	-0.2988	-0.8388	-1.6566	-0.3696	-0.4266	-1.5852	-0.9738	-0.7464	-0.405	-0.846	0	-1.1658	-1.1016	-1.1304	0.4266	-1.5642	-0.462	-0.6114	-2.154	-0.9456
556	0.7962	0.4692	-0.924	0.597	0.2772	-0.9954	-0.9456	-0.5616	-0.6612	0.9528	-0.96	0.5898	0.7392	-0.4194	0.4476	0.3414	-1.0662	-0.9456	0.0498	0.3414	0.057	-1.905	-1.9266
557	1.9122	1.6848	-0.597	-0.597	1.5708	1.557	-1.5852	1.8198	1.0164	0.732	-1.3578	2.3034	2.2536	0.405	0.0072	1.0026	0.5334	0.0282	-0.903	1.8414	0.5832	0.8742	1.77
558	0.0282	1.3224	-2.2464	-3	-1.4148	0.0426	-0.3912	-0.3768	-0.0072	3	-3	-1.8198	-0.0144	-1.1016	-1.1586	-0.0072	3	-1.038	-0.5616	3	-1.3296	-0.8178	1.2156
559	-1.386	0.0852	-1.386	-0.5118	-1.095	-0.1704	-0.7182	-0.057	-1.116	-1.3224	-0.4194	-1.4292	-1.4292	0.2988	-1.6494	-0.981	-0.903	-0.633	-1.9338	-0.6822	-1.4502	-0.5118	-1.0236
560	-0.6756	0.6258	-0.6258	0.5688	-0.2916	-0.6258	-1.3794	1.0026	0.4266	0.249	-0.5688	1.6068	0.7818	1.422	-0.2562	-0.2628	0.5472	-1.3224	-1.3224	1.2156	-0.5262	0.4476	0.405
561	0.2418	-0.213	0.0072	-0.0072	0	-0.0072	-0.213	-0.2562	0	0.1776	-0.0144	-0.0216	-0.0216	-0.2418	0.3198	-0.213	-0.2844	0.1776	-0.3696	-0.3126	-0.2418	0.3624	-0.1992
562	0.1422	0.2628	-0.2418	0.0642	0.0852	0.0216	-0.2346	0.0216	0.0498	0.2202	-0.3984	-0.7038	-0.1638	1.2936	0.2772	-0.1992	-0.2562	-1.059	-0.0924	0.0216	0.057	0.1992	-0.078
563	1.2084	3	0.4194	0.8244	-0.6396	-2.0898	-2.2392	3	-1.1658	-1.1874	-0.6186	1.287	2.2536	2.6874	3	2.6232	-2.886	2.4168	-2.1042	2.9358	-1.749	-1.8768	-1.77
564	-0.3696	-0.2202	-1.8552	-0.441	-0.7038	0.4548	-0.0144	-1.038	-0.597	0.8178	-1.905	-1.6704	-0.6186	-0.7746	-0.3624	-0.0924	-0.0072	-2.1966	0.7962	-0.6258	0.8316	0.4974	0.1704
565	0.405	-1.095	0.6822	-0.0072	-0.2844	-0.0072	0.4836	0	0.4122	0.4908	0.192	-0.5898	-0.213	0	-0.0072	-0.9456	-0.903	0	-3	-0.6684	0	0.2844	0.7962
566	-0.0072	-0.213	0.3552	-0.192	0.3342	-0.3126	0.3198	0.0216	0.4908	0.4908	0.1776	-0.2202	-0.2274	-0.1566	-0.5688	-0.6684	0.327	0.0852	0.1494	-0.0216	0.0924	0.0072	0.0852
567	0.057	-0.6612	-0.0642	-0.0642	-0.654	-0.3198	0.0426	-0.1206	-0.0426	-0.3486	-0.6258	0.0216	-0.213	-1.5924	-0.0216	0.1206	-0.732	-0.6756	0.6468	-0.192	0.1068	0.0498	-0.3342
568	-0.441	-0.7818	-0.3768	-0.6396	-1.6992	-1.4148	-0.1566	-0.924	0.1776	-0.1848	-0.5898	-0.597	-0.0996	-1.3362	0.0642	1.287	-1.5924	-1.5498	0.3486	-0.8958	0.2346	0.0144	0.1206
569	0.9384	-1.2936	1.3296	0.6468	-0.2064	-0.5688	0.1776	-0.8886	1.443	0.4476	-0.4122	-0.0072	3	-1.365	0.0216	-0.2562	-2.403	-2.1684	2.9784	0.903	3	-0.0072	2.4528
570	-0.0072	-1.9122	0.0708	0.1494	0.2628	1.287	0.0144	-0.597	1.6704	2.8932	-0.0072	-2.8224	-1.422	-0.8604	1.4718	-0.0144	2.7726	-2.2962	1.059	-1.4718	3	2.2818	2.8722
571	0.3984	-0.078	0.3696	0.1494	0.2628	0.27	0.0216	0.0642	0.3198	0.4266	0.213	0.0354	0.1494	0.5544	1.287	0.9954	-0.0144	0.3984	1.095	0.057	0.0216	0.9102	-0.1776
572	-0.3624	0.0282	0.0708	0.0072	-0.4974	-0.327	0.8316	0.0216	-0.0498	0.0144	0.0708	-0.0282	0.1566	0.4692	-0.0144	0	-0.1992	0.2346	0.7254	0.0072	0	-0.1206	-0.4974
573	-0.4836	-2.346	-0.867	-0.2916	-0.4692	-2.0688	1.0524	-2.1612	0.5472	0.2064	-0.6684	-1.443	-0.9882	-2.232	-0.3624	-0.0072	-2.3532	-1.6068	1.308	-1.614	-0.0354	-0.3624	0.0996
574	1.578	0.732	0.6756	0.4194	1.3008	0.3414	-0.0144	-1.1658	1.4004	1.8696	-0.8244	0.7608	0.8532	-1.1514	-0.924	0.213	0.462	-0.6966	0.0354	0.2844	0.7536	1.5282	1.2654
575	0.54	0.0852	0.732	0.903	0.1776	0.519	0.1566	0.2916	0.249	0.6612	0.4836	0.1704	1.0452	0.2346	0.3198	0.981	0.114	1.1232	0.6468	0.2064	2.0334	0.9738	0.1278
576	-1.1586	-0.4692	0	-1.1658	0.1848	-1.5498	-1.9548	-1.2726	-1.2156	-0.768	-1.1658	-0.0642	-0.2274	-0.5898	-2.0898	-1.9908	-2.4168	-1.5144	-0.4908	-0.3696	-1.6278	-2.2182	-0.4836
577	-0.2418	-0.1206	-0.5046	-0.1278	-0.1278	-0.4476	-0.1494	-0.1992	-0.0072	0	-0.1704	-0.0144	0	-0.462	-0.2628	-0.0072	-0.5544	-0.5832	-1.1232	0.0072	-1.4784	-0.6822	-0.2064
578	-0.0072	0.1992	-1.0806	-0.0708	-0.4908	-0.9666	-0.9102	-0.1494	-0.1992	-0.5832	-1.0806	-0.1992	-0.0708	-0.135	-0.519	0.441	-0.732	-1.0524	-0.8742	-0.078	-0.0642	-0.5832	-0.7536
579	-0.1566	-1.6566	-0.654	-0.6114	-1.5996	-1.5426	-2.4312	-2.0334	-0.9666	0.8886	0.0282	-0.1494	-0.7962	-0.3054	1.2936	-0.9666	1.1376	-2.0832	-1.8054	-0.3054	-1.9548	0.0996	-2.6658
580	0.2202	0.0072	0.0072	-0.4476	-0.5544	-0.7254	-0.8742	-0.2772	-0.9456	-0.4338	-1.0026	0.2562	0.213	-0.213	-0.711	-0.4908	-0.5046	-0.462	-0.4908	-0.4122	-0.2562	-0.732	-0.6684
581	0.2202	-0.0996	0.2418	0.1704	0.54	0.5262	0.5334	-0.0708	1.4574	3	-0.1704	-0.3912	0.1422	-0.114	0.1494	0.2064	0.903	-0.54	1.2012	0.0216	0.8532	0.9456	0.6396
582	-0.4548	-2.6586	-0.8034	-0.519	-0.4548	-0.9312	-2.367	-1.6566	-0.597	-0.8886	-0.2274	0.633	-1.251	0.0216	-1.2936	0.0354	-0.9882	-1.1376	-0.9312	-1.23	-2.8362	-0.7962	-1.7418
583	-0.1704	-1.422	-1.2654	-2.865	-2.289	-2.9292	-3	-2.9076	-2.2746	1.7772	-2.346	-0.1206	-2.403	-0.3126	0.2844	1.884	0.7254	-3	-2.7084	-3	-3	1.749	-2.6658
584	0.6684	-0.1068	-0.0282	-0.2772	0.0708	0.1278	-0.8604	-0.3198	0.6042	3	-2.9928	-0.078	0.6822	0	-3	1.3434	-0.2346	-3	0.1992	-0.0144	0.2844	0.7254	-0.0282
585	0.384	-0.3696	-0.2346	-0.0072	-0.249	-0.0498	-3	-0.2916	0.2916	-0.0498	-0.4692	-0.462	0.768	-0.4266	0.2418	0.7182	-0.1566	-1.8768	-0.2772	-0.3624	-0.0282	-0.789	-1.4928
586	0.135	0.3768	0.0996	0.0426	-0.1848	-1.0452	-1.7988	0.192	0.213	0.2772	-0.135	0.213	0.4548	-1.1088	-0.405	-0.2202	-0.9666	-1.0452	-1.3008	0.2988	-0.0708	-0.6258	-0.4194
587	-0.0498	1.0092	0	-0.0282	-0.7818	0.0144	-0.6042	0.54	-0.0072	-0.4764	-0.5262	0.0216	0.2418	0.6114	1.692	0.4836	-0.2202	0.9312	-0.384	-0.0072	-0.3342	-0.0282	-0.1848
588	-0.0216	0.0144	-0.0216	0	-0.0144	-1.23	-2.0118	-0.1068	-0.0354	0.5118	-0.078	0.192	0.2988	-0.1638	-1.3506	-0.8316	-0.3198	-0.2772	-0.9882	0.0282	-0.4908	-1.2372	-0.2418
589	0.8814	2.5164	2.6658	1.578	1.2012	0.1278	-0.4338	2.4312	-1.1016	-1.173	1.5426	1.9692	1.9764	3	0.5472	-0.9954	-0.0852	1.8552	-0.9102	1.8486	3	-1.0026	0.5118
590	0.903	0.3912	1.059	0.7746	-0.0144	-0.3912	-0.078	0.3126	-0.0144	0.0072	-0.0216	0.6822	0.0282	0.7536	0.3414	0.3624	-0.1068	0.1566	-0.8532	-0.27	-0.1992	-1.0878	-0.192
591	-0.2064	-0.0072	-0.0144	0.732	-0.192	-0.5118	-2.1186	-0.8316	-0.3414	-0.7746	-0.3552	-0.4122	0.8034	-0.2988	-1.5354	1.0026	-1.9908	-2.0688	-2.2182	0.057	-0.0282	-2.1186	-1.2582
592	-2.2746	0.7038	-1.287	0.9738	-2.5734	2.9358	-2.8152	1.6494	1.4646	3	0.7608	0.4476	2.3532	2.1822	0.0642	-2.73	3	0.4908	-2.4954	0.3624	-2.6088	2.9928	-1.9548
593	0.3486	0.0924	2.6802	2.538	-0.0282	1.422	0.5334	2.1966	0.1848	0.1638	2.595	2.2038	2.2608	2.04	0.27	0.0072	0.1638	3	0	2.2254	3	0.078	0.1278
594	0.1638	0.519	0.2418	1.8054	2.0898	0.4764	0.5118	1.692	0.2988	0.1992	3	1.1802	0.4974	0.2628	0.2418	0.576	-3	3	0.114	1.1658	0.8106	0.27	-0.2562
595	-1.9974	-1.7562	-0.0072	-1.5426	-1.962	-0.1566	0.981	-1.2654	0.7962	0	-2.787	-1.5144	0.1068	-1.5426	-0.27	0.0072	-1.1658	-1.4718	1.1586	0.3984	-0.3126	0.3054	0.213
596	0.519	-0.9882	-0.3126	-0.54	0.3984	1.3008	-1.0164	-0.5898	0.213	1.23	-0.27	-0.3552	0.441	-0.0354	2.9076	0.213	-0.3768	0.0144	-0.8034	-0.4836	0.4836	0.3486	-0.0072
597	3	0.0072	3	3	-0.3054	-2.9856	3	1.4004	-2.0616	-0.0216	2.9646	3	3	3	-2.8434	3	-2.8932	-2.8932	3	3	1.116	0.8034	2.9856
598	0.8388	1.7562	2.73	2.0688	1.7346	1.251	1.5708	2.2746	2.1186	1.9122	3	1.884	2.7654	1.6068	0.7464	0.3912	0.7182	1.749	1.7064	2.4168	2.0118	1.8624	1.8768
599	0.3552	-2.076	-2.1822	-1.9692	-0.5832	-0.8106	-2.4738	-2.154	-1.9476	-0.2844	-2.2182	-1.6776	-1.8198	-1.713	0.519	0.7962	-2.211	-2.616	-2.6232	-2.46	-2.6946	-1.5426	-0.27
600	0.519	-0.654	0.4764	-0.4908	1.365	1.1016	0.768	-0.5688	1.386	1.1802	-0.7182	-0.4476	0.192	-0.2274	0.3486	-0.4548	0.6822	-0.1704	0.4266	-0.3696	-0.4836	1.0734	1.1304
601	-0.9882	-1.3794	-1.6278	-1.3434	-3	-3	-1.0806	-0.8106	-1.1658	-0.462	-0.6756	-1.6992	-1.3224	-0.6756	0.0072	-0.1494	-0.2202	-3	-2.6376	-1.5852	-2.3178	-3	-3
602	2.2962	0.0708	3	0.3696	-0.4692	0.576	3	0.1278	2.751	2.3604	-0.1848	-1.4004	2.9718	-1.2372	1.557	-0.8178	-0.0426	-1.8624	3	0.4476	3	2.076	2.9076
603	-2.0898	-2.9928	-2.1684	-3	3	3	-1.6068	-3	1.8126	3	-3	-3	-3	-3	0.2418	0.4122	3	-2.9574	-3	-3	-0.0072	3	-2.9784
604	-0.54	0.2562	-0.5334	0.2988	-0.3486	-0.1422	-1.5354	0.3912	-0.3198	-0.6822	-0.3486	0.441	0.5118	0.3414	-0.5832	-0.0354	-0.3912	-0.3768	-0.576	0.2202	-0.1278	-0.1704	-0.8958
605	-1.251	-2.2038	-0.8388	-1.3362	-1.5924	-2.3316	-2.2536	-2.1894	-0.96	-1.095	-1.1586	-1.422	-1.7844	-1.2012	-1.308	-1.443	-2.1114	-0.9384	-1.8486	-2.232	-1.2582	-1.443	-2.367
606	0.0072	-0.327	-0.462	-1.0026	-0.6114	-1.5426	-1.962	-1.0026	-1.0806	-0.4836	-0.5046	0.192	-0.924	-0.768	-1.614	1.5144	-0.4692	-0.2628	-1.8126	0.0144	0.0282	-1.0452	-2.4528
607	-1.5498	-0.4266	-1.0236	-0.249	-1.5924	-2.3604	-2.1756	-0.9954	-2.865	-0.96	-0.4974	-0.9456	1.308	-1.884	-1.3722	-1.2228	-3	-3	-1.6992	-0.8106	0.8244	0.6894	-0.6258
608	-0.405	1.308	-0.2916	-0.2418	-0.711	-1.7988	-2.9574	-0.789	-1.095	0.8742	-0.903	-0.249	0.4974	-1.557	-1.6992	1.9194	-1.9548	-0.789	-3	1.5144	-0.5832	-1.1658	-1.287
609	0.213	-3	-1.7988	-2.9358	3	3	1.3434	-2.7582	3	3	-3	-2.787	-3	-2.8506	-0.0354	-2.076	2.1756	-1.4574	2.0472	-2.0544	-0.192	3	3
610	0.6042	1.5072	-0.6396	1.0734	0.0282	-2.4384	-1.6566	-0.0354	0.0354	0.4764	-0.6612	-0.7464	1.9122	-3	-1.4148	-1.23	-1.2228	-3	-2.8362	1.5282	2.0118	-1.77	-1.0452
611	-0.0708	1.4076	-1.5426	0.7392	-2.5308	-0.1494	-2.9574	-0.5544	-0.3624	1.3296	-1.578	1.287	-0.54	-0.2844	0.2274	-0.9666	-1.1304	-1.1802	1.0452	2.4666	0.8886	-1.1448	-0.0144
612	-0.4122	-0.135	-0.1848	-0.213	-0.4476	-0.5262	-2.6658	-0.4476	0.7182	0.2772	-0.7464	-0.1494	-0.1776	-0.4764	0.0216	0.0852	-0.5472	-0.9312	-1.8624	-0.114	-0.213	0.2916	0.519
613	1.5282	-1.4574	0.8532	1.2654	-0.654	0.8106	-1.3932	-0.4692	-1.0806	-0.8178	0.114	0.7392	3	-1.3152	0.4908	-0.1422	-0.057	-0.597	-1.422	-0.924	-1.0236	-0.2418	-0.9312
614	0.7746	-0.2274	-0.597	-0.2562	-1.5642	-0.213	-0.4122	-0.3486	0.54	1.1946	1.5426	-0.1422	-0.7182	0.2562	0.3768	-0.078	-0.0498	-3	-0.7254	0.0996	-0.0144	0.4338	-0.1704
615	-1.1016	0.0426	-1.2798	-1.0164	-1.308	-0.9384	-1.3296	-1.1016	-0.867	-0.9666	-1.3794	-0.924	-1.2726	1.038	-1.2936	-1.1658	-1.5426	-1.1376	-0.924	-1.3506	-1.1304	-1.4574	-0.7392
616	2.3742	2.481	0.0072	3	-0.4476	1.5996	-3	3	2.3742	2.5878	2.8008	3	2.5452	3	2.2038	2.673	1.6566	3	-2.0262	2.1684	-2.2254	2.538	-2.133
617	0.6042	-0.3552	0.5688	-0.0642	-0.192	-0.3342	-0.1638	-0.2988	1.713	1.8912	0.0354	-0.4764	1.5354	-0.441	1.3296	0.2274	-0.0924	0.0144	-0.0216	-0.1068	1.0662	0.2562	-0.1206
618	0.519	0.8886	0.9954	0.9384	0.6684	1.116	-0.4338	0.5898	0.924	1.0308	0.981	0.9738	1.0524	1.116	1.095	0.4338	0.6258	0.7608	0.0144	0.8886	0.8388	0.9384	0.6042
619	-0.7464	-1.3296	-1.692	-1.4718	-0.4836	-3	-2.9574	-0.5832	-1.2726	0.1638	-0.0216	-0.4974	-1.287	-1.3578	0.0144	0	-3	0.7746	-1.0878	-1.3008	-0.1206	-2.1042	-3
620	-0.0216	-2.538	-1.578	-2.3604	-2.268	-0.8742	1.3224	-1.1658	-2.0616	-2.0832	-1.287	-1.6992	-1.8198	-2.3106	-1.4784	-2.268	-2.5026	-2.6946	1.5498	-2.019	-0.5616	-0.8106	-1.7346
621	0.2418	-0.654	0.1494	-0.732	-0.7392	-0.3054	0.576	-1.3722	-0.789	-0.0498	-1.0164	-0.7038	-0.4338	-0.8244	0.1422	0.3054	-1.2012	-0.4338	1.1232	-1.2012	1.0524	-1.0806	-0.5898
622	-0.0144	-1.8486	3	2.751	0	1.9338	0.6468	3	1.8552	2.4666	1.7418	2.2038	2.9292	2.6586	3	-0.2418	0.1848	3	3	2.6946	3	1.3794	-0.0216
623	-0.9312	-1.6494	-1.4784	-0.6756	-0.1992	-0.6894	-0.9666	-0.8742	-0.96	-0.2418	-1.1088	-0.441	-0.4764	-0.903	-1.5144	-0.2916	-1.038	-0.9102	3	-1.0662	1.4502	-0.5472	-0.5334
624	-1.23	0.9456	-1.6704	-1.287	-1.6776	-3	-2.7084	-0.8886	-0.924	-2.1822	-0.7464	1.6278	1.173	-2.0334	-1.1448	-0.846	-3	-0.789	-2.232	1.7916	-1.0662	-2.6946	-3
625	-0.8742	-2.3604	-0.5118	-0.768	-1.3296	-0.7746	-2.865	0.441	-0.8244	1.905	-1.1376	-1.0308	-1.2726	-0.0708	0.0072	-0.8814	-0.7182	-2.019	-1.6422	-0.3984	-0.8034	-0.0144	-1.422
626	-0.7608	-1.1304	-0.6822	-1.2372	-0.0216	-2.7798	-3	-0.846	-1.0164	1.1448	-0.5898	-0.8316	-0.8958	-1.2228	-0.5898	-0.9738	-0.9102	-1.251	-1.635	-1.0878	-2.424	-1.4076	-1.7562
627	0.3342	0.0996	0.0144	-0.1992	0.7818	0.6114	0.6756	0.0708	0.7818	-0.1422	-0.1848	0.6612	-0.135	-1.23	0.0426	-0.0996	-0.8034	-0.7746	-0.6396	0.3414	-0.3342	0.2562	0.903
628	1.3362	-0.0852	0.213	-0.633	0.0924	-0.114	-0.4764	-1.1514	-0.0924	-0.3198	0.114	0.0216	-0.0708	-0.057	-0.3198	0.981	-0.6684	-0.6894	0.3552	-0.4338	-0.1776	-0.7818	-0.2988
629	2.9076	1.2936	-1.7202	-0.768	-0.8886	-1.5	-1.2582	-1.1514	-0.2988	-0.5262	-0.9456	1.0524	0.6468	-0.114	-0.057	3	-1.1658	-0.0708	-1.7772	1.1304	0.057	0.1992	-1.692
630	-1.1802	0.2274	0.6042	-0.5046	-1.4574	-0.8742	-0.7608	-0.0216	-0.6186	0.1638	-0.9954	-0.0852	-0.6822	0.4476	-0.6468	0.6186	-1.557	-0.5688	-0.9168	-0.1494	-1.7274	-1.713	-1.5354
631	0.8886	0.519	1.0026	0.9528	0.5544	0.7182	0.3414	1.0236	1.1016	1.1448	1.7844	0.9528	1.2228	1.5426	1.0806	0.5118	0.3126	2.097	0.6258	0.9312	1.038	1.0452	0.4194
632	0.2064	-0.8106	-0.576	-0.0708	-0.3984	-1.5498	-2.2254	-1.0164	-0.7746	-2.4882	-2.8932	0.0996	0.2562	0.2346	-0.078	-0.0642	-0.6612	-0.9666	-3	-0.2064	-1.7916	-0.078	-2.787
633	-1.5354	-0.6756	-2.9076	-2.1756	-2.1186	-2.0688	-3	-2.922	-0.0996	-2.3178	-0.96	-3	-1.5708	-2.9784	-1.5216	-2.616	-1.8984	-2.4168	-2.403	-2.7798	-2.6946	-0.4548	-3
634	-2.0262	-1.7772	-0.0282	-0.633	-0.6468	-0.1638	-1.635	-2.1258	-2.8794	-0.3486	-0.7254	0.3126	-1.5996	0.0852	-0.6186	-0.7536	-3	0.0216	-0.1638	-1.1232	-0.2916	-0.27	-2.0334
635	1.1802	1.6566	1.0308	2.076	0	-0.441	-2.2818	0.0996	0	1.5996	1.6206	1.6704	2.8296	0.3414	0.4974	1.4076	0.54	0.2916	-0.7464	2.7372	0.135	0.8316	0.924
636	-0.3054	-1.5924	-1.3932	-1.3932	-1.0806	-0.5118	-2.2536	-1.4004	-0.8814	-0.8244	-1.095	-1.2438	-1.3008	0.711	-0.5832	0.9666	-1.8414	-1.1586	-1.0164	-0.8886	-1.1232	-0.7608	-1.4358
637	0.7962	1.9194	2.9574	2.1114	1.0026	2.5662	-3	2.232	1.4574	1.7274	1.5144	2.5878	2.2608	2.7654	2.403	2.9718	-0.96	2.5164	0.9882	2.6376	3	1.9908	1.3008
638	1.0524	0.6612	0.4692	1.6566	0.2064	1.3362	-1.1874	1.173	1.5642	1.9836	1.1658	1.5708	1.7064	1.1658	0.441	1.0308	0.8034	0.846	0.2202	1.8768	1.1016	1.0878	1.7988
639	0.6186	-0.8034	0.7464	-0.2628	-0.4836	0.7962	1.8342	0.3552	2.865	2.8008	-0.8742	0.2418	0.0642	-0.1638	2.7936	0.1566	-0.4908	-0.2202	2.2254	-0.3054	0.732	1.7628	0.2628
640	0.8034	-0.5616	-0.633	-1.1514	2.5734	2.0688	-0.5046	-1.038	2.9502	3	-1.1304	-0.6966	-0.6756	-1.6776	1.2438	0.768	2.8008	-0.7464	0.2202	-0.8106	0.6468	2.4168	3
641	2.7726	-2.0898	3	1.6206	-2.6232	-1.6848	2.2608	-0.8886	2.0472	2.3106	-0.6042	0.4266	2.538	0.5472	2.9502	2.1396	-2.9718	-1.23	3	2.2182	3	0.8742	-2.5878
642	-0.1638	-0.4974	-0.0498	0.0852	-0.2064	-0.7254	-1.9974	-1.4358	-0.6114	-0.2274	-0.8106	-0.2418	-0.6468	-1.2372	-1.5282	-0.0144	-2.3814	-0.6612	0.0144	-0.5898	0.7608	0	-1.173
643	-1.1016	-0.6756	-2.6088	-1.7988	-1.0734	-1.308	-2.0472	-2.0832	-0.7038	-0.1068	-1.3152	-2.133	-2.1114	-1.0806	-1.7988	-0.5616	-1.287	-2.4168	-1.8054	-1.059	-0.1638	-0.8886	-1.0026
644	1.9908	-0.1848	1.6068	2.4882	-0.0072	0.249	2.6448	0.5118	0.6966	0.3486	2.2392	0.1566	1.4646	1.0524	0.4194	1.2156	-0.9528	2.076	2.8578	0.4122	0.6258	0.5898	0.6612
645	0.732	-0.7038	0.5544	-0.0426	-0.2346	1.0092	1.116	-0.8958	0.6468	0.5262	0.078	-0.3486	-0.057	-0.5262	0.654	0.633	0.1566	-1.635	1.6422	0.1068	1.3434	0.9456	-0.0852
646	0.6894	2.0334	2.346	2.6376	0.519	0.5472	2.0118	2.922	0.8532	0.981	2.865	2.7012	2.2464	2.7084	0.6756	0.0426	0.0852	3	2.751	0.7536	2.7936	1.059	0.0996
647	0.3552	-0.1206	0.1776	0.0642	2.4456	-0.0144	0.2064	0.3486	0.6042	0.0996	0.0852	0.249	0.0708	0.2628	0.405	0.7464	-0.2064	0.0852	1.5924	0.2772	1.4784	0.2562	0.2274
648	-0.7746	-1.9974	-0.3912	0.6186	-0.4836	0.903	-1.9266	-2.5092	0.9456	0.711	-0.519	-0.4476	0.4266	-1.635	-1.8624	-1.9692	-2.2608	-2.0262	-0.7818	-1.6848	-1.308	2.1822	2.0472
649	-1.1304	2.0544	-0.732	-0.6894	-0.7254	-1.0092	-2.7582	-2.076	-0.8958	-1.0164	1.3794	-0.846	-0.8958	-1.4292	-2.0118	-0.1422	1.9338	1.4148	-2.8932	1.2084	0.5688	-0.7608	-1.8126
650	-0.2418	0.9528	-0.5898	0.8106	-0.7464	-1.0092	-1.1016	-0.1422	-0.597	-0.0216	-0.0216	0.405	0.768	-0.0144	0.0216	0.0072	-0.1566	-1.5426	-1.386	0.6684	-1.0026	-1.0524	-0.711
651	0.654	-3	-1.422	1.0524	0.441	-0.213	-2.8008	-0.7038	-1.713	0.0282	0.27	-0.327	-0.0216	0	-1.5	0.0354	-2.7798	1.3152	-2.9148	-2.9574	0.0282	0.0354	-2.8008
652	-0.384	0.0282	-0.1992	0.135	-0.0282	-0.576	-0.7464	-0.0216	0.1992	0.2562	-0.057	0.1422	0.1776	-0.213	0.135	0.0072	-0.6756	-0.2772	-0.3552	-0.4764	0.3696	-0.9312	-1.0026
653	-0.078	2.2254	1.1016	0.9168	0.2418	-0.3486	-2.5308	-0.4974	-0.6612	-0.078	0.1638	1.7274	0.0072	0.0924	-0.3054	1.8696	-0.4974	-1.0524	-2.6376	-1.0164	-1.3296	-2.5806	-0.8106
654	0.114	-0.6186	-0.3414	-0.3342	-0.7038	-0.846	-0.5262	-0.2346	0.3126	-0.4194	-0.249	-0.078	-0.2274	-1.1304	-0.8034	-0.1494	-0.1992	-0.192	-0.8604	-0.0426	-0.8244	-0.8316	-0.4338
655	0.597	0.0354	1.0026	0.249	0.1704	-2.8296	-3	-0.0144	-0.4692	-0.4764	-0.4836	-0.4122	-0.5334	-0.327	-0.1848	0.1704	-0.2628	-1.059	-1.941	-0.1068	0.0354	1.1088	0.633
656	-0.6966	-0.5832	-0.8742	-0.7818	-0.8178	-2.7084	-1.0662	0.0072	-0.633	-1.5282	-0.846	-0.2202	-0.6114	-2.6874	-2.6658	-1.3008	-2.6232	-2.5878	-2.6658	0.0216	-2.7156	-2.3388	-2.367
657	-0.4476	-0.1278	-1.23	-0.0282	0.0282	-2.9784	-2.9718	0	-1.1514	-0.5616	-1.1304	0.1848	-0.0354	-0.2202	0	-2.0898	-1.0734	-1.2012	-3	0.3198	0	-3	-3
658	-0.8388	-1.6992	-1.5282	-0.711	-1.0452	-1.173	-1.308	-1.4646	-0.7962	0.9666	-0.8742	-0.846	0.7464	-1.2372	0.078	1.1304	0.2562	0.2418	-1.4292	-1.749	-1.4646	-1.8912	-1.5708
659	-3	0.441	-3	0.8742	-3	-3	-2.9292	-0.9528	-2.7798	-2.3742	0.1494	-2.751	2.5806	1.0236	-1.3722	0.5688	-3	-0.3342	-2.9718	-2.9358	-2.9718	-3	-2.9292
660	2.403	2.6304	0.3912	2.46	-1.1946	-2.6376	-2.8008	-2.865	-1.7562	-2.0262	-2.2608	2.538	2.3244	-2.8362	-2.8506	-2.7012	-2.6586	-2.8794	-2.2536	2.7156	0.1776	-2.8722	-2.7798
661	-1.0662	-1.3932	-1.4292	-1.557	-2.268	-2.922	-3	-1.905	-1.5216	-1.4004	-1.2726	-1.5072	-2.3034	2.424	-1.7988	-0.0708	-2.9076	0.4266	0.0498	-2.6232	-2.2038	-2.4882	-1.7562
662	0.654	-0.1206	0.654	0.6822	0.1278	1.0236	1.5924	1.1448	1.2156	1.1514	1.2582	0.8742	1.2228	1.038	0.3696	0.2628	1.116	1.1874	1.2438	0.9456	1.1448	1.578	1.7064
663	-0.3342	-0.1776	0.633	0.0072	-0.2628	-0.0216	-0.4692	0.4764	0	-0.1992	0.54	-0.0072	0.405	0.6894	0.2988	-1.3296	-1.1232	1.2084	0.9168	-0.0072	0.5544	-0.384	0.2988
664	0.732	0.27	1.2228	1.0806	0.4974	-0.1206	1.4076	0.0282	0.462	1.2372	0.1566	0.7608	1.3296	-0.0216	0.327	0.8532	-0.4548	0.6114	1.1802	0.5616	1.059	-0.0144	0.2628
665	-0.0354	-0.9738	1.2654	-1.059	-0.0216	1.0092	0.7038	-0.0216	1.251	1.2156	0.5616	-0.27	0.1422	0	1.0164	-0.1566	-0.0708	-0.6612	1.1946	-0.0282	1.3794	1.0524	1.251
666	2.0544	-1.4646	-0.846	-1.6068	0.768	-0.8532	-1.5282	-1.7202	-0.6684	-1.0524	-1.635	-0.846	-1.386	-1.9266	0.2628	2.673	-1.7772	-2.1042	-1.0524	-1.8054	-1.0026	0.0072	-1.059
667	1.4502	0.3984	1.6992	1.4004	0.6822	0.5262	2.211	1.1376	0.8532	1.4502	2.5308	2.0262	1.8414	1.2012	1.9974	0.462	0.1776	2.8362	1.0662	2.1186	0.1992	0.2916	-2.6514
668	0.1494	0.0498	0.3414	0.3342	0.1278	0.1494	0.213	0.5262	0.213	0.3912	0.4692	0.0498	0.2346	0.0354	-0.213	-0.0996	-0.2274	0.462	0.4974	0.3126	0.327	0.114	0
669	1.0092	0.27	0.903	0.789	0.057	0.3552	-0.2202	0.213	0.1494	1.1514	1.0164	0.711	0.9882	0.5832	0.2562	1.0878	0.3552	0.7392	0.2202	0.5334	0.7536	1.0236	0.1206
670	-0.0144	0.3984	0.8388	1.1016	0.1776	-0.0144	-0.3198	0.1422	-0.1278	0.5472	2.8224	0.7038	1.116	1.9836	0.114	-0.6822	0.4548	2.2608	-0.0072	0.5334	0.1992	0.576	-0.846
671	0.249	-0.9312	0.2418	0.4122	2.3244	2.367	-2.1468	0.0072	1.3722	1.9476	-0.0708	-0.6186	0.4266	-1.2726	1.0026	-0.4692	0.9312	-0.9882	-1.23	-0.0642	-0.0072	1.7988	2.1042
672	-0.3912	-0.6258	0.3486	0.3768	-0.3054	0.2916	-0.8388	-0.3054	0.2916	0.8532	-0.2772	0.2346	0.3984	-0.2772	0.1566	-0.0354	-0.27	-0.3054	-0.0282	-0.0498	0.2346	-0.0852	0.3342
673	1.4148	-0.441	1.8486	1.578	0.9738	1.1304	-0.0426	0.0216	0.789	0.7818	-0.0996	0.8034	0.6684	-0.0852	0.3198	0.1566	-0.5262	-0.3054	0.3984	0.2064	1.1304	1.8054	1.884
674	2.0046	-0.597	-0.54	-0.5472	-1.9548	-2.8794	-2.5524	-0.0852	-2.0688	-0.5832	-2.0472	-0.8178	-1.443	-0.441	1.0452	2.4528	-1.095	-1.5852	-0.3552	-2.1684	-1.9692	-1.3578	-2.1894
675	0.4194	-0.4764	-0.1776	-0.0498	0.654	0.0642	-0.4548	-0.4692	-0.0924	0.4338	-0.1068	-0.1848	0.1638	0.0072	0.3342	0.078	0.1992	-0.213	-0.5472	-0.1422	-0.8244	0.6186	-0.078
676	1.2654	-1.443	0.6258	-0.8388	1.0092	-0.7818	-0.7536	-0.9384	-0.633	-0.6042	-0.597	-0.9882	0.4122	-1.3152	1.0236	1.4928	-0.9384	-1.116	1.2936	-0.5832	1.578	-0.9954	-0.8034
677	-1.1088	-1.0092	-1.2582	-1.3434	-1.038	-1.4004	-0.7818	-1.23	-1.3152	-1.0452	-1.2084	-1.6422	-0.981	0.213	-0.732	-0.8886	-2.0046	-3	-0.7746	-1.6704	0.3342	-1.4502	-1.7916
678	-2.6232	-1.9548	-2.6232	-2.5452	-1.827	-2.04	-2.2746	-2.5878	-1.7628	-3	-3	-1.9974	-3	1.8768	-2.289	-2.8224	-3	-2.5026	-3	-2.9148	-1.6566	-2.9784	-3
679	-0.5898	-0.8106	-0.6966	0	-0.8316	0.1494	-2.3244	1.251	-1.3794	0.8814	-0.4548	-0.0072	-0.4194	-0.732	-0.9312	-0.0354	-0.7536	-0.768	-0.9738	-1.0524	-0.4974	-0.7464	-1.1304
680	1.4358	1.4928	0.2274	1.8552	-2.2392	-0.9882	-0.9528	0.7962	-2.0334	-1.713	-2.8932	2.7798	2.6232	2.4528	-1.635	-1.6566	-2.5662	-0.7608	-0.0216	2.4882	0.1566	-2.4384	-2.2746
681	0.6684	-0.7962	-0.327	-0.1776	-1.2936	-2.0688	-2.4312	-1.116	-1.386	-1.7202	-2.5164	-0.2562	-0.903	-0.2064	-0.3126	0.1206	-0.8532	-2.8362	-2.0544	-0.3912	-1.0734	-1.8126	-1.749
682	-0.3552	-1.3224	-0.4764	0.249	-0.1848	-1.4004	-3	-0.9882	-2.5878	-2.1756	-2.3604	1.0806	-1.9836	2.538	-0.9312	-0.4764	-2.0898	-1.5996	-0.327	-1.4292	0.114	-1.7562	-2.9148
683	-1.3224	-1.9836	0.6612	-1.3296	-0.4908	0.0072	-1.3578	-0.5898	-0.2346	-1.8054	-0.8034	-0.8532	0.576	1.443	0.7746	-0.1704	-1.365	-1.7064	-1.5282	-0.9882	0.0354	0.7392	0.2844
684	0.192	-1.1586	-1.4358	-0.3984	-0.114	-1.422	-1.1586	-0.135	-1.1802	-0.8958	-1.4502	-0.6396	-1.1586	-0.6468	-1.1658	1.5282	-1.5144	-0.192	-1.4928	-0.8316	-1.3722	-1.1232	-0.6186
685	0.249	0.384	1.8342	1.713	-0.4974	-0.5046	-0.7818	1.422	0	0.27	1.5642	0.8532	2.3532	3	0.768	-0.2628	-0.5832	0.8886	-0.3486	1.3152	0.2064	0.0498	-0.4692
686	0.867	0.27	0.2844	0.1776	0.633	0.078	-0.7254	0.3552	0.0144	0.1704	-0.0216	0.405	0.4266	0.4836	0.1776	0.6894	0.078	0.4548	0.114	0.8958	0.4764	0.0642	0.0216
687	0.3126	-1.4718	2.3316	1.8414	-0.1068	0.2562	3	0.5046	-0.0708	-0.213	0.0282	0.519	1.8126	0.8316	-2.1822	-0.078	-3	-0.9738	2.9928	0.4194	2.4384	-0.2346	0.7038
688	-2.3532	-1.4856	-1.3794	-2.4168	-2.1966	-1.713	-2.04	-1.6068	-2.1042	-2.154	-1.614	-2.1894	-2.1822	-1.6206	-0.924	-1.9338	-1.1802	-1.9974	-0.8532	-1.0662	-2.3532	-1.2726	-1.0878
689	3	1.2798	3	2.9148	2.3034	1.7418	-2.9784	3	0.5118	0.711	3	3	1.6704	2.8794	2.8932	1.6494	-0.5898	3	0.4548	2.3886	0.519	1.2726	-0.8178
690	3	-2.8434	2.5524	1.3362	2.0262	3	2.2962	-2.4954	3	2.538	0.0354	-0.3414	2.3244	1.1946	0.9954	2.289	-2.7438	0.3342	3	-1.9764	3	3	3
691	3	0.135	3	3	1.0524	0.1848	3	2.4102	0.1848	-1.6848	1.7274	2.3178	1.3722	2.268	-0.2346	3	-0.6612	1.713	3	0.2418	3	-0.4338	-1.0806
692	-0.924	0.8316	0.2274	-2.7012	1.2084	1.3296	3	-3	2.076	1.8768	-1.6992	-2.595	0.2346	-0.6894	-3	-0.576	1.827	-2.04	3	-1.2438	3	2.9718	2.616
693	3	3	2.9574	3	2.9928	2.9292	1.4928	2.4738	3	3	2.8362	3	2.9784	2.6016	3	0.846	-1.9122	0.3414	0.9738	2.9358	-1.3296	-1.6848	3
694	-0.96	-2.1468	-1.8486	-3	1.749	0.2562	-1.905	-3	-1.3008	-0.5616	-1.827	-1.059	-0.924	-2.5164	-1.8768	-1.3434	-0.8316	-3	-1.1586	-1.9974	-1.6206	-1.2438	0.327
695	0.1638	-1.0524	-0.8886	-1.2012	-1.0524	0.2202	-1.0734	-1.0026	1.6776	2.2536	-1.2798	-1.5708	-0.7536	-1.3008	-0.0354	0.405	0.5046	-0.6684	0.0072	-2.0688	-0.2274	1.3722	2.0898
696	0.1638	-0.768	1.3296	-0.192	0.4122	0.2346	0.711	1.3506	1.23	0.462	2.0472	-0.327	-0.3198	0.7182	0.9882	0.0072	-0.327	2.3316	1.1304	-0.9168	1.6422	1.6704	1.095
697	-0.5898	-2.04	-1.7418	-1.2156	-2.0118	-1.365	-0.6258	0.27	1.692	2.2608	0.3552	-1.4784	0.8106	0.5472	-0.2562	-0.633	-0.0072	-1.9122	-2.6448	0.711	-1.4076	1.635	1.2372
698	2.1186	-0.597	2.367	2.019	3	3	1.2726	1.7916	3	3	2.1114	0.6396	1.8912	0.2844	2.3106	1.713	1.5996	1.6068	1.4718	1.1376	1.4928	2.616	2.4102
699	1.7772	0.768	2.0262	1.635	0.2988	0.0216	0.2418	2.0334	0.057	1.4928	2.5524	2.1114	1.3434	-0.0708	0.4122	0.4194	0.8034	2.8434	0.6612	1.0662	0.2202	0.27	-0.0498
700	1.1946	0.7182	1.1658	1.2012	0.3486	-0.3198	-0.6258	1.2084	0.2202	0.3054	1.3434	1.1658	0.96	1.578	0	0.96	-0.384	0.441	-0.519	0.4908	0.2274	-0.9528	-1.2084
701	-0.8034	-0.0282	-1.038	0.6756	-1.287	-1.0662	-1.9974	-0.5616	-1.1946	-0.5832	-1.2012	0.54	-0.1704	-0.0996	-0.1278	-0.0072	-0.7536	0.3624	-0.213	0	-0.732	-2.8794	-0.7818
702	-1.3224	-0.4338	-0.441	0.0426	0.462	-1.3152	-1.884	-1.287	0.462	2.3958	0.2418	-1.1304	-1.1946	0.462	-2.2038	-2.1396	3	0.846	-2.6304	0.6186	-1.77	2.5662	-1.4502
703	-0.0642	0.0072	-1.3722	-0.3342	-0.3984	0.8316	-2.538	-0.2844	-0.6258	-0.0072	-0.0642	-0.0144	-0.3054	-0.1992	-0.8742	0.0144	0.9954	-1.443	-2.3244	-0.0996	-3	1.2798	-2.538
704	-1.4076	-0.3912	-0.4908	0.0354	0.135	0.0852	-0.519	-0.0852	0.789	-0.1206	-0.2202	0.7746	0.789	-0.1566	0.6822	0.8604	-0.7962	-0.3552	-1.8624	-0.2988	-1.2936	0.0354	-0.6186
705	-0.732	-0.1848	-0.3552	-0.405	-0.654	-0.4266	-1.962	-0.6396	0.0072	1.0524	-0.5688	-0.9168	-0.5472	-0.0072	-0.0216	0.0144	0.9528	0.0144	-1.6992	-0.6114	0	1.308	-0.1206
706	-0.8106	0.4122	-0.3624	-0.768	-0.5472	-0.7818	-0.633	0.4266	-0.8814	-0.8388	-0.597	0.5118	0.8178	0.6822	-0.8814	-0.4548	-0.8814	-0.4692	-0.6822	0.7254	-0.6966	-0.6258	-0.8958
707	0.8106	-2.9148	-2.6088	-0.2202	-2.6658	-3	-3	-3	-2.7654	-3	-3	-2.7156	-0.7392	-2.787	0.3984	0.6684	-2.8434	-3	-3	-3	-2.0688	-1.8054	-3
708	0.2628	-1.2012	-1.4004	-1.1946	-1.1232	-1.095	-1.4076	-1.5072	-1.5072	-0.9384	-1.422	-1.0236	-1.4928	-0.846	-0.5262	1.1232	-1.4646	-1.3932	-1.2582	-1.4646	-0.441	-1.1232	-1.4148
709	-2.9358	-0.5898	-1.9194	-2.9784	-2.3814	-2.8932	-3	-2.9004	-3	-3	-3	-2.1612	-3	-2.3742	-1.7916	-2.673	-1.5	-2.9928	-2.7228	-1.635	-2.7228	-2.7084	-3
710	-1.4004	-3	-3	-1.5924	-1.443	-2.9292	-2.943	-1.5144	-3	-0.7746	-2.8932	-1.2372	-1.3152	-3	-2.9574	0.0426	-2.922	0.0216	-0.0144	-2.9646	0	-1.713	-3
711	-1.3506	-0.213	-1.7916	-1.443	-1.8126	-0.8244	-0.1494	-0.597	-0.2202	-1.3578	-2.3034	-1.4928	-1.4856	0.576	-2.4312	-2.5878	-0.27	-2.7156	-2.1114	-0.3486	-2.3742	0.0498	-0.135
712	-0.405	2.4102	1.173	1.749	1.3932	1.8414	-2.922	0.8958	0.903	0.732	1.2936	1.2438	2.2038	2.616	-1.6422	-0.5688	-0.9168	0.0354	-1.749	1.9836	-1.0164	0.9102	0.789
713	-0.2346	-1.749	0.1494	0.0072	-0.6822	-1.7988	-0.6042	-1.6638	0.1992	0.0282	-0.9666	0.0072	0.3624	0.3696	-2.2536	-0.633	-1.6422	0.4692	-0.1422	0.1278	1.1586	-0.4836	-1.4784
714	0.135	-0.4122	-0.1278	0.1206	-0.9168	-1.4502	-0.711	-0.3912	-0.1206	-0.3198	-0.327	-0.3054	0.3486	-0.2628	0	0.3624	-2.1822	0.1494	-0.3414	0.0216	0.1566	-0.8388	-1.6494
715	2.1396	-0.7392	1.1016	1.0662	0.8958	0.7818	1.1658	1.0806	0.3342	-0.2628	1.2936	0.3552	0.576	1.5282	0.0216	2.3532	-0.8106	1.0092	1.365	0.6186	0.924	0.5832	0.5334
716	1.6992	-1.7562	1.9692	1.9266	0.903	0.1776	0.576	-0.1494	-0.6468	1.2936	1.7274	-0.7746	-1.1514	-0.3126	-0.0282	1.1802	-1.1514	-0.0498	2.133	-0.5262	-0.1848	1.0662	0.7746
717	-1.2156	-1.0092	2.6088	0.6966	1.6068	0.3342	2.6088	0.6966	0.6756	0.903	-0.1776	-0.5262	0.27	-0.1638	-0.1494	-0.2844	-0.4122	-2.2038	2.1042	0.5688	2.6448	0.249	0.9102
718	1.0524	-0.9312	2.0832	0.711	-1.1874	-1.1232	0.5832	-0.5832	0.5262	0.1206	0.1848	-0.9738	1.5426	0.6966	0.3198	0.1776	-2.0616	1.23	1.7562	-0.057	1.1874	0.057	0.732
719	1.0092	-1.4076	1.1088	0.7464	0.3624	1.5	2.6304	-2.2182	0.3126	-0.4476	0.1278	0.1278	0.3414	-2.5806	-1.8768	-0.0216	-2.4312	-2.5452	2.7228	-0.924	2.616	1.3008	-2.268
720	1.0878	-0.9528	1.1088	0.3552	-0.3624	0.597	1.095	-0.711	0.789	1.3362	-0.3414	0.2844	2.2254	-0.8106	0.3054	0.4692	-0.7392	0.1638	1.2228	-0.1566	1.2582	0.654	0.1278
721	-0.4122	-1.386	2.673	2.4528	-1.5708	0.3696	2.7798	-0.2202	1.5426	-1.1586	-0.96	-0.0144	2.481	-0.654	0.3054	0.078	-2.1114	-0.4692	2.9928	0.8604	2.943	0.0282	-1.1874
722	-0.8388	-1.2936	-2.7372	-0.6186	-2.8932	-3	-2.73	-0.0072	-1.4856	0.0072	-1.635	0	-1.8054	0.0072	-2.9502	0.0072	-3	-1.6776	-0.384	-1.5426	-2.6874	-1.6566	0.6894
723	-1.3794	2.6088	-3	2.7372	-2.3316	0.0144	-3	-1.8984	-1.557	-0.0426	-3	0.6894	-1.578	2.8224	-2.4528	3	0.0216	-3	-1.5996	0.5046	-0.0282	-2.7726	-1.5144
724	2.3244	-1.8984	2.5878	2.0832	-0.384	-0.8244	2.8932	-0.2628	1.4574	1.3296	-1.4358	-1.2798	2.133	-0.4692	0.7608	2.559	-1.614	-1.0662	2.4882	0.2418	2.6586	0.8958	-1.9764
725	0.4548	-1.0524	0.0708	-0.0642	-1.5144	-0.3126	-0.2064	-1.1514	0.6396	1.0662	0	-1.7274	0.1278	-0.3984	0.519	1.308	-0.4974	0.0144	0.0642	-1.3506	1.365	1.3506	-1.4574
726	-0.3054	0.3126	-1.1304	0.6966	-0.0072	-0.789	-2.5524	-0.3126	-0.0072	0.2628	-0.5118	0.3198	0.9384	0.0072	-0.2346	0.2064	0	0.0072	-0.732	-0.7746	-0.3624	-0.2916	0
727	-0.8886	-1.0092	-0.8886	-0.96	1.0806	2.0118	-0.8958	-0.3984	0.1776	0.8532	-0.4692	0.4974	0.7182	-1.635	-0.4974	-0.8244	0.2274	-1.692	-0.0144	0.5688	1.2228	2.6874	2.1186
728	-0.1494	-0.4836	-0.789	0.8886	-1.1088	0.3126	0.0996	1.2438	1.6704	2.6586	2.0832	2.46	1.4856	1.7988	-2.1756	0.7536	-2.5452	1.095	1.4358	0.6612	2.0688	1.1586	0.8034
729	0.981	1.6068	-0.2988	-0.4266	-0.5898	0.0072	-0.9528	-1.827	0.2274	0.4194	-0.4974	1.3362	2.7798	-0.0924	0.1776	0.2916	0.2562	0	-0.2064	0.9666	0.0216	-0.0144	0.5262
730	3	-0.6756	3	3	2.4168	1.3506	-2.8722	-0.441	3	1.905	2.5806	2.7798	2.3034	3	1.1232	3	-2.7012	-1.6848	-2.5164	-2.865	-2.5452	2.7156	3
731	-0.7464	2.1042	-0.9738	0.0642	-0.7746	-1.8984	-1.3296	-1.4358	1.2936	-0.903	-1.6494	-0.4476	-0.3984	-1.7772	1.4856	1.5	-2.2182	-2.2182	2.8434	1.1232	2.367	-2.7156	-2.3316
732	-0.6258	-1.9194	-2.3814	-2.2464	-1.749	-2.6088	-1.9548	-1.8414	-2.346	-1.7064	-2.346	-1.749	-0.5832	-1.2012	-2.73	-0.4908	-2.4102	-1.5708	-2.4102	-2.289	-1.308	-2.5734	-2.0832
733	1.5144	1.2582	-0.5544	1.8768	-0.576	-1.7562	-2.751	0.4974	-1.365	3	1.3434	1.9266	3	1.3506	-0.3984	0.0354	0.4122	1.5642	-2.9928	1.443	3	-0.4476	-3
734	1.0308	1.1088	0.9456	1.1802	0.9312	1.251	-2.7372	1.3224	-0.4266	0.0144	1.116	1.0878	1.443	1.7562	0.96	0.9666	0.327	1.7916	-2.2608	0.9738	-1.7064	0.0072	-1.5498
735	0.1704	-0.5046	-0.4548	-0.0996	0.7962	0.5262	-0.6186	0.2274	0.3342	0.3054	-0.8814	-0.0498	-0.2988	0.0072	0.0924	0.3054	-0.135	-0.1992	-0.7962	-0.6966	-0.3912	0.0354	0.1068
736	1.6068	1.2726	1.23	-1.23	1.2084	1.1658	-1.7844	1.4928	1.6422	1.5852	-0.867	1.635	1.443	1.1802	-0.7182	-0.9168	1.8198	1.3362	-1.2438	-1.0734	-1.4574	1.1304	1.0452
737	-0.8316	1.5072	-2.1396	-2.0046	-0.8814	-0.3624	-1.4646	-1.8198	-1.827	-1.0878	-1.1658	-0.6468	-1.0092	0.1278	2.211	0.1278	-1.9476	-2.5806	0.1776	0.597	-1.1016	-0.9954	-1.962
738	2.1396	-1.9548	-2.3388	3	-1.6704	0.1494	-3	-2.2182	-2.3886	-2.1468	-1.77	-0.768	2.595	3	-1.1448	2.3106	-0.8388	-2.7438	1.1946	-2.8008	0.3054	-0.4548	-2.4312
739	-0.7746	-0.0642	-1.038	-0.6756	-1.3152	-1.0164	-2.4102	-1.635	-1.713	-1.5354	-1.3362	-0.7536	-0.0852	-1.6992	-1.059	-0.6396	-2.1186	-1.287	-1.9266	-0.0144	-0.6114	-1.287	-1.8696
740	0.54	1.1304	0.8814	0.8178	2.2818	2.2536	0.3198	0.3984	2.4882	1.2084	-0.5118	1.2936	1.5924	-0.9384	0.2988	1.2156	1.0734	-0.192	2.1756	0.0354	2.751	1.635	2.865
741	-1.5642	-0.0072	-0.7182	-0.4836	0.8742	-0.2628	-1.7064	-0.7608	0.5334	0.8814	-0.1422	1.2654	-0.0354	-1.3152	0.6468	-1.1514	-0.3198	0.0852	-0.0144	0.0216	-1.3722	0.4836	0.8532
742	0.3054	0.4194	0.7962	0.7536	1.9974	1.2936	0.9528	1.9908	2.1966	2.3886	1.0452	0.5262	0.3054	1.1874	0.4692	-0.0072	1.6848	0.6894	2.3604	0.6042	1.1376	2.4666	2.289
743	0.3198	0.1848	0.8604	-0.2916	-0.0282	-2.4168	-1.23	0.3054	-1.2726	0.9456	0.8244	0.3414	1.3152	0.0144	-0.1278	-0.732	-1.9476	0.0144	1.173	1.3152	0.5832	-0.8532	-2.2464
744	0.6966	0.0144	0.5472	0.462	1.7988	0.7254	0.3984	0.3552	1.2012	1.3506	0.633	1.1658	1.0308	0.9666	1.8126	0.7608	0.633	0.1992	2.403	1.1016	2.8506	1.173	0.3912
745	0.0282	-0.2562	0.3126	0.8814	0.654	0.327	2.673	-0.576	0.6894	-0.2064	-1.2798	0.0354	0.9456	0.1992	0.5616	-0.1566	-1.2012	-1.038	3	0.0354	2.3244	0.519	1.2084
746	-2.8578	-0.0852	0.7608	0.4548	-2.0688	-1.6638	0.6684	-0.4194	-3	-0.96	-0.3552	-0.5262	0.6186	-0.27	-0.1422	-0.6612	-2.7438	0	0.5544	0.3414	0.1494	-0.8034	-1.8984
747	0.867	-1.5852	3	3	-2.8506	-2.1114	-2.9718	1.749	0.6612	2.154	1.5708	1.1232	1.7346	0.6114	0.1566	2.7654	-0.9528	2.097	1.2012	-1.308	1.8126	-2.7936	-1.3434
748	-0.5472	-0.4338	0.0072	0.27	-1.4004	-1.5216	0.0144	-0.327	-0.8178	-1.0164	-0.3342	-0.6822	-0.0072	0.213	-0.8244	-0.1992	-1.2012	0.0144	0.2274	-0.9312	0.3486	-2.1966	-1.116
749	0.3552	-0.7182	-0.0216	0.8034	-0.0072	-0.4476	-1.9836	-0.3054	-0.0426	0.4908	0.6186	-1.1586	0.5118	-0.1068	-0.2346	-0.1704	-0.3696	1.2372	-0.789	-0.1278	-0.3552	-0.462	-0.6114
750	-0.3126	-1.0026	-0.4338	-0.576	-1.2084	-1.3296	0.8604	-0.9312	0.1206	0.114	-0.4764	-0.5688	-0.0996	-0.7182	-0.0144	-0.6186	-0.5544	-0.9456	1.386	-1.443	0.1494	0	-1.3362
751	3	1.0092	3	1.635	1.8342	3	1.6566	1.5996	3	2.2038	3	1.5144	3	2.538	2.154	3	0.1206	3	3	2.3886	3	3	3
[truncated: 49 more rows]

## Sheet: Dim-S
personID	item1	item2	item3	item4	item5	item6	item7	item8	item9	item10	item11	item12	item13	item14	item15	item16	item17	item18	item19	item20	item21	item22	item23
[truncated: 800 more rows]

[truncated: 2 more sheets: Dim-E, Dim-C]
