# Supplementary material for: Continuous Rating Scale Analytics (CoRSA): A tool for analyzing continuous and discrete data with item response theory
Source: Behav Res Methods. 2025 Nov 4;57(12):333. doi: 10.3758/s13428-025-02848-3 (PMC12586417; doi:10.3758/s13428-025-02848-3)
Supplement: Supplementary file 1 — Supplementary file1 (ZIP 1608 KB) [file 13428_2025_2848_MOESM1_ESM.zip › CoRSATutorialSupplmentData_V3/Study 3B_WVA Data.xlsx]

## Sheet: Dim-PS
personID	PS1	PS2	PS3	PS4	PS5	PS6
1	1	1	0	2	0	1
2	2	2	4	2	1	2
3	2	3	2	2	2	2
4	1	2	1	1	2	2
5	1	1	1	2	2	2
6	2	1	2	1	2	3
7	3	4	3	3	4	2
8	3	4	4	3	3	4
9	3	3	2	3	2	2
10	1	2	0	1	1	1
11	2	3	4	3	2	3
12	4	4	4	4	4	4
13	3	3	2	4	3	2
14	2	2	1	1	1	2
15	4	4	4	4	4	4
16	2	2	2	2	1	2
17	4	3	4	3	2	4
18	1	1	3	1	0	1
19	4	4	4	4	4	4
20	3	3	3	4	4	4
21	1	1	1	1	1	0
22	2	2	2	2	3	3
23	2	1	3	2	2	2
24	2	2	2	2	3	2
25	1	2	2	0	2	3
26	4	4	4	4	4	4
27	2	2	2	2	4	3
28	1	3	2	0	2	2
29	2	2	3	2	1	2
30	1	1	2	1	1	2
31	3	2	3	3	4	3
32	3	2	3	3	4	3
33	3	3	3	3	3	3
34	0	0	0	0	0	2
35	3	3	4	3	3	4
36	4	4	4	4	4	4
37	1	2	1	1	2	4
38	3	2	3	3	3	4
39	3	3	3	2	2	3
40	3	4	3	3	2	3
41	1	1	2	1	2	1
42	1	1	2	1	2	1
43	2	3	3	2	2	3
44	3	2	2	2	2	3
45	2	4	4	4	3	4
46	0	0	0	0	0	0
47	2	1	1	2	2	3
48	1	2	1	1	1	3
49	2	2	2	1	2	2
50	2	3	3	3	2	3
51	4	4	4	4	4	4
52	2	3	3	3	4	3
53	4	4	4	3	4	4
54	3	3	3	3	3	4
55	3	4	4	2	4	4
56	2	2	2	3	2	2
57	1	1	3	0	1	1
58	3	4	4	3	4	3
59	4	4	4	4	4	4
60	3	3	3	3	3	3
61	2	2	2	1	2	2
62	4	2	4	3	2	4
63	3	3	3	3	2	2
64	3	1	2	1	3	2
65	2	2	2	2	1	2
66	2	4	3	3	2	3
67	2	3	2	2	2	2
68	3	4	3	4	3	4
69	3	2	2	2	3	3
70	3	2	3	4	4	4
71	3	2	2	2	2	2
72	4	2	4	3	3	4
73	4	4	4	3	3	3
74	3	4	2	2	1	2
75	3	3	3	2	2	2
76	1	1	4	3	2	3
77	2	1	2	2	2	3
78	4	4	4	4	4	4
79	1	2	2	3	1	2
80	3	3	3	3	3	3
81	2	2	2	2	2	1
82	3	3	3	2	3	2
83	1	1	3	3	1	3
84	3	4	4	4	4	3
85	3	4	3	2	3	3
86	4	4	4	4	4	3
87	1	2	2	2	2	2
88	2	3	2	2	2	2
89	1	1	1	3	3	1
90	2	2	2	2	2	2
91	2	2	2	2	2	4
92	3	3	4	3	4	3
93	1	2	1	1	1	1
94	2	2	2	2	4	2
95	3	3	3	2	3	3
96	2	2	2	2	3	2
97	1	2	2	1	1	2
98	3	3	2	2	3	2
99	3	3	2	3	2	3
100	2	2	2	2	2	2
101	4	4	3	3	4	4
102	2	2	2	3	2	3
103	1	1	1	1	1	2
104	4	4	4	4	4	4
105	2	1	1	2	2	2
106	2	1	2	2	1	2
107	3	3	3	2	3	3
108	2	2	2	2	2	2
109	2	2	1	1	2	3
110	2	2	2	2	2	2
111	4	4	4	4	4	4
112	2	2	2	2	2	2
113	2	2	3	2	2	2
114	3	2	3	4	3	3
115	0	0	0	0	0	1
116	4	4	3	4	3	3
117	2	2	2	2	2	4
118	3	2	3	4	3	4
119	1	2	1	1	2	1
120	4	4	4	4	4	4
121	3	2	4	4	4	2
122	3	3	3	4	2	4
123	2	1	0	0	1	1
124	1	1	1	1	2	2
125	4	4	4	4	4	4
126	3	4	4	4	3	4
127	1	2	2	0	2	3
128	3	3	4	4	2	2
129	1	1	1	0	0	1
130	4	3	4	2	2	4
131	2	2	2	3	2	2
132	2	2	1	2	2	2
133	2	2	2	2	2	3
134	3	4	3	3	3	4
135	4	4	3	4	4	3
136	3	3	2	2	2	3
137	2	2	2	3	2	2
138	3	4	3	3	3	3
139	3	2	3	2	1	3
140	3	4	4	2	2	4
141	2	4	2	3	3	2
142	1	2	2	2	1	2
143	4	3	4	2	3	3
144	3	4	4	4	2	4
145	3	3	3	3	3	3
146	4	3	4	3	3	3
147	3	1	3	3	2	3
148	4	1	3	3	3	3
149	2	1	2	1	1	2
150	1	1	2	0	1	2
151	3	4	4	3	4	4
152	3	3	4	3	4	3
153	3	4	3	3	3	4
154	2	3	1	3	3	3
155	3	3	3	3	4	4
156	2	2	2	2	2	2
157	2	2	2	2	2	2
158	1	1	2	3	1	2
159	2	1	3	2	3	3
160	2	1	2	1	1	2
161	3	2	2	2	3	2
162	3	2	3	4	3	3
163	1	3	3	3	2	3
164	2	2	2	2	2	2
165	4	4	3	2	4	4
166	3	2	3	3	2	2
167	2	2	2	2	2	3
168	1	1	1	3	1	3
169	4	3	4	3	4	3
170	4	2	4	3	2	1
171	0	1	0	1	0	0
172	4	2	4	3	2	2
173	3	3	3	3	3	3
174	2	2	2	3	2	3
175	0	1	0	0	0	2
176	3	2	3	3	2	2
177	3	3	3	3	3	3
178	2	3	3	3	3	3
179	2	3	2	1	3	3
180	0	0	0	0	2	2
181	4	4	4	4	4	4
182	4	4	4	4	4	4
183	3	3	4	2	4	3
184	4	3	4	4	3	4
185	3	3	2	3	4	3
186	4	4	4	4	4	4
187	3	3	3	3	2	2
188	2	2	4	3	3	3
189	2	2	3	3	3	3
190	2	2	4	1	2	4
191	2	3	2	2	3	3
192	2	2	2	2	2	2
193	2	2	2	2	2	2
194	1	1	1	1	2	2
195	3	2	3	1	2	3
196	3	3	4	3	4	3
197	2	2	2	3	2	3
198	2	2	2	2	3	3
199	1	1	1	1	2	1
200	3	4	3	3	3	4
201	4	3	4	4	3	4
202	4	4	2	4	4	3
203	2	3	2	3	2	2
204	2	2	3	2	2	2
205	1	1	3	1	1	1
206	2	2	2	2	3	2
207	3	3	4	2	1	3
208	2	2	1	2	2	2
209	2	2	3	3	1	3
210	3	3	2	3	2	3
211	2	3	2	2	2	2
212	2	2	2	3	3	2
213	2	2	2	1	2	1
214	2	2	3	1	2	2
215	3	3	2	3	4	3
216	3	3	4	4	2	3
217	2	2	2	2	2	3
218	3	4	3	4	4	3
219	3	3	4	3	3	3
220	3	3	3	3	4	3
221	3	3	3	2	3	3
222	3	3	3	3	3	3
223	3	2	4	4	2	4
224	2	1	2	3	2	2
225	4	3	3	3	2	4
226	1	1	2	2	2	2
227	4	3	3	3	3	3
228	2	2	2	2	2	2
229	2	2	2	2	2	3
230	2	0	0	1	1	2
231	3	3	4	4	2	4
232	2	2	4	2	2	4
233	3	2	2	3	1	3
234	2	2	2	4	2	2
235	2	2	2	1	2	2
236	3	3	4	4	3	3
237	2	2	2	2	2	2
238	3	3	4	2	3	3
239	4	4	4	4	4	4
240	2	3	3	3	3	4
241	4	4	4	3	4	4
242	3	3	4	3	2	4
243	3	3	2	2	3	3
244	2	2	4	1	2	4
245	2	3	3	4	3	3
246	2	2	2	2	4	3
247	2	2	2	2	3	2
248	2	2	2	3	2	2
249	3	4	4	4	2	3
250	1	1	1	2	3	2
251	4	4	4	4	4	4
252	2	1	2	4	2	3
253	3	3	4	3	4	4
254	4	4	4	4	4	4
255	3	2	3	3	4	3
256	0	1	3	2	1	2
257	2	1	1	3	2	2
258	2	3	3	4	2	3
259	3	3	4	3	3	3
260	4	4	4	4	4	4
261	2	1	2	1	1	2
262	1	2	1	0	1	1
263	3	2	2	3	2	3
264	2	2	2	2	2	2
265	2	2	4	3	2	3
266	3	3	4	3	3	4
267	2	2	2	2	2	2
268	3	3	3	4	3	3
269	2	2	3	2	2	2
270	3	3	3	3	3	3
271	2	2	2	2	1	2
272	3	2	4	4	3	4
273	2	2	2	2	2	3
274	3	4	4	4	4	4
275	3	3	3	3	3	3
276	2	2	2	3	3	3
277	3	4	3	4	3	4
278	2	2	2	1	1	2
279	2	2	2	1	1	1
280	1	2	1	1	2	1
281	2	2	1	2	2	2
282	3	3	3	3	3	3
283	3	2	3	3	4	4
284	2	3	4	3	4	2
285	2	4	2	2	3	2
286	3	3	3	2	3	3
287	4	4	3	3	4	4
288	1	4	2	0	1	3
289	4	4	4	4	4	4
290	3	0	3	3	4	2
291	1	2	1	1	3	1
292	3	3	2	4	3	3
293	1	1	1	1	1	1
294	2	2	3	3	3	3
295	4	4	4	4	4	4
296	3	2	2	2	3	1
297	2	3	2	3	2	2
298	4	4	4	4	4	3
299	3	2	3	3	3	3
300	3	3	2	1	2	2
301	4	4	3	3	4	3
302	4	4	4	4	3	3
303	3	4	4	1	4	3
304	4	3	3	4	3	2
305	4	4	4	4	3	4
306	2	2	2	1	2	2
307	3	2	1	2	2	2
308	4	4	4	4	4	4
309	4	4	3	3	3	4
310	2	2	3	2	2	2
311	2	2	2	2	3	2
312	2	2	2	2	2	2
313	3	2	3	3	4	4
314	2	4	4	4	4	4
315	3	2	3	2	2	2
316	2	2	2	2	2	3
317	3	3	3	2	3	2
318	1	1	1	2	1	2
319	4	4	4	4	4	4
320	2	4	2	2	2	2
321	1	1	4	1	1	1
322	3	3	3	3	3	3
323	4	4	4	4	4	4
324	2	2	3	3	2	3
325	2	2	2	2	2	2
326	2	2	1	0	0	1
327	3	2	2	2	2	2
328	4	4	4	4	4	4
329	1	1	1	1	1	1
330	2	2	1	2	2	2
331	2	2	3	4	2	2
332	2	2	2	2	2	2
333	2	2	3	2	1	2
334	4	3	4	3	3	4
335	4	3	3	4	3	2
336	1	2	2	1	1	2
337	4	3	4	4	4	4
338	2	2	2	1	3	2
339	3	2	2	3	2	3
340	3	4	4	2	3	3
341	4	4	4	4	4	4
342	4	4	4	3	2	4
343	2	2	2	2	3	2
344	4	4	3	3	3	3
345	1	2	2	2	2	2
346	2	1	3	3	3	2
347	2	4	1	2	3	2
348	3	3	3	2	3	2
349	2	3	2	2	2	2
350	4	4	4	4	4	4
351	4	4	4	4	4	4
352	1	0	1	0	2	2
353	0	0	0	0	0	0
354	4	4	4	4	4	3
355	2	3	2	4	3	4
356	1	4	4	1	2	3
357	1	2	2	4	1	2
358	3	3	3	3	2	3
359	3	3	4	4	3	4
360	4	4	3	4	4	4
361	1	1	2	2	1	2
362	4	3	3	3	3	3
363	4	3	3	3	3	3
364	2	3	3	3	2	3
365	4	3	4	3	4	4
366	4	3	3	2	2	4
367	3	3	2	3	3	2
368	2	2	2	1	2	3
369	4	4	4	4	4	4
370	2	2	2	1	2	2
371	4	3	4	4	4	4
372	4	1	4	2	3	3
373	4	3	3	3	4	3
374	3	2	3	3	2	2
375	4	4	4	4	4	4
376	4	4	4	4	3	4
377	4	4	4	4	4	4
378	2	2	1	2	3	2
379	4	3	3	4	4	4
380	3	3	2	3	4	2
381	3	3	3	3	3	2
382	2	1	2	3	1	1
383	2	3	3	3	3	4
384	3	3	3	3	3	3
385	2	2	3	3	2	3
386	3	2	4	2	2	4
387	2	3	2	2	2	2
388	4	3	3	4	3	4
389	4	4	4	4	4	4
390	3	2	3	3	3	3
391	2	2	2	2	2	2
392	2	2	3	3	3	3
393	4	3	4	3	4	3
394	2	3	2	2	3	3
395	2	2	3	3	3	3
396	2	1	2	2	2	2
397	2	3	3	3	2	4
398	4	3	4	3	3	4
399	1	1	2	1	1	2
400	4	4	4	4	4	4
401	0	0	0	0	0	0
402	4	2	3	3	4	4
403	4	2	4	3	4	4
404	2	2	4	2	2	2
405	2	4	4	4	2	4
406	4	4	4	4	4	4
407	2	2	2	1	2	4
408	4	2	2	2	4	4
409	2	3	2	3	3	3
410	3	3	3	3	3	3
411	4	4	3	3	3	3
412	2	1	2	2	2	3
413	2	2	2	2	2	2
414	2	2	1	1	2	3
415	4	4	4	4	3	4
416	4	3	4	4	3	3
417	1	1	1	1	1	1
418	2	2	3	3	2	2
419	2	2	4	4	2	2
420	4	3	4	4	3	4
421	2	4	3	1	2	4
422	2	2	2	2	2	2
423	4	4	4	4	4	4
424	2	3	4	2	2	2
425	2	3	2	2	3	2
426	2	2	2	2	2	2
427	2	2	3	3	2	3
428	3	2	3	2	3	3
429	1	2	1	2	2	2
430	2	2	3	2	3	4
431	3	2	3	3	2	4
432	3	3	3	3	2	4
433	2	3	3	3	3	4
434	3	3	3	3	3	3
435	2	2	2	1	2	1
436	4	4	4	4	4	4
437	2	2	3	2	2	2
438	4	3	3	3	4	4
439	3	3	4	4	4	4
440	1	1	1	2	1	1
441	2	2	2	1	1	2
442	3	3	4	2	3	2
443	2	2	2	2	2	2
444	2	3	2	3	2	2
445	2	1	2	2	1	2
446	3	2	2	2	2	3
447	4	2	2	2	2	2
448	2	2	2	2	1	3
449	2	2	2	2	1	1
450	3	3	3	3	3	3
451	3	4	4	3	3	4
452	1	2	2	1	1	1
453	3	3	3	3	3	3
454	3	3	3	3	3	3
455	3	3	4	3	3	3
456	2	2	2	1	1	1
457	2	2	3	2	2	2
458	3	2	3	2	3	2
459	3	4	2	4	3	3
460	3	3	3	2	4	3
461	2	2	4	2	4	2
462	3	3	3	3	4	3
463	2	3	2	2	3	3
464	3	2	2	1	2	2
465	4	3	3	4	4	4
466	4	4	4	4	4	4
467	4	3	4	3	3	3
468	3	4	4	3	2	4
469	2	2	3	2	2	2
470	3	3	3	3	4	3
471	4	4	4	3	4	4
472	4	0	1	2	2	3
473	3	2	3	2	2	2
474	2	2	2	2	2	2
475	3	4	4	4	4	4
476	2	2	2	2	2	3
477	2	2	2	2	2	3
478	1	1	2	2	2	2
479	4	3	4	4	3	3
480	1	1	2	3	1	1
481	4	4	4	3	3	2
482	3	3	4	4	3	3
483	2	3	2	3	2	3
484	2	2	2	2	2	2
485	2	3	4	2	2	2
486	3	3	3	3	3	3
487	3	3	3	3	3	3
488	3	3	3	3	4	4
489	3	4	4	3	3	3
490	2	2	1	1	1	1
491	4	3	4	3	3	2
492	4	4	4	3	3	4
493	4	4	4	4	4	4
494	2	2	1	1	1	3
495	3	2	3	3	4	3
496	3	2	3	3	2	2
497	4	4	4	4	4	4
498	3	2	4	3	3	4
499	4	3	3	3	4	3
500	1	1	2	1	1	2
501	0	1	1	0	0	0
502	3	3	4	3	3	3
503	1	1	2	2	2	2
504	1	1	2	1	1	1
505	2	3	3	3	3	3
506	4	4	4	4	4	4
507	2	3	2	2	3	2
508	4	3	4	4	4	4
509	3	4	4	4	3	4
510	4	4	4	4	3	3
511	4	3	3	4	2	4
512	3	3	3	3	3	3
513	3	3	2	3	3	2
514	3	4	3	2	3	2
515	3	3	3	3	3	3
516	4	4	3	2	3	4
517	1	1	2	2	1	1
518	0	0	3	2	2	1
519	2	1	2	4	1	3
520	2	2	2	2	2	2
521	4	4	3	4	4	4
522	3	4	3	3	3	2
523	2	1	2	2	2	2
524	2	3	3	3	3	3
525	2	2	2	2	4	4
526	1	1	2	2	3	2
527	2	2	3	3	1	2
528	4	4	4	4	4	3
529	4	4	3	3	2	4
530	3	4	3	3	3	3
531	4	4	4	4	1	4
532	4	4	4	4	3	4
533	3	3	3	2	3	3
534	2	2	2	2	3	4
535	2	4	2	4	2	2
536	1	1	1	1	2	1
537	3	2	4	4	4	4
538	2	3	3	3	3	4
539	2	2	3	1	2	2
540	2	2	3	2	2	2
541	3	2	2	2	3	3
542	1	2	2	2	2	1
543	3	2	4	2	2	2
544	1	0	0	0	1	0
545	4	4	4	4	4	4
546	1	3	2	3	1	2
547	2	2	3	4	4	4
548	3	2	3	3	2	3
549	2	2	2	2	2	2
550	4	4	4	4	4	4
551	2	2	1	2	2	2
552	3	3	3	3	3	3
553	4	2	4	3	4	2
554	2	4	3	3	3	4
555	2	2	4	4	4	2
556	4	3	4	4	4	4
557	2	3	2	2	2	4
558	3	4	3	2	2	1
559	3	4	4	4	3	4
560	2	3	2	2	3	3
561	2	2	2	1	2	2
562	2	2	2	1	4	1
563	3	2	3	3	2	2
564	3	4	3	3	4	4
565	2	0	2	3	1	2
566	1	1	1	1	1	1
567	3	3	1	3	3	4
568	3	3	2	3	2	3
569	2	4	3	2	3	4
570	4	4	3	3	3	3
571	4	4	4	4	4	4
572	4	4	4	4	4	4
573	4	4	4	4	3	4
574	2	2	3	2	2	2
575	3	2	2	3	4	4
576	2	2	2	2	3	3
577	4	4	4	4	4	4
578	2	3	2	2	2	2
579	3	4	3	1	2	3
580	2	2	2	2	2	2
581	4	4	4	4	4	4
582	2	2	4	2	2	1
583	2	3	3	3	2	2
584	2	2	1	4	1	2
585	3	3	3	2	3	3
586	3	3	2	1	2	1
587	3	3	4	3	3	3
588	2	1	2	1	1	3
589	3	1	3	3	1	3
590	2	3	2	2	2	3
591	2	2	2	2	3	2
592	2	2	3	2	2	2
593	4	4	4	3	4	4
594	1	2	2	1	1	2
595	3	3	2	2	2	3
596	2	4	2	3	2	2
597	3	3	2	2	3	3
598	1	1	2	2	3	3
599	3	3	3	2	3	3
600	1	1	1	1	0	1
601	4	4	4	4	4	4
602	4	3	4	1	2	4
603	2	2	3	2	2	2
604	2	2	1	2	3	2
605	3	4	4	2	2	2
606	3	3	3	2	2	3
607	2	2	2	1	2	2
608	3	3	4	3	3	3
609	3	3	3	3	4	3
610	3	3	3	2	3	4
611	3	3	3	3	2	4
612	1	1	1	1	1	1
613	1	1	2	1	1	1
614	3	2	3	2	2	3
615	3	4	2	3	4	3
616	2	3	4	4	2	4
617	4	3	4	3	4	3
618	2	2	2	1	2	2
619	2	2	1	2	2	1
620	2	2	2	1	1	2
621	3	3	3	3	3	3
622	2	3	3	4	2	4
623	2	2	3	2	2	2
624	4	4	4	4	4	4
625	4	3	4	4	3	4
626	1	0	1	1	0	1
627	3	3	4	3	2	3
628	2	2	4	3	2	3
629	4	4	4	4	4	4
630	0	0	0	0	0	1
631	1	2	2	1	2	2
632	0	0	1	3	0	1
633	2	3	3	3	4	4
634	4	4	4	4	3	4
635	3	2	2	3	2	2
636	3	1	2	2	2	3
637	2	1	1	1	2	2
638	1	3	2	0	1	1
639	3	4	3	3	4	3
640	2	2	2	2	2	2
641	3	3	3	4	2	4
642	3	3	4	4	3	3
643	2	2	2	3	1	3
644	3	3	3	3	2	3
645	2	3	2	1	1	2
646	2	2	2	1	2	2
647	3	4	3	3	3	3
648	2	3	2	2	2	3
649	1	1	1	1	1	1
650	4	4	4	4	4	4
651	1	1	2	2	1	1
652	4	4	4	4	4	4
653	1	2	2	2	2	2
654	3	4	4	4	3	4
655	3	3	2	2	3	3
656	2	2	3	4	4	3
657	4	3	4	3	4	4
658	2	2	2	2	2	2
659	4	4	4	4	4	4
660	4	3	4	4	4	4
661	4	4	4	2	4	4
662	3	4	4	3	3	4
663	4	4	4	4	3	4
664	0	1	1	1	1	1
665	3	4	4	4	3	4
666	4	3	2	4	2	2
667	1	2	2	2	2	3
668	2	1	2	1	2	2
669	2	2	2	2	2	2
670	0	0	2	4	4	2
671	4	4	4	4	4	4
672	2	2	1	1	3	2
673	3	4	4	2	3	3
674	1	2	2	1	2	2
675	2	2	2	2	1	2
676	2	2	2	2	2	2
677	3	3	3	2	3	3
678	1	2	1	1	1	2
679	2	2	2	3	1	2
680	4	3	3	3	4	3
681	3	3	3	2	3	3
682	2	2	2	2	2	2
683	3	2	2	2	3	3
684	0	1	2	3	0	1
685	2	2	3	2	2	2
686	4	4	4	4	2	4
687	3	3	4	4	4	3
688	3	3	2	3	2	3
689	3	4	3	2	4	4
690	4	4	4	4	4	4
691	4	2	2	2	3	2
692	3	3	2	3	2	4
693	3	3	3	4	4	3
694	3	3	4	4	3	3
695	1	1	1	2	1	2
696	3	4	3	3	2	2
697	2	2	3	2	1	4
698	2	2	1	2	2	3
699	3	3	2	2	3	2
700	2	2	2	2	2	2
701	0	1	0	0	2	2
702	1	1	1	1	1	1
703	3	4	4	4	3	4
704	3	3	3	2	3	2
705	2	3	3	3	3	3
706	2	2	2	3	3	2
707	2	1	2	1	1	3
708	0	1	2	1	2	2
709	1	1	1	2	0	1
710	2	1	1	2	2	2
711	3	3	3	3	2	4
712	2	2	3	3	2	4
713	3	3	4	4	2	4
714	4	4	4	4	4	4
715	2	4	1	2	2	3
716	2	3	3	3	3	4

## Sheet: Dim-IP
personID	IP1	IP2	IP3	IP4	IP5	IP6
1	1	2	1	1	0	1
2	2	3	2	2	3	2
3	2	3	3	2	2	2
4	2	2	1	2	2	2
5	3	2	2	2	2	2
6	3	3	3	3	3	3
7	3	3	3	2	3	4
8	4	4	3	4	2	4
9	3	3	3	3	3	3
10	2	2	2	1	3	2
11	3	3	2	4	3	3
12	3	3	4	4	4	4
13	4	3	3	4	4	3
14	3	3	3	3	3	3
15	4	4	4	4	4	4
16	4	3	2	3	3	3
17	3	2	4	3	3	1
18	3	2	3	1	1	2
19	4	3	3	4	4	2
20	4	4	3	3	4	4
21	3	3	2	2	3	3
22	2	3	3	2	3	3
23	2	2	3	3	2	2
24	3	3	3	3	2	3
25	4	3	3	3	4	2
26	4	4	4	4	4	4
27	2	2	2	4	2	2
28	0	2	2	2	2	2
29	2	2	2	2	2	2
30	3	2	2	2	3	3
31	4	4	4	4	4	4
32	3	2	3	3	3	3
33	3	3	3	3	3	1
34	1	0	0	1	4	0
35	4	4	4	4	3	4
36	2	3	3	3	3	4
37	2	4	4	4	4	4
38	3	4	3	2	3	4
39	2	2	2	3	2	2
40	3	3	2	3	3	2
41	2	1	1	1	3	2
42	2	2	0	2	3	1
43	2	2	2	3	2	2
44	1	2	2	1	0	2
45	4	4	4	4	3	4
46	4	3	2	2	4	2
47	0	1	1	0	1	1
48	3	0	1	4	2	2
49	3	4	2	4	4	2
50	3	2	2	3	3	3
51	4	4	2	4	4	4
52	4	4	4	4	4	4
53	2	2	0	3	1	3
54	4	3	4	4	3	4
55	2	3	4	2	2	3
56	2	2	2	4	2	3
57	4	3	4	4	4	4
58	3	1	3	3	3	3
59	4	4	4	4	4	4
60	3	3	3	3	3	3
61	2	1	2	3	3	2
62	4	4	4	4	3	4
63	3	3	4	4	3	4
64	4	3	3	3	3	3
65	4	4	3	3	3	4
66	2	2	2	3	2	2
67	3	1	2	2	3	2
68	4	4	4	4	4	4
69	1	2	3	1	3	4
70	4	4	4	4	4	4
71	2	1	1	2	3	1
72	4	4	4	3	4	4
73	4	4	4	4	4	4
74	1	1	2	4	2	2
75	3	3	3	3	3	1
76	4	4	4	4	4	4
77	4	4	3	4	3	4
78	4	4	4	4	4	4
79	2	3	2	1	2	2
80	3	3	2	2	3	2
81	2	2	2	1	2	2
82	4	4	4	4	3	4
83	3	1	2	2	3	2
84	4	4	4	4	4	4
85	3	2	3	2	3	3
86	3	3	2	3	3	3
87	2	2	2	3	3	3
88	3	3	2	3	3	3
89	2	2	3	3	1	2
90	3	2	2	2	2	1
91	4	4	2	3	4	4
92	4	4	4	4	4	4
93	3	3	4	3	4	3
94	2	2	2	2	0	2
95	3	3	3	3	3	3
96	4	4	4	3	4	4
97	1	1	2	1	1	2
98	3	3	4	3	3	3
99	3	3	2	3	2	3
100	3	3	2	3	3	2
101	1	1	3	3	4	3
102	4	3	4	4	3	4
103	3	3	3	1	3	3
104	3	3	4	4	3	4
105	3	2	1	3	3	2
106	2	2	1	2	2	2
107	3	2	2	3	3	2
108	2	3	3	3	3	3
109	4	1	2	3	4	3
110	3	1	3	3	3	2
111	4	4	4	4	4	4
112	2	2	1	2	2	1
113	4	4	2	4	3	3
114	2	0	2	3	4	3
115	2	2	3	4	2	3
116	4	4	4	4	4	4
117	4	3	3	3	3	3
118	3	2	3	3	3	3
119	2	2	2	3	1	3
120	4	4	4	4	2	4
121	4	4	3	4	4	4
122	4	4	4	4	3	4
123	2	2	1	2	3	2
124	2	2	2	2	2	2
125	4	4	4	4	4	4
126	4	4	4	3	2	4
127	2	4	3	1	3	2
128	2	3	3	2	2	2
129	0	0	0	0	0	0
130	3	3	4	4	2	3
131	3	2	2	2	3	2
132	1	2	2	3	3	2
133	2	2	2	2	2	4
134	2	1	1	1	1	1
135	3	4	4	3	3	3
136	4	4	4	4	3	4
137	2	3	2	3	1	2
138	4	3	2	4	3	3
139	1	2	2	2	1	2
140	3	3	3	3	3	3
141	3	2	3	4	2	2
142	3	2	3	4	2	3
143	2	3	2	4	3	3
144	4	4	4	4	4	4
145	4	4	4	4	3	3
146	4	4	4	4	4	4
147	3	3	3	3	3	3
148	4	4	3	4	4	4
149	2	3	2	2	2	3
150	2	2	2	2	2	2
151	3	3	3	4	3	4
152	3	2	3	3	3	3
153	3	3	3	4	4	4
154	3	2	2	3	3	2
155	3	4	4	4	3	4
156	2	1	2	2	2	1
157	2	1	2	2	2	2
158	3	3	2	4	3	3
159	3	3	3	3	3	3
160	2	2	1	2	2	2
161	4	3	3	4	2	4
162	4	4	3	3	4	4
163	3	2	3	3	3	3
164	4	4	4	4	4	4
165	3	2	3	3	3	2
166	4	4	4	3	4	4
167	3	3	3	3	3	4
168	4	4	4	4	3	4
169	3	3	2	4	3	3
170	3	2	3	3	2	1
171	1	0	1	2	0	0
172	3	4	3	3	4	4
173	3	3	3	3	3	3
174	2	4	2	3	2	3
175	3	2	2	3	2	1
176	4	3	2	3	3	3
177	3	3	3	3	3	3
178	2	2	2	3	3	2
179	3	1	3	3	3	3
180	3	3	3	3	3	2
181	1	4	4	4	4	4
182	4	4	4	4	4	4
183	4	4	4	4	3	4
184	4	4	4	4	4	4
185	4	4	4	4	4	4
186	3	3	3	3	3	3
187	4	4	3	4	3	4
188	3	3	3	4	3	4
189	2	2	3	2	3	2
190	3	3	3	3	3	3
191	3	3	3	2	4	4
192	2	1	1	2	1	1
193	3	3	3	2	3	2
194	3	3	3	3	2	3
195	2	2	1	2	1	4
196	2	2	2	1	2	1
197	3	3	3	2	3	3
198	3	3	3	3	3	3
199	2	2	1	2	2	3
200	4	3	3	4	3	4
201	4	4	4	4	4	4
202	4	4	4	4	4	4
203	3	3	2	3	3	3
204	2	2	2	3	2	2
205	2	1	1	2	2	2
206	2	3	2	3	3	3
207	3	3	3	3	3	3
208	4	3	3	3	3	3
209	3	3	2	3	3	2
210	3	3	3	2	3	3
211	3	3	3	4	4	3
212	3	3	2	2	3	3
213	3	3	3	2	2	3
214	4	2	3	3	4	4
215	4	4	3	3	3	4
216	3	2	3	4	3	2
217	0	2	2	4	2	2
218	2	2	2	2	4	1
219	3	3	2	3	3	3
220	4	4	4	3	4	4
221	4	4	4	4	4	4
222	4	4	3	4	4	3
223	3	2	2	3	2	3
224	4	3	2	3	3	3
225	4	4	4	4	3	4
226	2	2	3	3	2	2
227	3	4	4	3	3	3
228	4	4	0	4	4	4
229	3	3	3	3	3	3
230	4	4	2	2	3	4
231	3	4	3	3	4	3
232	3	3	3	3	3	3
233	3	2	1	3	4	4
234	4	4	4	4	4	4
235	2	3	2	4	1	4
236	3	3	4	3	3	3
237	4	4	3	4	3	4
238	3	2	2	4	3	2
239	4	4	4	4	4	4
240	4	4	4	4	4	4
241	4	4	4	4	4	4
242	4	3	2	3	3	3
243	4	4	4	4	3	4
244	4	4	4	4	4	4
245	4	4	4	4	4	4
246	4	4	4	4	4	4
247	3	3	3	3	3	3
248	3	3	4	2	4	3
249	4	4	4	4	3	4
250	3	2	2	3	3	2
251	4	4	4	4	4	4
252	3	4	3	4	4	4
253	4	4	4	4	4	4
254	3	3	4	4	4	3
255	4	3	3	4	4	4
256	3	3	3	4	3	1
257	4	4	3	3	3	3
258	1	2	3	2	3	3
259	3	2	2	3	2	2
260	4	4	4	4	4	4
261	4	3	4	4	3	4
262	1	2	0	1	1	1
263	3	3	3	3	4	4
264	2	3	4	4	3	4
265	4	4	4	4	4	4
266	4	4	3	3	4	4
267	3	3	3	2	3	2
268	3	4	4	3	4	4
269	2	1	1	1	2	1
270	3	3	3	3	3	3
271	3	3	2	3	4	3
272	4	4	4	4	4	4
273	3	3	2	3	2	2
274	4	2	3	3	4	2
275	4	3	3	3	4	3
276	3	3	2	2	3	3
277	4	4	3	4	4	4
278	2	3	2	2	1	3
279	3	3	3	3	3	3
280	2	2	2	3	3	3
281	3	4	3	3	3	3
282	4	3	4	3	3	4
283	4	2	3	3	4	3
284	4	2	3	4	1	4
285	4	3	3	3	4	2
286	4	4	4	4	4	3
287	4	3	4	4	3	3
288	1	1	4	2	3	2
289	2	2	2	4	3	4
290	4	4	4	4	3	4
291	4	4	4	4	3	4
292	3	3	3	4	4	4
293	2	3	2	1	2	3
294	3	3	3	2	3	3
295	3	4	4	4	4	3
296	3	4	1	4	4	3
297	3	3	2	3	3	3
298	3	2	4	4	4	3
299	4	4	4	4	3	4
300	4	3	3	4	3	3
301	4	4	3	4	4	4
302	4	3	4	4	4	4
303	2	4	4	4	3	4
304	4	3	3	1	4	3
305	4	4	4	4	4	4
306	4	4	4	4	3	4
307	3	2	2	3	3	2
308	3	2	3	4	3	3
309	4	4	2	4	3	4
310	3	3	3	4	3	3
311	2	4	4	2	3	3
312	1	2	3	3	2	3
313	3	3	4	4	3	4
314	4	4	4	4	4	4
315	2	2	2	2	2	2
316	4	4	3	3	3	4
317	4	3	4	4	4	3
318	4	4	4	3	3	4
319	4	3	4	3	3	3
320	4	3	4	4	2	4
321	4	4	4	4	4	4
322	3	3	3	4	3	4
323	4	4	4	4	4	4
324	2	2	2	3	3	2
325	2	2	2	2	2	2
326	3	3	3	3	2	3
327	3	3	3	2	3	2
328	4	4	4	4	4	4
329	1	1	1	1	1	1
330	2	2	2	2	3	0
331	3	2	2	3	4	3
332	4	4	2	4	4	4
333	2	2	1	4	3	3
334	2	3	2	3	2	3
335	4	2	3	4	4	3
336	2	1	2	3	3	2
337	4	4	4	4	4	4
338	4	4	4	4	4	4
339	3	3	2	3	3	3
340	3	2	3	4	2	3
341	4	4	4	3	4	4
342	3	3	2	0	3	2
343	4	4	4	4	4	4
344	4	3	4	4	4	4
345	3	2	1	3	2	2
346	3	4	3	4	3	4
347	2	1	1	2	1	3
348	3	3	2	3	3	3
349	3	3	3	2	3	3
350	1	2	2	2	2	2
351	3	3	4	4	4	3
352	2	2	1	4	2	2
353	4	4	4	4	4	4
354	4	2	2	4	4	4
355	4	4	4	4	4	3
356	4	3	3	4	3	3
357	2	2	3	4	2	1
358	3	3	3	3	3	3
359	4	3	3	4	4	3
360	4	4	4	4	3	4
361	3	2	2	2	3	2
362	4	4	4	3	4	4
363	4	4	4	2	4	4
364	4	4	4	4	3	4
365	3	3	3	3	3	2
366	4	4	3	2	4	3
367	3	3	4	2	1	3
368	4	4	4	2	4	2
369	4	4	4	4	4	4
370	3	2	2	2	2	2
371	1	1	1	2	3	2
372	2	4	1	2	0	0
373	3	4	3	4	3	3
374	3	3	2	3	3	3
375	4	4	4	4	4	4
376	2	1	2	2	3	2
377	4	4	4	4	4	4
378	4	2	3	3	4	3
379	4	4	4	3	4	4
380	4	4	3	4	4	2
381	1	1	2	1	2	3
382	3	3	4	3	2	3
383	4	4	4	2	3	3
384	3	3	3	3	3	3
385	3	3	3	3	3	3
386	2	2	1	1	2	2
387	2	3	3	2	3	3
388	4	4	4	4	4	4
389	4	4	4	3	4	4
390	3	3	2	4	2	3
391	3	3	3	4	3	3
392	1	1	3	1	1	0
393	4	3	3	4	3	4
394	3	3	4	3	3	4
395	4	4	4	4	4	4
396	2	4	3	3	3	4
397	3	4	4	3	3	3
398	4	4	4	4	4	4
399	2	2	2	4	2	2
400	4	4	4	4	3	2
401	3	3	3	3	2	2
402	4	2	2	4	3	3
403	2	4	4	2	4	2
404	2	2	2	2	3	2
405	3	3	4	3	4	2
406	3	3	3	4	3	3
407	3	3	3	3	3	2
408	4	4	4	4	4	4
409	3	2	4	2	2	4
410	4	3	4	4	3	4
411	4	2	3	3	3	3
412	4	4	4	3	4	4
413	4	3	4	3	4	1
414	3	2	2	3	2	1
415	2	2	4	2	2	2
416	4	3	3	4	4	4
417	3	2	1	4	3	2
418	4	3	4	4	4	3
419	3	3	3	2	3	3
420	4	4	4	4	4	4
421	4	4	4	4	4	4
422	2	2	2	2	3	2
423	4	4	4	4	4	4
424	4	2	2	2	2	4
425	3	3	3	4	4	3
426	2	2	2	2	2	2
427	3	2	2	2	2	2
428	4	4	4	4	4	4
429	3	3	3	2	2	2
430	1	1	2	2	2	1
431	3	3	3	3	3	3
432	3	3	3	4	4	4
433	4	4	4	4	4	4
434	4	4	4	3	3	4
435	3	4	3	3	3	2
436	3	3	3	2	4	4
437	2	2	2	2	2	2
438	4	4	4	4	3	4
439	2	2	3	3	2	3
440	1	1	1	2	3	2
441	1	1	1	2	1	1
442	3	3	2	4	3	3
443	3	3	3	4	2	2
444	2	2	2	2	2	3
445	4	4	3	3	4	3
446	3	3	3	3	3	2
447	2	3	3	3	3	3
448	3	2	2	3	2	2
449	4	3	2	4	2	2
450	3	3	3	3	3	3
451	4	3	4	4	4	3
452	1	2	2	2	3	1
453	3	3	2	3	3	3
454	3	3	3	3	3	3
455	3	3	3	4	3	3
456	2	2	2	3	2	2
457	3	3	3	3	4	3
458	2	2	3	2	2	2
459	2	2	2	2	2	2
460	3	3	3	3	3	3
461	2	2	2	2	2	2
462	3	2	3	4	2	3
463	3	4	4	3	3	4
464	4	3	3	4	3	2
465	4	4	4	4	3	4
466	4	4	4	4	4	4
467	2	3	4	2	4	4
468	3	3	3	4	3	1
469	2	2	3	3	3	3
470	4	3	2	3	4	2
471	4	4	3	4	4	4
472	3	3	4	3	3	2
473	4	2	2	3	3	2
474	4	2	4	2	2	2
475	4	4	4	4	4	4
476	2	2	2	2	3	2
477	4	4	4	3	4	4
478	3	3	3	3	2	3
479	3	3	3	3	4	3
480	3	2	1	2	1	2
481	3	3	4	4	1	2
482	3	4	4	4	4	4
483	4	3	3	3	3	3
484	2	2	3	3	1	2
485	4	4	4	4	4	3
486	3	3	3	3	3	3
487	3	3	3	3	3	4
488	2	3	3	4	4	2
489	3	3	3	3	3	3
490	1	2	1	3	1	3
491	2	3	3	3	2	3
492	3	4	4	3	3	4
493	4	4	4	4	4	4
494	1	2	1	1	2	2
495	4	4	3	4	2	4
496	1	2	1	1	2	1
497	4	4	4	4	4	4
498	3	3	3	3	3	3
499	2	3	3	3	3	3
500	1	2	2	3	1	1
501	0	1	0	1	0	1
502	4	3	4	4	4	4
503	2	1	2	2	2	3
504	3	3	3	3	3	3
505	3	3	3	3	3	4
506	3	3	3	3	3	3
507	3	3	3	3	2	3
508	2	2	2	2	3	3
509	0	0	2	4	0	0
510	4	4	4	4	4	4
511	4	4	2	4	4	4
512	3	3	3	3	4	3
513	2	3	3	3	3	2
514	4	3	4	4	3	4
515	3	3	3	3	3	3
516	3	2	2	2	3	3
517	1	2	2	3	3	2
518	4	4	4	4	4	4
519	2	2	4	4	3	3
520	4	4	4	3	4	4
521	4	4	4	4	4	4
522	2	3	2	4	2	3
523	3	3	3	2	3	2
524	3	3	3	3	3	3
525	3	3	3	3	4	3
526	4	4	4	3	4	3
527	4	3	2	3	3	3
528	2	3	3	4	3	3
529	4	2	4	2	4	4
530	4	4	3	4	4	4
531	4	4	4	4	4	4
532	4	4	4	4	4	4
533	3	2	2	2	2	3
534	4	4	4	2	4	4
535	4	4	4	2	4	4
536	1	1	1	3	0	1
537	3	3	2	4	4	3
538	4	4	4	4	4	4
539	2	3	2	4	3	3
540	3	3	3	3	3	3
541	3	3	3	2	2	2
542	3	3	3	3	3	3
543	4	4	4	4	4	4
544	2	1	1	2	3	2
545	4	4	4	4	4	4
546	2	2	2	2	2	2
547	2	3	2	3	4	4
548	4	4	4	4	4	4
549	3	3	2	4	2	2
550	4	4	4	4	4	4
551	2	2	2	2	2	4
552	3	4	3	4	3	3
553	4	4	4	4	3	4
554	1	1	2	2	3	2
555	4	4	2	4	3	2
556	3	3	4	4	4	4
557	4	4	4	3	4	3
558	2	0	2	2	1	2
559	4	3	2	4	3	4
560	3	2	2	4	3	3
561	1	1	2	2	2	0
562	3	4	3	4	4	3
563	2	3	3	2	3	2
564	4	3	4	4	4	2
565	4	3	4	3	3	3
566	3	2	2	2	2	2
567	3	3	3	2	1	3
568	2	3	3	2	3	3
569	3	4	3	4	3	4
570	2	2	2	3	3	3
571	3	4	3	2	3	3
572	4	4	4	4	4	4
573	4	4	4	3	3	4
574	4	4	4	4	4	4
575	4	4	4	4	3	4
576	3	3	3	2	3	3
577	4	2	3	2	4	2
578	4	4	4	4	4	4
579	1	2	1	2	1	2
580	3	3	3	3	3	3
581	2	4	4	2	4	4
582	4	1	2	2	4	2
583	2	3	3	3	3	2
584	3	4	3	4	3	2
585	3	4	3	4	3	4
586	2	2	1	2	1	2
587	4	2	4	3	3	4
588	4	4	1	2	2	4
589	4	4	4	3	4	4
590	4	4	4	4	3	4
591	2	2	2	3	2	2
592	1	1	1	0	1	2
593	2	1	2	1	3	1
594	2	2	1	1	2	2
595	2	2	2	1	2	2
596	2	2	2	2	3	4
597	4	4	4	4	4	4
598	3	2	2	3	3	2
599	4	4	4	4	4	4
600	2	1	1	2	1	2
601	4	4	4	4	4	4
602	2	2	2	1	2	2
603	3	3	3	3	3	4
604	1	3	2	1	2	4
605	2	2	2	2	2	2
606	2	2	0	3	3	2
607	3	3	2	3	3	3
608	4	4	3	3	4	4
609	4	3	3	3	3	3
610	2	3	4	4	2	4
611	2	3	3	3	2	3
612	3	2	2	1	3	1
613	2	2	1	2	2	2
614	3	3	3	3	3	3
615	4	4	4	4	4	4
616	3	3	3	4	4	4
617	3	3	2	1	3	2
618	3	3	3	3	3	4
619	0	2	1	1	1	2
620	3	3	3	4	3	3
621	2	2	2	2	3	2
622	2	3	3	3	3	3
623	3	3	3	4	3	3
624	0	3	3	1	3	0
625	3	3	4	4	4	3
626	2	2	1	2	2	1
627	3	3	4	3	2	3
628	3	3	3	4	4	3
629	3	3	3	4	4	3
630	1	1	0	1	0	2
631	3	3	2	3	1	3
632	4	4	3	4	4	4
633	3	3	3	4	3	3
634	3	2	2	2	3	2
635	3	1	2	3	3	1
636	3	4	4	3	4	4
637	2	3	3	3	3	3
638	0	2	2	3	0	2
639	4	3	2	2	3	3
640	2	2	2	2	2	2
641	2	1	2	3	2	3
642	2	2	1	3	3	3
643	1	2	1	2	1	1
644	2	3	3	3	3	3
645	1	1	3	3	3	3
646	3	4	3	4	3	3
647	3	3	4	4	3	3
648	1	1	2	2	1	2
649	4	1	3	4	3	4
650	4	4	4	4	4	4
651	4	3	3	4	4	4
652	4	4	4	4	4	4
653	1	3	2	2	2	2
654	4	4	4	4	4	4
655	4	4	4	4	4	4
656	2	2	3	3	4	4
657	4	3	2	4	4	4
658	4	3	2	2	3	2
659	4	4	4	4	4	4
660	4	3	4	3	4	4
661	4	3	4	3	4	2
662	4	4	4	4	4	4
663	4	4	4	4	4	4
664	3	3	2	2	3	2
665	4	4	4	3	4	4
666	1	2	4	1	2	4
667	2	3	2	2	3	2
668	2	2	2	4	2	2
669	2	2	2	2	2	2
670	4	3	4	4	4	3
671	4	4	4	4	4	4
672	2	2	1	2	2	2
673	2	2	3	3	3	2
674	2	2	3	2	3	2
675	3	4	4	4	4	4
676	2	2	2	2	2	2
677	3	3	2	3	2	3
678	2	2	2	2	3	2
679	4	4	3	3	4	4
680	4	3	3	3	4	3
681	4	3	2	3	3	3
682	3	3	2	3	3	2
683	3	3	3	3	3	3
684	4	4	4	4	3	4
685	2	3	3	3	2	3
686	4	3	4	4	3	4
687	4	3	4	4	3	4
688	2	2	3	3	3	4
689	3	2	3	3	4	3
690	4	4	4	4	4	4
691	2	4	4	3	4	3
692	4	4	4	4	4	4
693	2	3	4	3	2	3
694	2	4	4	2	1	3
695	4	3	3	4	4	4
696	1	2	2	4	2	4
697	4	4	4	4	4	2
698	3	2	2	2	3	3
699	3	2	3	4	3	3
700	1	1	2	2	2	2
701	3	1	3	4	4	4
702	2	2	2	4	3	2
703	4	4	4	3	4	4
704	3	3	3	3	3	3
705	3	2	2	3	3	3
706	3	2	2	3	3	2
707	3	3	3	3	3	2
708	2	2	2	2	2	2
709	1	0	1	2	4	1
710	1	2	1	1	2	2
711	3	3	2	3	3	2
712	4	4	4	4	4	4
713	3	2	2	3	2	3
714	4	4	4	4	4	4
715	4	4	4	3	4	4
716	3	3	2	3	4	4

## Sheet: Dim-PR
personID	PR1	PR2	PR3	PR4	PR5	PR6
1	1	2	0	0	1	1
2	0	0	0	2	1	0
3	3	2	2	2	3	2
4	2	2	1	1	1	2
5	2	2	1	1	3	2
6	3	3	2	2	2	2
7	0	1	3	2	0	0
8	1	1	4	1	4	1
9	2	3	3	3	3	2
10	0	1	0	1	2	0
11	1	0	1	2	1	0
12	0	0	0	4	4	2
13	3	4	4	3	4	3
14	3	3	3	3	2	3
15	2	3	0	1	4	2
16	1	1	1	2	2	1
17	0	1	0	2	1	0
18	0	1	1	3	1	0
19	3	2	1	4	4	3
20	1	4	2	3	3	3
21	1	1	0	1	1	0
22	2	1	2	2	2	1
23	4	3	2	3	3	1
24	3	2	2	3	2	3
25	2	3	3	4	3	2
26	2	2	2	3	4	2
27	2	2	4	2	2	3
28	2	2	2	1	2	2
29	1	1	1	2	1	0
30	2	3	2	3	3	2
31	4	4	4	4	3	2
32	3	4	3	3	3	3
33	3	2	1	3	3	3
34	0	0	0	0	0	0
35	3	2	2	4	4	3
36	0	1	0	3	3	2
37	0	0	1	3	2	3
38	3	4	2	3	3	4
39	1	1	1	2	2	2
40	1	1	2	3	4	0
41	2	3	2	2	3	2
42	0	0	2	1	2	1
43	1	1	1	1	2	1
44	2	1	1	3	2	0
45	4	4	4	4	4	4
46	0	1	1	3	1	0
47	0	0	0	1	2	0
48	3	2	2	3	4	1
49	2	2	4	4	4	4
50	2	1	1	2	2	2
51	0	0	2	4	3	3
52	2	2	3	3	3	3
53	0	0	0	2	1	0
54	3	2	0	0	0	0
55	0	0	0	3	3	3
56	0	0	1	2	2	2
57	1	0	0	3	3	1
58	2	3	3	3	4	3
59	3	3	3	3	4	4
60	2	3	2	3	2	3
61	0	0	0	1	0	0
62	2	2	2	3	3	3
63	3	3	2	3	3	4
64	4	3	3	3	4	3
65	3	2	2	2	2	0
66	1	4	2	1	3	0
67	0	0	0	1	0	0
68	3	2	4	4	4	3
69	2	1	2	2	2	3
70	2	2	1	3	3	3
71	2	2	2	2	2	1
72	1	2	1	3	3	2
73	0	2	1	3	2	2
74	0	1	2	4	2	3
75	2	2	2	2	3	2
76	2	1	1	1	1	0
77	2	2	3	4	2	2
78	3	4	4	4	4	3
79	2	2	1	2	2	1
80	2	1	3	2	2	3
81	3	3	1	3	3	3
82	1	1	1	2	3	2
83	1	1	1	3	2	0
84	4	3	3	4	3	3
85	2	1	2	3	3	3
86	4	4	4	3	4	3
87	0	1	1	0	1	2
88	2	2	2	4	3	2
89	1	1	1	1	2	1
90	1	1	2	2	2	1
91	2	3	2	2	3	1
92	3	3	2	3	3	2
93	2	2	3	3	4	1
94	0	2	2	4	4	2
95	1	1	1	2	1	1
96	2	2	2	3	3	2
97	1	1	2	2	3	1
98	2	2	1	4	4	4
99	2	2	2	3	3	3
100	2	2	2	3	3	2
101	0	0	0	0	0	0
102	1	1	0	2	2	2
103	1	1	1	2	2	1
104	3	3	4	4	4	3
105	2	3	3	3	4	2
106	1	1	2	2	2	2
107	1	2	2	2	2	2
108	2	3	2	2	2	1
109	2	2	1	2	3	3
110	3	3	3	4	4	3
111	2	2	3	4	4	2
112	0	0	2	3	4	0
113	3	3	3	3	3	3
114	2	1	2	3	2	0
115	2	4	2	4	2	2
116	4	4	3	4	4	2
117	2	1	1	3	2	2
118	1	1	0	2	1	2
119	1	1	1	3	1	3
120	4	3	3	4	4	3
121	3	3	4	4	4	3
122	0	2	1	2	2	1
123	2	2	0	2	1	2
124	3	1	2	2	1	1
125	0	0	0	1	1	1
126	2	4	3	4	2	4
127	4	3	4	4	2	4
128	0	0	1	1	2	1
129	2	3	1	3	1	3
130	1	1	1	2	2	1
131	2	2	2	3	3	2
132	2	2	2	2	2	1
133	1	0	1	0	1	2
134	0	0	0	0	2	0
135	2	3	2	3	2	3
136	3	3	4	3	4	3
137	1	3	1	2	1	1
138	2	2	1	1	2	2
139	1	1	1	2	2	0
140	3	3	3	3	3	3
141	1	2	2	2	2	3
142	1	3	3	0	2	1
143	2	2	2	3	2	0
144	1	1	0	1	1	1
145	2	3	3	4	3	3
146	2	3	3	2	3	2
147	2	2	3	3	2	3
148	2	2	3	2	2	3
149	0	0	2	3	4	0
150	3	3	2	3	3	3
151	4	3	3	3	3	3
152	2	2	3	2	2	4
153	2	4	3	3	4	3
154	0	0	0	2	3	0
155	4	1	2	2	2	1
156	1	1	1	1	1	2
157	1	1	1	2	2	1
158	0	1	0	2	1	2
159	3	1	3	2	2	3
160	2	2	2	2	2	3
161	3	4	3	2	4	1
162	1	3	3	2	3	2
163	1	2	1	3	2	1
164	1	1	1	2	2	2
165	2	1	1	3	2	2
166	1	2	1	4	4	3
167	1	3	4	3	3	1
168	2	3	1	3	3	3
169	2	1	2	3	2	2
170	0	0	0	1	1	0
171	0	1	0	1	2	1
172	1	2	4	4	2	1
173	1	1	1	2	2	2
174	2	2	3	3	2	2
175	0	0	1	4	1	1
176	2	2	2	2	2	3
177	3	2	3	3	2	3
178	2	1	2	3	2	2
179	1	1	1	3	4	2
180	1	2	1	2	1	1
181	4	4	4	4	4	1
182	3	3	3	4	4	4
183	2	2	2	3	3	3
184	3	2	1	4	2	2
185	4	4	4	4	4	3
186	3	3	3	4	4	3
187	1	1	1	1	1	1
188	2	2	3	2	3	3
189	0	0	0	2	1	0
190	2	2	3	4	4	3
191	1	3	2	3	3	2
192	1	0	0	2	1	1
193	1	2	2	2	2	2
194	2	2	2	1	2	2
195	0	0	1	0	0	0
196	2	1	4	3	3	2
197	2	1	1	2	2	2
198	3	3	4	3	3	3
199	2	2	3	2	3	1
200	3	2	2	2	3	4
201	3	3	3	4	3	3
202	2	3	2	2	3	3
203	1	1	2	2	1	1
204	2	3	2	2	3	2
205	1	0	0	2	1	1
206	1	1	1	2	2	1
207	1	2	2	2	2	2
208	3	3	2	3	3	2
209	2	3	3	3	3	2
210	1	1	1	1	2	2
211	2	2	1	1	2	1
212	2	1	2	2	3	3
213	1	1	1	1	2	1
214	0	0	1	3	2	1
215	2	2	2	2	3	2
216	2	2	3	2	2	3
217	4	4	4	4	3	4
218	2	2	1	1	1	1
219	2	4	2	3	3	3
220	4	4	3	3	4	4
221	3	3	3	4	3	4
222	3	3	2	3	3	2
223	2	2	3	4	3	3
224	0	0	1	1	2	2
225	2	2	3	4	1	2
226	0	0	0	2	2	0
227	2	2	1	3	3	2
228	4	3	4	3	4	2
229	2	3	3	2	2	2
230	0	1	3	1	2	1
231	0	0	1	1	1	1
232	3	4	3	3	4	4
233	3	2	2	2	3	2
234	3	3	4	3	2	4
235	4	4	4	4	4	4
236	1	1	1	2	2	2
237	2	2	3	2	2	2
238	3	3	4	4	3	1
239	4	4	4	4	4	2
240	2	2	2	3	2	2
241	3	3	3	3	3	4
242	2	2	2	3	3	2
243	2	2	2	3	2	2
244	4	4	4	4	4	4
245	4	4	4	4	4	3
246	1	3	2	2	1	2
247	3	3	2	3	3	2
248	1	1	1	3	2	2
249	4	4	4	3	4	3
250	4	4	4	4	4	4
251	3	4	3	4	4	3
252	2	2	3	3	1	2
253	2	2	2	4	2	2
254	0	0	0	3	3	0
255	3	3	2	2	3	3
256	0	0	0	2	3	0
257	1	2	3	2	3	2
258	1	2	2	2	3	2
259	2	2	2	3	3	2
260	3	3	4	4	4	3
261	0	1	2	2	3	2
262	0	0	3	4	3	0
263	2	1	1	1	1	0
264	2	1	0	2	2	0
265	3	3	4	4	4	3
266	3	3	4	4	4	3
267	2	2	2	2	2	2
268	3	2	3	3	3	3
269	0	0	0	1	1	0
270	2	2	1	2	3	2
271	2	2	2	2	3	2
272	2	2	1	4	4	3
273	2	1	1	2	2	2
274	2	1	2	3	1	3
275	2	2	2	3	3	2
276	1	0	1	2	1	2
277	4	4	4	3	4	3
278	2	3	4	2	3	1
279	1	2	2	2	2	3
280	2	2	4	3	3	2
281	4	4	4	4	4	4
282	4	4	3	3	3	3
283	0	0	2	2	1	0
284	4	2	4	4	4	2
285	1	0	1	2	2	1
286	2	4	2	3	2	3
287	0	0	0	1	0	1
288	4	4	4	4	4	4
289	0	0	1	3	0	2
290	1	4	1	3	3	4
291	4	4	3	3	3	2
292	3	4	4	4	3	4
293	1	3	1	2	3	1
294	2	1	2	2	4	2
295	3	3	2	3	4	3
296	1	3	4	4	4	3
297	3	4	3	3	4	3
298	4	4	4	4	4	4
299	4	4	4	4	4	3
300	3	4	4	3	3	3
301	3	2	2	3	2	3
302	2	2	2	4	3	2
303	4	4	4	4	3	3
304	2	1	1	4	4	2
305	2	1	3	4	3	3
306	2	2	2	3	3	2
307	1	2	2	3	2	2
308	3	3	2	2	3	2
309	0	0	2	2	0	3
310	2	3	3	3	2	3
311	2	2	2	3	0	1
312	2	2	3	3	4	2
313	4	4	4	3	4	1
314	4	4	4	4	4	4
315	0	0	0	1	2	0
316	0	1	1	2	2	2
317	3	2	3	3	3	3
318	1	1	2	3	3	1
319	2	1	0	0	2	3
320	3	4	4	3	2	3
321	0	0	0	0	0	0
322	4	4	3	3	3	2
323	4	4	4	4	4	4
324	2	0	1	2	2	2
325	2	2	1	2	2	2
326	0	0	0	2	2	2
327	0	3	0	2	3	1
328	3	3	3	3	4	4
329	1	0	0	0	1	1
330	0	0	0	1	0	0
331	0	0	2	0	1	1
332	4	4	2	4	4	2
333	0	0	0	0	1	0
334	1	1	1	2	3	1
335	4	3	2	3	4	1
336	0	0	1	2	2	2
337	1	1	2	3	2	2
338	2	2	2	4	4	4
339	3	1	1	2	1	2
340	3	2	1	4	4	3
341	0	0	1	2	0	0
342	2	2	0	3	3	0
343	3	3	3	3	3	2
344	0	2	1	2	3	0
345	1	1	2	3	3	2
346	2	1	1	0	2	2
347	0	0	0	0	0	0
348	3	3	3	2	3	3
349	2	1	1	3	2	2
350	2	1	2	4	2	2
351	3	3	4	4	4	4
352	3	2	3	2	3	1
353	1	1	2	2	2	2
354	2	3	2	4	4	3
355	4	3	3	2	4	2
356	1	2	1	1	3	1
357	2	1	1	2	2	2
358	3	3	3	3	3	3
359	1	1	2	4	3	2
360	4	3	3	4	4	2
361	2	2	2	3	3	2
362	1	2	2	3	3	3
363	4	3	4	3	4	2
364	3	4	3	3	3	3
365	2	2	0	3	3	2
366	4	3	3	2	3	2
367	3	3	3	4	3	1
368	4	3	3	4	3	3
369	1	4	3	4	4	4
370	1	2	1	1	2	2
371	2	1	0	3	4	2
372	2	1	1	3	1	0
373	4	2	4	4	4	4
374	2	1	1	1	2	2
375	4	4	4	4	4	4
376	1	0	0	1	1	0
377	3	3	2	3	3	2
378	3	3	4	2	3	2
379	1	1	2	4	4	2
380	3	3	3	4	4	3
381	0	1	1	4	2	2
382	1	1	3	4	2	0
383	2	2	1	3	2	1
384	2	1	2	3	2	2
385	1	1	1	3	1	2
386	1	1	1	1	3	1
387	1	1	1	3	2	0
388	3	3	4	3	4	3
389	2	2	2	2	3	2
390	1	1	1	3	3	2
391	2	2	1	2	3	2
392	1	0	0	0	0	0
393	4	4	4	3	4	4
394	3	3	3	3	2	2
395	3	3	3	3	3	2
396	4	3	4	4	4	3
397	2	2	2	3	3	3
398	1	1	2	0	2	2
399	1	1	2	2	2	2
400	3	3	4	4	4	1
401	1	1	2	3	3	0
402	4	4	4	4	4	4
403	2	2	4	4	4	3
404	0	0	2	3	3	3
405	2	1	2	3	4	2
406	4	4	4	3	4	2
407	1	0	0	1	2	3
408	2	4	3	2	4	2
409	0	0	0	1	3	0
410	3	3	3	4	4	3
411	0	1	2	3	3	2
412	3	1	1	3	1	2
413	2	1	2	4	3	2
414	1	1	0	3	1	2
415	2	1	1	2	3	1
416	3	3	3	3	4	2
417	3	4	4	4	4	4
418	1	1	1	2	3	3
419	2	3	3	3	3	2
420	1	4	4	3	4	2
421	3	2	2	4	4	2
422	1	2	1	2	2	2
423	1	2	0	4	2	1
424	2	2	2	3	4	3
425	2	2	2	2	2	2
426	2	2	2	2	2	2
427	4	4	3	4	3	2
428	4	4	4	4	4	4
429	0	0	2	2	1	1
430	2	2	3	1	3	1
431	1	1	2	3	3	1
432	0	0	1	1	3	0
433	1	4	3	4	4	4
434	3	3	4	4	3	2
435	2	3	3	3	3	2
436	0	1	0	1	2	2
437	0	2	1	1	2	2
438	2	3	3	3	4	3
439	1	0	0	2	4	0
440	0	2	1	2	4	1
441	2	2	2	1	1	1
442	2	1	1	4	4	1
443	2	2	3	1	1	2
444	2	3	2	2	2	2
445	2	2	3	2	3	3
446	2	2	3	2	3	3
447	1	1	1	1	2	3
448	1	1	1	1	1	1
449	1	2	1	1	1	1
450	2	2	1	3	2	3
451	3	4	3	4	3	3
452	1	1	1	2	1	2
453	1	1	1	2	2	1
454	1	1	2	3	2	2
455	2	3	2	3	3	3
456	1	1	1	2	3	1
457	3	3	3	3	3	3
458	2	2	2	2	2	2
459	3	1	1	2	2	2
460	3	1	2	2	1	1
461	2	2	0	0	2	2
462	3	2	2	4	3	3
463	1	2	1	2	2	3
464	2	2	3	3	3	3
465	2	3	3	4	4	2
466	4	4	4	4	4	4
467	3	4	3	4	2	4
468	1	1	1	1	1	3
469	2	1	1	2	2	3
470	1	0	1	4	3	2
471	2	2	1	3	2	3
472	2	3	4	3	2	3
473	2	3	2	2	4	2
474	2	2	1	2	3	2
475	2	3	2	3	3	3
476	1	1	1	2	1	2
477	1	2	2	2	2	2
478	1	2	2	2	2	2
479	3	1	2	3	3	1
480	2	1	1	4	3	3
481	0	1	0	1	2	0
482	3	2	2	3	3	3
483	3	3	3	2	3	3
484	0	1	1	1	1	1
485	0	0	0	3	2	3
486	2	2	2	2	3	0
487	1	2	2	2	2	3
488	2	1	2	3	2	2
489	0	0	2	2	2	2
490	1	2	1	2	2	3
491	3	3	2	3	3	2
492	4	4	4	4	4	3
493	3	3	4	3	4	3
494	2	3	3	3	2	3
495	1	1	2	3	2	1
496	0	0	0	2	2	1
497	3	4	4	3	3	3
498	3	4	2	3	3	2
499	2	1	3	3	3	3
500	1	2	1	1	1	2
501	0	1	1	1	1	1
502	2	2	4	3	2	3
503	1	1	1	1	2	2
504	1	2	2	2	2	1
505	2	2	2	2	3	2
506	0	0	0	0	1	0
507	3	3	2	2	2	2
508	0	0	0	0	0	3
509	0	0	0	2	1	0
510	3	3	4	4	3	2
511	2	1	0	2	2	2
512	3	3	3	3	3	2
513	3	2	1	2	3	3
514	3	3	3	3	3	3
515	3	3	3	3	3	3
516	2	2	2	3	3	3
517	0	0	0	1	1	1
518	3	3	2	4	2	2
519	1	1	1	0	2	2
520	2	1	3	2	4	2
521	4	4	4	4	4	3
522	2	2	2	1	1	2
523	1	1	1	2	2	0
524	2	2	3	2	3	1
525	2	2	2	3	3	1
526	1	1	1	3	3	2
527	0	0	0	1	1	0
528	4	4	3	3	4	4
529	4	4	4	4	4	4
530	4	2	3	4	3	3
531	0	0	1	4	4	0
532	4	4	4	4	4	4
533	1	1	1	2	1	2
534	1	2	2	4	2	2
535	2	1	2	2	2	1
536	1	1	1	2	1	1
537	4	3	4	4	4	2
538	4	4	4	4	4	3
539	2	2	4	3	2	3
540	0	0	0	0	0	1
541	2	1	2	1	3	2
542	2	2	3	2	3	2
543	4	4	4	4	4	3
544	1	2	2	2	4	1
545	3	3	4	3	3	4
546	1	1	1	2	3	3
547	1	2	1	4	2	2
548	1	1	1	3	4	3
549	2	2	2	2	2	2
550	3	2	3	3	3	3
551	2	2	2	2	2	2
552	3	3	3	3	3	2
553	3	4	4	4	4	4
554	0	0	1	1	1	1
555	2	2	2	2	2	2
556	0	0	0	3	4	0
557	1	3	1	2	2	0
558	0	0	2	2	3	2
559	1	2	3	2	3	1
560	3	4	3	3	3	2
561	0	0	2	0	0	1
562	4	4	3	4	4	3
563	3	2	3	3	3	3
564	4	4	3	4	3	2
565	2	2	1	4	3	3
566	1	1	1	3	3	1
567	0	0	2	1	1	1
568	2	2	2	2	4	2
569	2	2	1	1	2	2
570	4	4	4	4	4	4
571	3	3	4	2	3	0
572	4	4	4	4	4	4
573	3	2	2	3	4	2
574	3	2	3	4	4	4
575	4	4	4	4	4	4
576	1	1	1	2	2	0
577	1	1	3	3	3	0
578	3	3	3	3	3	2
579	3	3	2	4	4	2
580	2	1	1	2	2	2
581	0	1	2	2	2	2
582	0	0	1	0	2	2
583	1	1	1	2	2	1
584	4	3	3	4	4	1
585	1	1	1	1	1	2
586	4	3	2	4	3	4
587	1	0	1	1	3	0
588	0	1	3	2	3	0
589	2	2	2	2	4	3
590	3	3	2	3	3	2
591	3	3	2	3	3	1
592	2	3	2	1	3	2
593	1	1	1	1	3	0
594	1	1	1	2	2	0
595	1	1	2	1	2	2
596	2	1	1	2	2	2
597	4	4	4	1	4	4
598	4	4	3	1	4	2
599	3	3	3	3	4	4
600	0	4	3	1	1	3
601	2	2	4	4	4	2
602	2	3	3	2	4	0
603	3	4	3	3	3	3
604	1	0	1	0	3	1
605	0	0	0	3	2	1
606	1	0	1	3	4	0
607	3	2	2	3	3	2
608	2	2	2	2	1	3
609	2	1	2	2	3	2
610	0	0	1	1	2	0
611	1	1	3	2	2	0
612	1	1	2	2	2	1
613	1	1	1	2	2	1
614	2	2	1	3	3	3
615	4	4	4	4	4	4
616	3	2	4	4	4	2
617	2	2	3	3	3	2
618	2	2	3	3	2	2
619	0	0	1	2	3	0
620	2	2	0	3	3	3
621	2	2	3	2	2	2
622	2	1	2	2	1	1
623	4	4	4	4	4	2
624	2	0	0	2	2	0
625	2	2	2	2	2	2
626	1	0	0	2	1	0
627	1	1	0	3	3	1
628	2	1	1	2	2	2
629	3	3	3	3	4	3
630	0	0	0	0	0	0
631	0	1	1	1	2	0
632	2	2	1	4	4	0
633	3	3	2	3	3	3
634	1	1	1	2	1	0
635	2	3	3	3	3	2
636	2	2	3	2	3	3
637	2	2	2	3	3	2
638	2	0	2	2	3	0
639	3	2	1	2	2	1
640	2	2	2	3	3	1
641	2	2	3	4	4	3
642	3	3	1	4	4	3
643	0	0	0	2	1	0
644	1	1	3	3	3	2
645	2	3	3	1	2	2
646	3	3	4	3	3	1
647	1	0	0	1	2	1
648	3	2	2	2	3	0
649	2	2	0	4	3	3
650	4	4	4	4	4	4
651	1	2	1	2	3	2
652	0	0	0	0	0	0
653	2	2	4	2	3	2
654	4	4	4	3	4	4
655	3	2	3	3	3	2
656	4	4	3	4	3	3
657	2	1	2	2	4	2
658	1	1	1	2	2	2
659	4	4	4	4	4	4
660	2	4	4	2	4	4
661	4	2	4	4	4	4
662	3	3	3	4	4	3
663	1	2	0	4	4	1
664	1	0	1	2	2	1
665	4	4	3	4	4	3
666	0	0	1	2	3	2
667	0	0	1	2	1	1
668	4	4	4	4	4	4
669	2	2	2	2	2	2
670	4	0	2	3	4	3
671	4	4	4	4	4	4
672	0	0	0	1	4	0
673	1	2	3	1	1	1
674	2	2	0	4	3	2
675	2	0	4	2	2	2
676	1	1	2	2	3	3
677	3	3	3	3	3	3
678	0	1	1	0	1	0
679	2	4	3	4	4	0
680	4	3	3	2	4	3
681	3	4	3	3	3	3
682	1	1	1	2	3	1
683	2	3	3	3	3	3
684	2	2	4	4	2	4
685	2	2	2	2	2	2
686	3	3	3	3	3	3
687	4	2	2	3	3	3
688	3	2	2	3	3	3
689	1	2	2	4	4	3
690	3	3	3	3	4	3
691	2	2	2	4	2	2
692	2	2	2	4	2	2
693	4	3	3	3	2	3
694	4	2	2	3	2	4
695	0	0	1	1	4	1
696	4	4	3	3	4	4
697	1	1	1	3	3	2
698	1	2	1	1	2	1
699	1	2	4	2	4	2
700	1	2	1	2	2	1
701	0	2	2	2	1	2
702	4	4	3	3	3	2
703	1	3	2	3	4	3
704	2	2	3	3	3	2
705	1	1	1	2	2	2
706	0	0	1	2	2	2
707	2	3	2	3	2	2
708	0	0	0	1	1	0
709	0	1	0	1	1	1
710	1	0	2	1	1	2
711	2	2	2	4	3	2
712	4	3	1	4	4	3
713	2	2	4	4	3	3
714	1	1	2	4	4	1
715	0	1	3	2	3	0
716	2	3	4	3	4	3

## Sheet: Dim-CS
personID	CS1	CS2	CS3	CS4	CS5	CS6
1	1	0	0	2	1	1
2	2	4	4	1	2	2
3	3	3	3	2	3	3
4	4	4	4	4	4	4
5	4	3	4	3	3	3
6	3	4	4	3	4	4
7	3	2	2	4	3	1
8	4	4	4	4	4	4
9	4	4	3	4	3	3
10	4	4	4	4	4	3
11	4	4	3	4	4	4
12	3	4	3	3	4	2
13	4	4	3	4	4	3
14	3	3	3	3	3	3
15	4	4	4	4	4	4
16	3	4	3	4	3	3
17	3	3	4	2	3	2
18	3	3	2	2	3	3
19	4	4	4	4	4	4
20	4	4	4	4	4	4
21	4	4	4	2	3	3
22	3	3	2	2	2	2
23	2	4	2	3	1	3
24	2	3	3	3	2	3
25	4	3	4	3	4	4
26	3	2	3	4	4	3
27	3	3	4	4	4	3
28	3	4	4	2	4	3
29	2	4	3	2	2	3
30	3	4	3	3	4	4
31	4	4	4	4	4	4
32	3	3	3	3	3	2
33	3	3	3	3	3	3
34	4	3	2	4	4	3
35	4	4	4	3	4	3
36	4	4	4	3	3	2
37	3	2	2	3	2	2
38	1	4	4	4	4	4
39	3	3	2	3	3	3
40	4	4	3	4	4	3
41	3	3	2	2	3	2
42	3	1	2	1	2	2
43	3	3	3	2	4	3
44	4	3	4	1	3	3
45	4	4	4	4	4	4
46	3	4	4	3	4	3
47	4	4	4	4	4	1
48	4	4	4	4	4	3
49	4	4	4	4	4	4
50	4	4	4	4	3	3
51	4	4	4	4	4	4
52	4	4	4	4	4	4
53	4	4	4	4	4	4
54	4	4	4	3	4	4
55	3	4	4	4	3	3
56	4	4	3	4	4	4
57	3	4	4	3	4	4
58	4	4	4	4	4	3
59	4	4	4	4	4	4
60	3	3	3	3	3	3
61	4	4	4	4	4	2
62	3	2	2	3	3	3
63	3	4	3	4	4	3
64	4	4	4	4	4	3
65	3	3	3	4	3	3
66	4	4	4	4	4	4
67	4	4	3	4	4	4
68	3	3	2	3	4	3
69	4	3	3	4	3	3
70	4	4	4	4	4	3
71	3	3	3	3	3	2
72	4	2	3	2	3	3
73	4	4	3	4	4	4
74	4	4	4	2	4	3
75	4	3	3	4	3	4
76	4	4	3	4	4	3
77	4	4	4	4	3	4
78	3	4	4	4	4	3
79	4	2	3	2	2	1
80	4	4	4	3	4	3
81	4	4	4	3	4	4
82	4	4	2	4	4	3
83	3	4	4	3	3	1
84	4	2	3	4	4	3
85	4	4	3	3	4	4
86	4	4	4	4	4	4
87	4	4	4	4	4	4
88	4	4	4	4	4	4
89	4	4	4	2	4	4
90	4	3	3	2	3	3
91	3	3	3	3	3	3
92	4	4	3	4	4	4
93	4	4	4	4	4	2
94	4	4	4	2	4	4
95	3	3	3	1	3	2
96	3	3	2	2	3	3
97	4	4	3	3	4	3
98	4	4	4	3	4	4
99	4	4	4	4	4	3
100	3	4	3	3	4	3
101	4	2	4	4	4	2
102	3	3	3	3	3	3
103	4	4	4	2	4	4
104	4	4	4	4	4	4
105	4	4	3	2	4	4
106	3	2	3	2	3	2
107	4	3	3	3	4	3
108	4	4	4	4	4	3
109	4	4	4	4	4	4
110	3	3	3	2	3	3
111	4	4	4	2	4	4
112	4	4	4	4	3	4
113	4	4	4	4	4	4
114	4	4	4	4	4	2
115	3	4	4	2	4	4
116	4	4	3	3	4	4
117	3	3	3	2	2	3
118	4	4	3	4	4	2
119	3	4	3	3	4	4
120	4	4	4	3	4	4
121	4	3	3	3	3	3
122	4	4	4	4	4	3
123	4	3	4	2	3	3
124	3	4	3	4	4	4
125	4	4	4	4	4	4
126	4	4	4	4	4	4
127	4	3	4	4	4	3
128	3	4	3	4	3	2
129	4	4	4	4	4	4
130	3	3	1	2	3	2
131	3	4	3	3	3	3
132	3	4	4	4	3	3
133	2	2	3	2	1	1
134	2	1	2	3	1	2
135	4	3	4	3	4	3
136	4	4	4	3	4	4
137	3	3	3	2	3	3
138	3	3	4	3	4	4
139	3	3	3	2	3	2
140	3	4	3	4	4	3
141	4	4	4	3	4	4
142	3	3	4	2	3	3
143	2	4	4	3	3	4
144	2	3	4	4	2	2
145	4	3	3	4	4	4
146	4	4	3	3	4	2
147	4	4	4	4	4	3
148	4	3	3	3	4	3
149	4	4	4	4	4	3
150	3	4	3	2	4	3
151	4	4	4	4	4	4
152	4	4	3	4	3	4
153	4	4	4	4	4	3
154	3	2	1	1	2	2
155	4	4	4	3	4	4
156	2	2	2	2	2	2
157	2	2	3	2	2	2
158	3	3	2	3	3	4
159	3	4	3	3	3	4
160	4	4	3	4	4	3
161	4	3	4	4	4	4
162	4	4	4	4	4	4
163	4	4	3	3	3	3
164	4	3	2	4	3	3
165	4	4	3	4	3	4
166	4	2	3	3	4	3
167	4	4	4	4	4	3
168	3	4	4	2	4	3
169	3	3	3	4	3	3
170	3	4	4	4	3	4
171	4	4	4	2	4	3
172	0	2	1	0	2	2
173	2	3	3	2	3	3
174	1	1	2	2	4	3
175	2	0	1	2	1	1
176	4	4	4	3	3	3
177	3	3	3	4	3	3
178	4	4	4	4	4	4
179	4	4	4	4	4	4
180	3	4	4	3	3	3
181	4	4	4	4	4	4
182	4	4	4	4	3	4
183	4	3	4	4	3	4
184	3	4	2	3	4	3
185	4	4	4	3	4	4
186	4	4	3	4	4	3
187	2	2	1	2	2	2
188	4	4	4	4	3	3
189	2	2	2	3	2	1
190	4	4	4	4	4	4
191	4	4	4	4	4	3
192	2	2	2	3	1	2
193	4	4	3	4	3	3
194	4	4	4	3	4	2
195	2	1	2	1	1	3
196	2	2	3	3	2	3
197	3	3	3	2	3	2
198	4	3	3	3	3	3
199	2	1	2	1	2	3
200	4	4	3	4	4	4
201	4	4	4	4	4	4
202	4	4	3	4	3	3
203	4	4	3	3	3	3
204	2	2	3	3	3	2
205	4	4	3	3	4	4
206	4	4	2	3	3	2
207	4	4	3	3	3	2
208	4	3	4	4	4	3
209	3	4	4	3	4	3
210	3	3	2	4	2	3
211	3	4	3	3	3	2
212	2	3	3	3	2	2
213	2	2	1	1	2	2
214	3	4	4	2	3	4
215	4	3	4	4	3	3
216	4	4	3	2	4	3
217	4	4	4	4	4	3
218	4	4	4	3	4	4
219	4	4	4	4	3	2
220	4	4	4	4	4	4
221	4	4	4	4	4	4
222	4	4	4	4	4	4
223	3	3	4	3	3	3
224	4	4	3	4	3	3
225	4	4	4	4	4	4
226	3	4	4	3	3	3
227	3	3	3	3	3	3
228	4	4	4	4	4	4
229	3	3	3	2	3	3
230	4	4	2	4	4	4
231	4	4	4	4	4	3
232	4	4	4	3	4	3
233	3	2	3	3	2	3
234	4	3	4	3	4	3
235	4	4	4	2	4	4
236	4	4	3	4	3	2
237	3	3	3	3	2	3
238	4	3	4	2	4	3
239	4	4	4	4	4	4
240	4	4	4	4	3	3
241	4	4	4	4	3	4
242	3	4	4	4	4	3
243	4	4	4	4	4	4
244	4	4	4	4	4	4
245	4	4	3	4	4	4
246	4	4	4	4	4	3
247	1	3	4	4	4	3
248	4	4	3	4	4	4
249	3	4	2	2	4	4
250	4	4	4	4	4	4
251	4	4	4	4	4	4
252	3	4	4	3	4	4
253	4	4	3	3	4	3
254	4	3	3	4	3	2
255	4	4	4	4	4	4
256	3	3	4	4	3	0
257	4	4	3	3	4	3
258	3	4	4	2	4	3
259	4	4	3	4	4	2
260	4	4	4	4	4	4
261	4	4	2	3	4	3
262	3	4	3	3	4	3
263	4	4	4	3	4	3
264	4	4	4	3	4	2
265	4	4	4	4	4	4
266	4	4	4	4	4	4
267	4	4	3	3	4	3
268	3	3	3	3	3	3
269	2	3	2	3	2	3
270	4	3	4	2	3	3
271	4	3	3	3	4	3
272	4	4	4	4	4	4
273	4	4	4	4	4	4
274	4	3	3	4	3	4
275	4	4	3	3	3	3
276	3	4	4	4	3	2
277	4	4	4	4	4	4
278	2	2	4	2	3	3
279	3	4	4	1	4	4
280	4	4	4	4	4	4
281	2	2	3	2	4	3
282	3	3	3	3	3	3
283	4	2	4	4	3	1
284	4	4	4	4	4	4
285	4	4	4	4	4	4
286	4	4	4	4	4	4
287	4	4	4	4	4	4
288	4	4	4	4	4	4
289	4	4	4	4	3	2
290	3	4	2	4	3	4
291	4	4	4	4	4	4
292	2	4	4	4	4	4
293	4	4	4	4	4	2
294	4	3	2	2	3	3
295	4	3	4	4	3	3
296	4	4	4	2	4	4
297	4	4	2	4	4	4
298	4	4	4	4	4	4
299	4	4	4	4	4	4
300	4	3	4	4	4	4
301	4	4	4	4	4	4
302	4	4	4	4	4	4
303	4	4	4	4	4	4
304	2	4	3	4	2	3
305	4	3	4	3	4	3
306	4	3	3	3	3	4
307	4	3	4	4	3	4
308	3	4	4	4	3	3
309	4	4	4	3	3	4
310	3	4	4	4	4	3
311	4	4	4	4	2	4
312	4	4	2	2	3	2
313	4	4	4	3	4	4
314	2	4	4	4	4	4
315	2	2	0	3	2	2
316	4	3	4	4	3	3
317	3	4	3	3	3	4
318	3	3	3	2	4	3
319	3	3	4	3	3	3
320	4	4	3	3	3	4
321	4	4	4	4	4	1
322	3	3	3	3	3	3
323	4	4	4	4	4	4
324	4	4	4	4	3	4
325	2	2	3	2	2	2
326	3	3	2	2	2	2
327	3	3	3	3	3	2
328	4	4	3	4	4	4
329	2	2	2	1	2	1
330	4	4	1	2	4	1
331	3	3	2	2	2	1
332	4	4	4	4	4	4
333	4	4	4	2	3	4
334	4	4	4	4	4	4
335	4	4	4	4	4	3
336	4	4	4	3	4	2
337	4	3	2	4	2	3
338	4	4	4	4	4	4
339	4	3	3	4	4	4
340	3	4	4	2	4	4
341	3	3	2	3	2	0
342	4	4	3	3	4	3
343	4	4	3	4	4	4
344	4	4	3	4	4	4
345	2	2	3	3	2	2
346	4	3	4	2	3	3
347	4	3	4	3	4	2
348	3	3	4	3	4	4
349	3	3	3	3	3	4
350	4	4	4	4	2	2
351	4	4	4	4	3	4
352	4	4	4	3	4	4
353	4	4	4	4	4	4
354	4	4	4	4	3	4
355	4	4	4	4	3	4
356	3	4	4	4	3	4
357	4	4	4	4	4	3
358	4	4	4	3	4	3
359	3	3	3	4	3	3
360	2	3	4	3	3	2
361	4	3	4	3	3	2
362	4	2	3	4	3	3
363	4	4	4	4	4	4
364	4	4	3	4	4	3
365	4	4	3	4	4	4
366	3	3	3	3	3	3
367	2	3	3	1	2	3
368	4	4	4	4	4	4
369	4	4	4	4	4	4
370	2	2	2	2	2	2
371	4	4	4	4	3	4
372	4	4	4	3	4	3
373	4	4	4	4	3	4
374	3	3	3	3	3	3
375	4	4	4	4	4	4
376	2	2	4	3	2	2
377	4	4	3	3	4	3
378	4	4	4	3	4	4
379	4	4	4	4	4	4
380	4	4	2	4	4	4
381	4	2	2	4	2	3
382	2	2	2	3	2	4
383	4	3	3	3	4	3
384	3	4	4	3	3	3
385	3	3	3	2	3	3
386	2	3	2	3	3	2
387	1	2	1	1	2	2
388	4	4	4	4	4	4
389	2	4	2	1	4	4
390	4	3	2	2	4	4
391	4	4	4	4	4	3
392	2	2	3	2	1	2
393	4	4	4	3	4	4
394	4	4	4	4	4	3
395	3	4	3	3	3	3
396	4	4	4	4	4	4
397	4	4	4	4	4	4
398	4	2	2	4	4	2
399	3	4	4	4	4	4
400	4	4	4	4	2	4
401	2	4	4	2	3	2
402	4	4	3	4	4	4
403	4	4	4	4	4	4
404	4	4	2	4	3	3
405	4	4	4	4	4	4
406	4	4	4	4	4	4
407	4	3	4	4	2	4
408	2	4	4	4	4	4
409	4	2	1	4	1	2
410	4	4	3	3	4	4
411	4	4	4	4	4	3
412	4	4	2	3	4	4
413	4	4	4	4	4	4
414	3	4	4	4	4	4
415	3	2	2	3	3	3
416	4	4	4	4	4	4
417	4	4	4	4	4	4
418	4	4	3	4	4	3
419	4	4	4	2	3	3
420	4	4	4	4	4	4
421	4	4	4	3	4	3
422	2	2	2	2	2	2
423	4	4	3	4	4	3
424	3	3	3	4	3	3
425	4	4	4	3	4	4
426	3	3	2	3	2	2
427	4	4	4	4	4	4
428	4	4	4	4	4	4
429	3	2	2	2	2	2
430	3	3	2	3	3	3
431	2	4	3	4	4	2
432	4	4	4	3	1	2
433	4	4	4	4	4	4
434	3	3	3	3	3	3
435	4	4	4	4	4	4
436	4	4	3	3	4	3
437	3	3	3	3	2	3
438	4	4	4	4	4	4
439	3	2	3	4	1	2
440	4	4	4	4	4	4
441	3	3	3	1	3	2
442	3	4	3	2	3	4
443	3	3	3	3	3	3
444	2	2	2	2	3	2
445	3	3	2	1	4	2
446	2	2	2	3	2	2
447	4	3	3	3	3	3
448	3	3	3	3	3	2
449	3	4	4	3	3	2
450	4	4	3	4	4	3
451	4	4	3	3	4	4
452	1	3	1	2	3	1
453	3	4	3	3	2	3
454	3	2	2	3	3	3
455	4	3	4	3	3	4
456	1	3	2	1	2	4
457	4	4	4	4	4	4
458	3	3	3	3	4	2
459	3	4	3	4	4	3
460	4	4	3	3	3	3
461	4	4	4	2	2	2
462	4	4	4	4	4	3
463	4	4	3	3	4	3
464	3	3	3	2	4	4
465	4	4	4	4	3	4
466	4	4	4	4	4	4
467	4	2	3	3	4	4
468	4	2	3	3	2	2
469	3	3	3	2	3	3
470	1	3	4	3	3	2
471	4	3	3	2	3	2
472	3	3	2	2	4	4
473	4	4	4	4	4	4
474	2	3	2	3	2	2
475	4	4	4	4	4	4
476	3	3	3	2	3	4
477	2	2	2	2	3	2
478	4	4	4	4	4	3
479	3	4	4	4	3	4
480	4	4	4	4	4	4
481	3	4	4	4	3	2
482	4	4	4	3	4	3
483	4	4	3	4	4	4
484	3	3	3	2	4	2
485	4	4	4	4	4	4
486	3	3	3	3	3	3
487	3	4	3	3	3	3
488	2	4	4	4	4	4
489	4	3	2	4	3	3
490	3	3	3	3	3	3
491	4	4	4	4	4	4
492	4	4	4	3	4	4
493	4	4	4	4	4	4
494	4	4	4	4	4	4
495	3	4	3	4	3	3
496	3	2	2	2	3	2
497	4	4	4	4	4	4
498	4	4	4	4	4	3
499	4	4	2	4	4	4
500	3	3	2	2	2	2
501	3	4	2	4	4	3
502	3	3	3	4	3	3
503	3	4	3	3	3	3
504	3	3	3	3	3	3
505	4	4	4	4	3	2
506	2	2	3	4	2	2
507	4	3	4	4	3	3
508	4	1	1	3	2	2
509	4	4	3	4	4	4
510	4	4	4	4	4	4
511	2	4	4	4	4	2
512	4	4	3	4	3	3
513	4	3	3	3	2	3
514	4	4	3	4	3	3
515	3	3	3	3	3	3
516	4	4	4	3	2	4
517	3	4	4	3	4	4
518	4	3	4	2	4	2
519	3	2	3	4	2	2
520	4	4	4	3	4	3
521	3	3	4	3	3	3
522	4	4	3	3	4	4
523	4	2	3	3	2	1
524	3	4	4	4	4	4
525	3	4	2	4	4	3
526	4	4	3	4	4	2
527	4	2	1	4	2	2
528	4	4	4	4	4	4
529	4	4	4	4	4	4
530	4	4	4	4	3	3
531	4	4	4	4	4	4
532	4	4	4	4	4	4
533	2	3	3	3	3	3
534	4	4	3	2	2	3
535	3	3	1	3	2	3
536	4	3	4	3	3	3
537	4	4	4	4	4	3
538	4	4	4	4	4	4
539	4	4	4	4	4	4
540	2	2	2	2	2	2
541	3	4	2	2	3	3
542	3	3	3	3	3	3
543	4	4	3	2	4	4
544	4	4	3	3	4	4
545	4	4	4	3	4	4
546	3	3	3	3	3	3
547	4	3	2	3	4	2
548	2	3	3	3	2	3
549	2	4	3	2	2	2
550	4	4	3	4	4	4
551	2	4	4	2	2	4
552	4	4	2	4	3	4
553	3	4	2	4	3	4
554	3	3	3	4	3	3
555	4	4	4	4	2	4
556	4	3	3	4	3	3
557	4	3	4	4	3	3
558	2	2	2	2	0	2
559	3	3	3	2	2	2
560	4	4	4	4	4	3
561	4	3	2	4	3	3
562	3	4	1	2	4	4
563	3	3	4	2	3	3
564	4	3	4	3	4	3
565	2	2	3	2	2	2
566	4	4	4	4	4	4
567	3	1	3	3	2	3
568	4	3	4	4	4	3
569	3	4	3	4	3	2
570	4	4	4	4	4	4
571	1	2	3	3	4	4
572	4	4	4	4	4	4
573	4	3	1	4	4	4
574	4	4	4	4	4	4
575	4	4	4	4	4	4
576	4	2	4	4	4	2
577	4	4	4	4	4	4
578	4	4	4	3	4	4
579	4	4	4	2	4	3
580	2	2	3	3	3	3
581	2	2	3	4	2	2
582	4	4	4	3	3	2
583	4	1	2	2	1	2
584	4	4	4	4	4	4
585	3	2	3	3	4	3
586	3	4	3	3	4	4
587	4	3	3	2	3	2
588	2	2	2	1	2	3
589	2	4	2	1	2	4
590	4	4	4	4	4	4
591	3	3	3	3	3	4
592	3	3	0	1	3	2
593	4	4	4	3	4	4
594	4	4	4	3	4	3
595	3	3	2	2	3	3
596	4	4	2	3	4	3
597	2	4	2	4	2	2
598	4	4	4	4	4	4
599	2	2	3	3	3	3
600	4	2	3	3	4	3
601	4	4	4	4	4	4
602	3	3	4	3	2	3
603	4	4	4	4	4	4
604	4	3	2	2	4	2
605	3	2	1	4	3	1
606	4	4	4	4	4	2
607	4	4	4	2	4	3
608	3	4	3	3	3	3
609	4	4	4	4	4	4
610	3	2	3	3	3	1
611	4	3	4	2	3	2
612	3	4	4	4	4	3
613	3	3	3	2	3	2
614	4	3	3	3	4	3
615	4	4	4	4	4	4
616	3	3	4	2	3	4
617	4	4	4	4	4	4
618	4	4	3	3	4	4
619	4	4	4	4	4	3
620	3	4	4	4	4	3
621	3	3	3	3	3	3
622	3	4	4	3	3	2
623	4	4	4	4	4	4
624	4	3	3	4	2	1
625	4	3	2	4	3	3
626	4	4	4	4	4	4
627	4	4	4	2	4	4
628	3	3	1	2	3	2
629	4	4	4	4	4	4
630	2	3	1	2	4	2
631	4	3	2	1	4	2
632	3	4	2	2	4	3
633	4	4	4	3	3	3
634	1	1	2	3	4	4
635	4	4	3	4	4	4
636	3	4	3	2	3	2
637	4	4	4	3	4	3
638	2	2	4	4	4	2
639	4	4	3	4	2	2
640	3	3	2	3	3	3
641	4	2	4	4	4	4
642	4	4	4	3	4	4
643	1	3	1	1	1	1
644	4	4	4	4	4	4
645	4	4	3	2	4	3
646	4	4	4	4	4	4
647	3	1	4	3	4	3
648	4	4	3	4	4	3
649	2	2	2	3	4	2
650	4	4	4	4	4	4
651	4	3	3	1	3	3
652	4	4	4	4	4	0
653	4	4	4	4	4	4
654	3	4	4	3	3	4
655	4	3	4	2	3	3
656	3	3	4	2	1	2
657	4	4	3	4	4	3
658	3	3	2	2	3	2
659	4	4	4	4	4	4
660	4	4	4	3	4	4
661	4	4	4	4	3	3
662	4	4	4	3	4	4
663	4	3	0	4	2	1
664	4	4	4	4	4	4
665	4	4	3	4	4	4
666	3	4	3	2	3	2
667	4	2	2	2	2	2
668	4	4	4	3	4	4
669	2	2	2	2	2	2
670	4	4	4	4	4	4
671	4	4	4	4	4	4
672	4	3	4	3	3	3
673	4	4	4	4	4	3
674	2	3	3	3	2	3
675	4	4	4	4	4	3
676	4	4	4	4	4	4
677	3	4	4	3	4	4
678	2	2	2	3	3	1
679	4	4	4	4	4	4
680	4	4	4	4	4	4
681	4	4	4	3	4	4
682	3	3	3	3	3	3
683	3	3	4	4	3	3
684	4	4	4	4	4	4
685	4	4	3	2	2	2
686	4	4	4	4	4	4
687	4	3	3	4	4	4
688	4	2	3	2	4	3
689	4	4	3	3	4	4
690	4	4	4	4	3	4
691	2	2	3	4	2	3
692	2	3	2	3	2	2
693	3	4	4	2	3	2
694	4	4	4	4	4	4
695	3	3	2	3	2	3
696	4	4	4	4	4	4
697	3	4	3	3	4	4
698	4	4	4	4	3	3
699	4	4	4	4	4	4
700	3	2	3	3	3	2
701	4	4	3	4	4	4
702	4	3	3	3	4	3
703	4	3	4	4	3	3
704	3	3	2	3	3	3
705	4	4	3	4	3	2
706	4	4	3	2	3	3
707	3	3	3	3	3	3
708	3	3	2	4	4	2
709	4	4	3	4	4	2
710	3	3	1	2	3	1
711	4	4	3	4	3	4
712	3	3	4	4	3	3
713	3	3	2	3	3	3
714	4	4	4	4	3	4
715	4	4	4	3	4	4
716	4	3	4	3	4	4

## Sheet: Dim-GR
personID	GR1	GR2	GR3	GR4	GR5	GR6
1	0	0	0	0	2	0
2	4	4	4	3	3	4
3	2	2	1	3	2	2
4	2	2	1	1	0	2
5	1	2	3	1	2	1
6	3	3	3	3	2	3
7	3	3	3	4	2	3
8	4	4	4	4	4	4
9	3	3	3	3	3	3
10	1	1	1	4	2	2
11	3	4	4	3	3	3
12	3	4	4	4	3	4
13	4	3	4	2	3	3
14	2	3	3	3	2	2
15	4	4	4	4	4	4
16	2	2	2	3	1	2
17	3	3	2	3	1	3
18	2	1	0	1	1	1
19	4	4	4	4	4	4
20	4	3	3	4	3	3
21	3	3	4	2	2	3
22	2	3	3	2	2	3
23	3	3	2	3	2	3
24	2	4	3	3	2	3
25	3	4	3	4	3	3
26	3	3	4	4	3	4
27	3	2	2	4	2	3
28	3	4	3	3	3	2
29	2	1	2	2	1	1
30	3	3	4	3	3	4
31	3	4	3	3	3	4
32	3	2	2	3	2	3
33	3	3	3	3	3	3
34	4	4	3	3	4	4
35	4	4	4	4	2	4
36	3	3	4	4	3	3
37	2	3	3	3	2	3
38	3	3	4	3	3	3
39	2	3	3	3	3	2
40	2	4	3	4	2	3
41	2	3	1	1	2	2
42	3	3	2	2	1	3
43	2	3	3	2	2	3
44	4	4	4	4	3	3
45	4	4	4	4	3	4
46	2	2	2	2	1	2
47	1	1	1	1	1	0
48	1	3	3	3	3	2
49	4	4	2	4	2	2
50	2	2	2	2	2	3
51	4	4	3	4	3	4
52	3	3	3	3	3	3
53	3	3	4	4	3	4
54	3	3	4	4	3	2
55	2	4	4	4	2	3
56	2	3	2	2	2	2
57	3	3	3	4	2	3
58	3	3	3	4	2	4
59	4	4	4	4	3	4
60	3	3	3	3	3	3
61	4	3	2	1	2	3
62	3	4	4	4	2	3
63	3	3	4	4	3	4
64	1	2	2	3	1	3
65	2	2	2	3	1	2
66	3	4	3	4	2	2
67	4	3	2	4	2	3
68	2	4	4	4	1	4
69	3	3	4	3	2	3
70	4	4	4	4	3	4
71	2	2	2	3	1	2
72	4	4	4	4	3	3
73	4	4	3	4	3	4
74	3	4	4	4	3	3
75	4	4	3	4	0	4
76	3	4	4	4	1	4
77	4	3	2	4	4	2
78	4	4	4	4	4	4
79	3	2	4	2	3	3
80	4	4	3	4	2	4
81	2	2	2	3	1	2
82	3	3	3	3	3	3
83	3	3	3	4	2	3
84	3	4	4	4	3	4
85	3	3	3	3	2	3
86	4	4	3	4	1	3
87	3	4	3	4	2	4
88	4	4	4	4	3	3
89	2	2	1	2	1	1
90	1	2	2	2	1	2
91	4	3	4	4	4	4
92	3	3	4	4	3	4
93	3	3	1	4	3	3
94	4	4	4	4	2	4
95	3	3	3	3	3	3
96	4	3	3	3	3	2
97	3	3	3	3	2	3
98	4	4	4	4	4	4
99	3	3	2	3	2	4
100	2	3	2	2	2	2
101	4	4	3	4	2	4
102	4	4	4	4	3	4
103	2	3	1	3	2	2
104	4	4	4	4	3	4
105	3	3	2	2	3	2
106	1	1	1	2	1	2
107	3	3	4	3	2	3
108	3	3	3	3	3	3
109	3	4	3	4	3	3
110	3	3	1	3	3	3
111	4	4	4	4	4	4
112	4	4	3	2	2	4
113	3	3	3	3	2	3
114	4	4	4	3	4	3
115	1	2	3	2	0	2
116	4	3	4	3	2	4
117	3	3	3	3	1	3
118	3	4	3	4	2	3
119	3	2	2	3	2	2
120	3	4	4	4	2	4
121	3	4	4	4	3	4
122	2	2	2	3	0	3
123	2	3	1	2	1	1
124	2	3	3	3	2	3
125	4	4	4	4	3	4
126	4	4	4	3	4	4
127	1	1	3	2	2	3
128	4	4	3	3	4	3
129	1	3	2	2	0	2
130	3	4	2	3	3	4
131	4	3	3	4	2	2
132	3	3	2	2	1	3
133	3	3	2	3	2	3
134	3	3	3	4	3	3
135	4	4	4	4	4	4
136	3	3	4	4	1	3
137	3	3	2	4	2	2
138	3	3	3	4	2	2
139	3	3	3	3	2	3
140	4	4	4	4	1	3
141	2	4	3	3	2	3
142	0	2	1	3	3	2
143	4	4	4	4	2	3
144	3	3	4	4	3	4
145	4	4	4	4	2	3
146	4	4	4	4	4	3
147	4	4	2	4	2	4
148	3	2	3	4	2	4
149	4	4	3	3	2	1
150	2	2	2	1	2	2
151	3	4	3	3	2	4
152	2	3	3	4	4	4
153	4	4	4	4	3	4
154	2	3	3	4	3	3
155	3	4	3	3	3	4
156	2	2	2	2	2	2
157	2	3	2	3	2	2
158	3	4	3	4	2	3
159	4	2	2	2	2	2
160	2	3	1	2	3	2
161	1	2	2	3	2	1
162	3	4	3	4	2	3
163	2	3	2	3	1	3
164	3	3	2	2	1	2
165	2	3	3	3	2	2
166	2	3	3	4	0	4
167	3	2	3	3	1	3
168	3	3	3	2	3	2
169	3	3	3	4	2	3
170	2	3	4	3	1	2
171	2	2	1	3	1	2
172	4	4	4	4	2	4
173	3	3	3	3	3	2
174	3	3	2	4	2	3
175	3	1	4	3	2	3
176	3	2	2	3	2	2
177	2	3	3	3	2	3
178	2	3	3	3	2	3
179	3	3	3	4	3	2
180	3	4	3	3	1	4
181	4	4	4	4	4	4
182	4	4	4	4	4	4
183	4	4	4	4	4	4
184	1	3	4	4	3	4
185	4	4	2	4	4	4
186	4	4	4	4	4	4
187	3	3	3	4	2	3
188	4	4	4	4	3	3
189	3	3	3	3	3	3
190	3	4	3	3	3	3
191	4	3	2	3	2	3
192	4	2	4	3	3	2
193	2	2	2	2	2	3
194	3	3	3	4	2	3
195	4	4	4	4	4	4
196	3	3	3	3	3	2
197	3	3	4	4	2	2
198	3	3	3	3	2	3
199	2	3	2	2	2	2
200	3	4	4	4	4	3
201	4	4	4	4	2	3
202	3	4	4	4	3	3
203	2	3	3	3	2	3
204	2	2	2	2	1	2
205	2	2	2	4	1	3
206	3	3	2	3	2	2
207	3	3	3	3	2	4
208	2	2	2	2	2	2
209	3	3	3	3	3	3
210	2	3	3	3	1	3
211	2	2	2	3	2	2
212	2	3	3	3	2	3
213	4	3	3	4	2	3
214	1	2	2	4	1	2
215	4	4	4	4	3	3
216	4	3	3	3	3	3
217	2	2	2	1	2	1
218	3	3	3	3	1	2
219	3	3	2	3	3	3
220	3	3	4	4	3	4
221	3	3	3	3	3	3
222	3	3	3	3	2	2
223	2	3	2	3	4	4
224	2	3	2	2	2	3
225	4	4	4	4	4	4
226	3	3	2	3	2	3
227	3	3	3	3	2	3
228	2	3	3	2	2	3
229	3	3	2	3	2	3
230	4	3	4	4	3	4
231	2	3	2	3	2	2
232	3	3	3	3	2	2
233	3	4	4	4	2	3
234	1	2	3	3	2	3
235	3	4	3	4	2	4
236	4	3	3	3	3	3
237	3	4	3	3	2	3
238	3	4	2	4	2	4
239	4	4	4	4	4	4
240	3	3	4	4	3	4
241	3	4	4	3	3	3
242	3	3	3	4	3	3
243	2	4	4	3	2	2
244	4	4	4	4	4	4
245	4	4	3	4	3	4
246	3	2	3	3	2	3
247	2	2	2	3	2	2
248	2	2	2	2	2	2
249	4	4	4	4	4	4
250	3	2	4	2	3	3
251	4	4	4	4	3	4
252	4	3	2	3	2	4
253	4	4	4	4	3	4
254	2	2	4	4	1	1
255	4	4	4	3	3	4
256	3	3	4	4	3	4
257	3	3	1	3	2	2
258	2	4	3	3	1	3
259	2	3	2	3	3	2
260	4	4	3	4	2	3
261	3	3	2	3	3	3
262	3	3	3	4	3	3
263	3	2	3	3	3	3
264	4	4	4	4	2	4
265	4	4	4	4	2	4
266	4	4	4	4	2	4
267	2	2	2	2	2	2
268	2	3	3	3	2	3
269	2	2	2	2	1	2
270	2	3	3	3	3	3
271	3	3	2	2	2	2
272	4	4	3	4	3	3
273	2	3	2	3	1	2
274	3	3	3	3	1	3
275	3	3	3	3	3	3
276	4	3	3	4	2	3
277	4	4	4	4	0	4
278	4	4	4	4	3	3
279	2	3	2	2	2	2
280	4	4	4	3	4	3
281	2	2	3	4	1	3
282	3	3	3	3	3	3
283	4	3	4	4	4	4
284	4	4	4	3	4	3
285	3	4	3	4	1	4
286	3	4	3	3	4	3
287	4	4	4	4	3	3
288	2	3	2	2	4	2
289	4	4	4	4	3	4
290	3	3	4	2	2	3
291	4	4	3	4	2	4
292	3	3	2	4	1	2
293	3	2	2	2	1	1
294	2	4	3	4	2	4
295	4	4	4	4	4	4
296	3	4	4	4	4	2
297	2	3	2	3	2	2
298	4	4	4	4	4	4
299	4	3	3	4	1	3
300	3	3	3	3	3	3
301	3	2	2	3	2	3
302	4	4	4	4	3	4
303	4	4	3	4	4	4
304	3	2	3	2	2	2
305	4	4	2	4	1	2
306	3	3	2	3	2	3
307	3	3	3	3	2	4
308	4	4	4	4	2	4
309	4	4	3	4	3	4
310	3	4	3	3	2	2
311	2	4	3	4	1	3
312	3	3	2	2	3	3
313	4	3	4	3	3	4
314	4	4	4	4	4	4
315	2	3	2	2	2	2
316	4	3	4	3	4	4
317	3	3	3	4	3	3
318	1	1	1	3	1	1
319	4	4	2	4	3	4
320	3	2	2	2	2	2
321	4	4	4	4	4	4
322	3	3	3	3	3	3
323	4	4	4	4	4	4
324	3	4	3	2	2	3
325	2	2	2	2	1	2
326	2	2	1	2	2	2
327	3	2	2	2	2	3
328	4	4	4	4	4	4
329	1	1	1	1	1	1
330	2	2	2	1	0	2
331	4	3	2	4	4	3
332	2	2	2	2	2	2
333	2	2	1	4	3	3
334	3	3	4	4	4	3
335	3	3	3	3	2	3
336	3	4	3	4	2	2
337	4	4	3	4	2	4
338	2	4	1	4	2	3
339	4	4	4	4	2	4
340	3	3	3	3	4	3
341	4	4	4	4	2	4
342	4	4	3	3	3	2
343	4	4	4	4	3	4
344	1	3	3	4	1	3
345	2	3	2	3	3	2
346	2	3	3	3	2	3
347	2	2	2	3	2	3
348	3	3	3	3	2	3
349	3	2	3	2	3	3
350	4	4	4	4	4	4
351	4	4	4	4	4	4
352	2	3	2	3	3	2
353	4	3	4	4	1	3
354	3	4	4	4	3	4
355	3	4	3	3	2	4
356	3	4	3	4	2	3
357	3	2	2	2	2	2
358	3	3	3	3	3	3
359	4	3	4	4	4	3
360	4	4	4	4	3	3
361	2	2	2	3	2	3
362	3	3	3	3	3	3
363	3	3	3	4	3	4
364	2	3	3	3	2	2
365	3	4	3	4	3	3
366	2	3	2	2	4	2
367	0	1	1	3	2	2
368	3	2	2	3	1	3
369	4	4	4	4	4	4
370	3	2	2	2	1	3
371	3	3	4	3	4	3
372	4	4	3	3	4	3
373	4	3	3	4	4	4
374	2	3	2	3	2	3
375	4	4	4	4	4	4
376	4	3	3	4	3	4
377	3	4	3	4	3	3
378	4	4	2	2	1	3
379	3	3	3	4	1	3
380	3	4	2	4	3	3
381	2	3	3	4	2	4
382	4	4	2	2	2	3
383	3	3	3	3	2	2
384	3	3	3	3	3	3
385	2	3	3	3	2	2
386	2	4	3	4	2	4
387	2	3	2	3	2	3
388	3	4	2	4	4	3
389	4	4	4	4	4	4
390	3	2	2	3	2	2
391	3	3	2	3	2	4
392	3	2	2	3	2	3
393	3	4	4	4	3	4
394	3	4	3	2	1	2
395	3	3	3	3	3	4
396	3	3	4	3	3	4
397	4	4	3	4	3	3
398	4	3	4	4	3	4
399	4	4	4	4	2	2
400	1	3	4	4	4	4
401	2	3	2	3	1	3
402	4	4	4	4	4	4
403	1	4	4	4	4	4
404	4	3	4	3	2	3
405	2	2	4	2	2	3
406	4	4	4	4	3	4
407	2	3	3	4	2	2
408	4	3	4	2	3	4
409	1	1	2	4	2	3
410	4	4	3	4	3	4
411	3	3	4	4	3	2
412	4	4	1	4	3	4
413	3	3	3	4	2	4
414	3	3	2	2	0	1
415	4	4	4	4	4	4
416	4	4	3	4	3	4
417	3	2	1	3	2	2
418	3	3	3	4	2	4
419	2	3	4	3	3	2
420	4	4	4	4	2	4
421	2	1	3	4	3	3
422	2	2	2	2	2	2
423	4	4	4	3	3	2
424	3	4	3	3	2	3
425	3	3	3	3	3	3
426	2	2	2	2	2	2
427	3	3	2	3	2	3
428	3	3	3	4	2	3
429	2	2	2	3	2	1
430	3	3	4	4	3	3
431	4	3	3	4	2	3
432	1	1	3	2	2	1
433	3	3	3	3	2	3
434	3	3	3	4	3	3
435	3	3	4	2	1	2
436	3	3	4	4	3	4
437	2	3	2	3	2	3
438	4	4	4	4	3	4
439	4	4	4	4	4	4
440	2	4	2	4	2	3
441	2	1	2	2	2	2
442	4	4	4	3	2	3
443	3	2	3	2	2	2
444	2	2	3	2	2	2
445	2	2	2	2	2	2
446	2	3	3	3	3	2
447	3	4	3	4	4	3
448	3	3	4	4	2	2
449	2	1	2	3	1	2
450	3	3	3	4	3	3
451	4	4	2	3	3	4
452	2	2	1	2	2	2
453	2	3	2	2	2	2
454	2	3	2	3	3	3
455	3	3	3	3	3	3
456	2	1	1	1	2	3
457	3	3	2	3	2	3
458	2	3	3	2	2	2
459	3	2	2	2	2	2
460	1	3	4	3	2	4
461	2	2	4	2	2	2
462	3	3	3	3	3	3
463	3	3	3	3	3	3
464	3	3	3	2	2	3
465	3	3	3	4	4	3
466	4	4	4	4	4	4
467	4	2	3	3	2	2
468	2	3	2	4	1	3
469	3	2	2	2	3	3
470	2	1	3	4	3	1
471	3	3	2	3	3	4
472	3	3	3	4	2	2
473	2	2	2	2	2	2
474	4	4	2	1	2	3
475	4	4	4	4	4	4
476	3	3	2	3	2	3
477	2	3	3	2	3	4
478	4	3	2	2	1	1
479	4	4	3	4	4	4
480	4	4	3	4	3	2
481	4	3	3	3	3	2
482	4	3	3	4	3	3
483	2	3	3	3	2	3
484	4	4	4	4	3	4
485	4	4	3	4	2	4
486	3	3	3	3	2	3
487	3	3	3	3	3	3
488	4	4	3	3	2	3
489	3	4	3	3	3	4
490	2	2	1	2	2	3
491	4	4	3	4	2	3
492	4	4	4	4	4	4
493	4	4	4	4	4	4
494	3	4	3	3	3	3
495	4	3	3	4	3	3
496	3	2	2	2	0	2
497	4	4	4	4	3	4
498	3	3	3	3	2	3
499	4	4	3	4	4	4
500	2	2	1	1	0	1
501	1	2	1	1	0	2
502	3	4	3	4	3	3
503	2	2	2	2	2	2
504	3	3	2	2	1	2
505	2	3	2	2	2	3
506	3	3	3	3	3	3
507	3	3	2	3	3	2
508	3	4	3	4	3	3
509	4	4	4	4	1	3
510	4	4	4	3	2	4
511	4	4	4	4	4	3
512	3	4	4	4	2	3
513	3	2	3	3	2	3
514	4	3	4	4	2	2
515	3	3	3	3	3	3
516	3	3	3	4	2	2
517	3	2	3	2	1	3
518	1	2	2	3	1	2
519	3	3	3	4	3	2
520	4	4	3	3	3	3
521	3	4	4	4	4	4
522	3	3	3	3	2	3
523	2	1	1	2	1	2
524	3	3	4	4	2	4
525	4	4	4	3	2	4
526	4	3	4	4	0	3
527	1	0	2	1	1	2
528	3	3	4	4	3	4
529	2	4	4	4	4	4
530	4	4	3	4	2	4
531	4	4	4	4	2	4
532	4	4	4	4	4	4
533	3	3	2	3	2	3
534	3	2	2	2	1	3
535	3	3	3	4	2	2
536	2	1	2	1	1	1
537	2	4	4	4	3	3
538	2	3	3	2	2	3
539	4	4	4	4	4	4
540	3	3	4	3	2	3
541	3	3	2	2	3	2
542	1	2	2	2	2	2
543	3	3	3	4	2	3
544	2	3	1	2	1	3
545	4	4	4	3	4	4
546	3	3	2	3	3	3
547	3	4	3	3	2	4
548	3	2	2	4	2	4
549	2	2	2	2	2	3
550	4	4	4	4	4	4
551	3	3	2	4	2	2
552	3	4	3	4	3	3
553	4	4	4	3	2	4
554	1	3	3	4	2	3
555	4	2	3	2	2	2
556	4	4	4	4	4	2
557	2	3	3	4	1	4
558	2	4	3	2	2	4
559	2	2	2	2	1	1
560	4	3	4	2	2	2
561	3	3	4	4	1	4
562	4	4	4	4	4	4
563	3	3	4	3	2	2
564	3	4	1	4	0	2
565	2	2	2	2	2	2
566	2	2	2	2	2	2
567	2	2	3	4	2	2
568	2	3	3	3	3	3
569	2	2	3	4	3	3
570	4	4	4	4	3	4
571	4	3	2	4	3	2
572	4	4	4	4	2	4
573	4	3	4	4	3	4
574	4	4	4	4	2	4
575	3	3	3	3	4	4
576	3	2	3	3	3	2
577	4	4	4	4	1	4
578	4	4	3	4	3	4
579	1	2	1	2	2	2
580	3	3	3	3	2	3
581	4	4	4	4	3	3
582	3	3	2	3	3	2
583	2	2	3	2	2	2
584	3	4	4	4	2	4
585	3	3	3	3	3	3
586	3	4	2	3	4	3
587	3	4	4	4	3	3
588	4	3	2	4	4	4
589	2	4	2	3	4	2
590	3	3	3	4	3	3
591	3	2	3	3	2	3
592	3	2	2	2	3	1
593	0	2	2	4	1	1
594	3	3	2	2	3	3
595	3	3	2	2	2	3
596	3	3	3	4	2	4
597	4	4	4	4	4	4
598	2	2	2	4	2	3
599	4	4	3	4	3	4
600	4	4	4	4	4	4
601	4	4	4	4	4	4
602	4	4	3	4	2	4
603	4	3	4	4	3	3
604	3	3	3	4	3	3
605	4	3	2	4	1	4
606	3	3	2	2	1	3
607	3	3	3	4	1	2
608	2	2	2	3	1	2
609	4	4	3	4	2	3
610	4	4	4	4	4	4
611	2	2	2	3	2	3
612	2	2	1	2	1	2
613	2	2	2	2	1	2
614	2	2	1	2	3	2
615	3	4	3	4	4	3
616	2	3	2	3	3	4
617	3	2	3	4	2	3
618	4	3	4	4	3	4
619	2	2	2	3	2	1
620	3	4	3	3	3	2
621	3	3	3	3	3	3
622	2	2	3	4	2	3
623	3	3	3	4	3	3
624	3	2	3	4	2	3
625	4	4	4	4	2	4
626	2	2	2	1	2	2
627	2	1	3	3	1	1
628	3	3	3	3	2	2
629	3	4	3	4	3	4
630	3	2	3	2	1	2
631	2	1	2	2	1	3
632	1	3	0	4	1	1
633	3	3	3	4	3	3
634	2	4	4	4	2	4
635	3	3	3	3	1	2
636	4	3	1	3	0	4
637	2	2	2	2	1	3
638	4	4	4	4	4	4
639	4	3	3	3	2	4
640	2	2	2	3	2	3
641	2	3	2	2	2	1
642	3	3	2	4	4	4
643	3	3	3	4	1	2
644	3	4	3	4	3	3
645	4	4	4	3	4	2
646	4	4	3	4	3	3
647	2	4	4	4	3	3
648	1	3	3	2	1	2
649	2	4	1	2	1	4
650	4	4	4	4	4	4
651	3	3	1	1	1	2
652	4	4	4	4	4	4
653	3	3	2	2	1	4
654	4	4	4	4	4	4
655	3	3	3	4	3	3
656	4	2	2	3	1	0
657	3	4	4	4	1	4
658	2	2	2	2	1	2
659	4	4	4	4	4	4
660	4	4	4	4	3	4
661	4	3	3	4	4	4
662	4	4	3	4	4	4
663	4	4	4	4	3	4
664	3	3	1	3	2	3
665	4	4	4	4	4	4
666	4	4	4	4	2	4
667	3	3	3	3	3	2
668	4	4	4	4	3	4
669	2	2	2	2	2	2
670	4	4	2	4	4	3
671	4	4	4	4	4	4
672	2	2	4	4	1	2
673	2	3	3	3	2	3
674	4	3	2	3	4	0
675	3	4	2	2	2	2
676	4	3	3	3	2	3
677	3	3	3	3	3	3
678	1	0	1	2	1	1
679	4	4	3	4	1	2
680	4	4	3	4	4	3
681	3	3	2	3	3	3
682	3	2	2	3	1	3
683	3	3	3	4	3	3
684	4	4	2	4	1	4
685	2	3	3	2	2	2
686	4	4	4	4	2	4
687	4	4	4	3	4	2
688	3	3	3	3	3	3
689	4	4	4	4	4	3
690	4	4	4	4	2	4
691	4	2	1	3	3	3
692	4	4	3	3	3	4
693	4	4	3	3	3	3
694	3	2	3	3	4	3
695	2	3	2	4	1	1
696	4	4	4	4	3	4
697	1	2	3	4	2	4
698	2	3	2	3	0	2
699	2	3	2	3	3	3
700	2	3	2	2	2	2
701	2	4	3	4	1	2
702	3	3	3	3	2	2
703	4	4	4	3	4	4
704	4	3	3	3	3	4
705	4	3	4	4	2	3
706	4	4	3	3	2	3
707	3	3	3	3	2	2
708	3	3	3	3	1	2
709	3	2	2	3	2	2
710	3	2	2	2	2	2
711	2	2	2	2	2	3
712	4	3	4	4	4	4
713	3	4	4	4	4	3
714	4	4	4	4	4	4
715	1	2	3	3	1	1
716	4	3	3	4	3	4

## Sheet: Dim-SA
personID	SA1	SA2	SA3	SA4	SA5	SA6
1	0	0	1	0	0	1
2	4	4	4	4	4	4
3	2	2	2	2	3	3
4	4	2	2	3	4	1
5	3	3	2	3	2	3
6	4	3	4	3	3	4
7	4	3	3	4	4	4
8	4	4	4	4	4	4
9	4	3	3	3	3	3
10	4	2	2	3	3	3
11	3	4	4	4	3	3
12	3	4	3	4	4	4
13	4	3	3	3	3	4
14	3	3	3	3	3	3
15	4	4	4	4	4	4
16	4	3	2	3	4	4
17	4	4	4	4	4	3
18	4	3	3	3	3	2
19	4	4	4	4	4	4
20	4	4	3	4	4	3
21	4	3	3	3	2	3
22	2	2	2	2	3	2
23	4	4	3	3	2	2
24	4	3	4	3	4	4
25	4	3	4	4	4	4
26	4	4	4	4	4	4
27	3	3	4	3	2	4
28	4	4	4	4	4	4
29	3	3	3	2	2	2
30	3	3	3	2	3	3
31	4	4	4	4	4	4
32	3	4	3	3	3	3
33	3	3	3	3	3	3
34	4	4	4	4	4	4
35	4	4	4	4	4	4
36	4	3	4	3	4	3
37	3	3	4	3	3	3
38	4	3	4	2	4	3
39	2	3	3	2	2	3
40	4	3	4	4	4	2
41	2	3	3	2	3	2
42	3	4	3	2	3	4
43	3	3	3	3	3	2
44	4	4	4	4	4	4
45	4	4	4	4	4	4
46	3	3	4	3	4	2
47	3	2	3	3	3	3
48	4	4	4	4	4	4
49	4	3	3	2	3	4
50	2	2	3	3	2	2
51	4	4	4	4	4	4
52	2	4	3	2	3	3
53	3	4	4	4	3	4
54	3	2	2	2	3	4
55	4	4	4	4	4	4
56	4	3	4	3	2	2
57	4	4	4	4	3	4
58	4	4	4	2	4	3
59	4	3	4	4	4	4
60	3	3	3	4	3	4
61	4	4	2	4	3	4
62	4	3	4	4	3	4
63	2	4	3	4	3	3
64	4	4	3	2	3	3
65	4	3	4	3	3	3
66	4	4	4	2	3	3
67	4	1	4	2	4	3
68	4	4	3	4	4	4
69	3	4	3	3	3	3
70	4	4	4	4	4	4
71	3	3	3	2	2	3
72	4	4	2	3	4	4
73	3	4	3	2	3	2
74	4	2	4	2	4	4
75	4	3	3	3	4	3
76	4	2	4	3	4	1
77	4	3	3	4	3	3
78	4	4	4	4	4	4
79	0	2	1	1	1	1
80	4	4	4	3	3	4
81	2	2	2	3	2	2
82	4	3	4	4	4	4
83	4	2	2	2	4	3
84	4	4	4	4	4	4
85	3	2	3	3	2	2
86	4	4	3	4	3	3
87	4	3	4	4	2	4
88	2	2	3	3	4	3
89	3	1	2	2	3	3
90	3	2	3	2	1	2
91	4	3	3	4	3	4
92	4	4	4	4	4	4
93	4	4	4	2	4	4
94	4	4	4	4	4	4
95	4	4	3	4	3	3
96	4	3	3	2	3	4
97	3	3	2	2	3	3
98	4	4	4	3	4	4
99	4	4	4	3	3	4
100	3	4	3	2	2	2
101	2	2	4	4	3	2
102	4	2	3	4	4	3
103	3	3	2	2	4	1
104	4	4	3	3	3	4
105	4	4	3	4	4	3
106	2	2	3	2	2	3
107	4	3	2	3	3	3
108	3	3	4	3	4	3
109	4	3	4	4	4	4
110	4	4	4	2	4	4
111	4	4	4	4	4	4
112	4	2	3	4	4	3
113	4	4	3	3	3	3
114	4	4	4	4	4	4
115	4	3	3	3	2	2
116	4	4	4	4	4	3
117	4	4	4	4	3	3
118	4	3	3	4	3	4
119	4	4	4	3	4	3
120	4	4	4	4	4	4
121	4	4	4	4	4	4
122	4	3	4	4	2	2
123	1	2	3	2	1	2
124	4	4	3	4	3	3
125	4	4	4	4	4	4
126	4	4	4	4	4	4
127	2	4	3	3	2	4
128	4	4	4	4	4	4
129	4	4	3	3	3	3
130	4	3	4	4	4	3
131	4	4	4	3	4	4
132	3	2	3	3	3	2
133	3	2	2	2	2	2
134	4	1	4	4	3	4
135	2	3	4	3	3	3
136	4	4	4	4	4	4
137	4	4	4	4	4	4
138	4	3	4	4	3	4
139	3	3	3	4	4	4
140	4	3	4	3	4	3
141	4	4	4	3	3	4
142	4	4	2	2	3	2
143	4	3	4	3	3	2
144	3	3	4	3	4	3
145	4	4	4	4	4	4
146	2	3	4	3	4	3
147	4	4	3	4	3	3
148	3	4	4	3	4	2
149	4	3	3	4	4	2
150	2	2	2	3	2	2
151	3	4	4	4	3	3
152	4	4	4	4	4	4
153	4	4	4	4	4	4
154	4	4	4	4	4	4
155	4	3	3	2	4	4
156	2	2	2	2	2	2
157	3	2	3	3	4	3
158	3	4	4	4	4	3
159	3	4	3	3	3	3
160	4	2	3	3	3	3
161	4	4	4	3	4	3
162	3	3	4	3	3	3
163	3	3	3	3	4	2
164	3	3	3	4	4	4
165	4	3	4	3	3	3
166	4	4	4	2	4	4
167	4	2	3	2	2	3
168	4	4	4	4	4	4
169	3	3	3	3	3	4
170	4	3	3	3	2	2
171	4	2	2	2	1	2
172	4	4	4	4	3	4
173	3	3	3	3	3	3
174	3	3	4	4	3	3
175	4	3	4	3	2	4
176	4	3	4	3	2	3
177	3	3	3	3	4	3
178	3	4	3	3	3	2
179	4	4	4	4	4	4
180	4	3	3	2	3	4
181	4	4	4	4	4	4
182	4	4	4	4	4	4
183	4	4	4	4	4	4
184	4	4	4	4	4	4
185	4	4	4	4	4	4
186	4	4	4	4	4	4
187	4	1	3	4	3	3
188	4	4	4	4	4	4
189	2	3	3	3	3	2
190	4	4	3	3	4	4
191	4	4	3	3	3	2
192	4	4	4	4	4	4
193	4	2	2	3	2	3
194	2	3	4	4	3	4
195	4	4	4	4	4	4
196	4	4	4	3	3	4
197	4	3	3	4	4	4
198	4	4	2	3	4	4
199	3	3	3	2	3	2
200	4	4	4	4	4	4
201	4	4	4	4	2	4
202	4	4	4	3	4	3
203	4	2	3	3	3	3
204	4	3	3	4	2	4
205	4	3	3	4	4	4
206	3	4	3	3	3	4
207	4	3	3	4	3	3
208	3	3	3	2	4	3
209	3	3	3	3	3	3
210	4	3	2	1	2	2
211	4	3	3	3	4	4
212	2	3	2	3	2	3
213	2	1	1	2	3	2
214	4	3	3	4	2	4
215	4	4	4	4	4	4
216	4	3	2	3	3	2
217	4	4	4	2	4	4
218	2	3	4	2	2	3
219	4	4	4	4	4	4
220	4	4	4	3	4	3
221	4	3	4	3	4	4
222	4	4	4	4	3	4
223	4	4	4	4	4	4
224	3	3	2	3	3	2
225	2	3	3	2	2	2
226	4	3	3	3	3	4
227	3	3	3	3	3	3
228	1	4	4	2	2	3
229	4	3	3	3	3	3
230	4	3	4	4	4	4
231	4	4	4	4	4	4
232	4	3	4	4	4	4
233	4	4	3	3	4	4
234	4	4	3	4	3	4
235	4	4	4	4	4	4
236	4	3	2	4	3	3
237	4	4	1	2	2	3
238	4	4	4	4	3	4
239	4	4	4	4	4	4
240	4	4	4	4	3	4
241	4	4	3	4	4	4
242	4	4	4	4	4	4
243	4	3	4	3	3	2
244	4	4	4	4	4	4
245	4	4	4	4	4	4
246	4	4	3	2	3	4
247	4	4	4	4	3	4
248	4	3	3	3	3	2
249	4	4	4	4	4	4
250	3	4	4	4	1	4
251	4	4	4	4	4	4
252	4	3	4	2	3	2
253	4	4	4	4	4	3
254	4	4	4	4	4	3
255	4	4	4	4	4	4
256	4	4	4	4	4	4
257	4	3	3	3	4	3
258	3	3	3	4	4	4
259	4	4	4	4	4	4
260	3	4	3	4	3	4
261	4	3	3	3	3	4
262	4	4	4	3	4	4
263	4	3	3	3	3	4
264	4	4	3	3	4	4
265	4	4	4	4	4	4
266	4	4	3	4	4	4
267	3	3	2	2	2	3
268	3	3	3	3	3	3
269	3	3	3	2	4	2
270	4	3	3	4	4	4
271	4	3	3	3	4	3
272	4	3	3	4	4	4
273	4	3	3	3	4	4
274	4	3	3	4	3	3
275	4	3	3	4	3	3
276	4	3	3	4	3	3
277	4	4	3	4	4	4
278	3	3	3	3	4	4
279	3	2	3	2	2	2
280	4	4	4	4	4	4
281	4	3	3	4	4	3
282	4	3	3	3	3	3
283	4	3	4	4	4	3
284	4	4	4	2	4	4
285	4	4	4	4	4	4
286	4	3	4	4	4	3
287	4	4	4	2	3	2
288	3	3	4	3	4	3
289	4	4	4	3	3	3
290	3	3	3	3	3	4
291	4	4	4	3	4	4
292	4	3	3	3	4	4
293	4	3	4	3	4	4
294	4	4	3	3	4	4
295	4	4	4	4	4	4
296	4	4	3	4	4	3
297	4	4	4	3	4	3
298	4	4	4	4	4	4
299	4	4	4	3	3	4
300	3	3	3	3	3	4
301	4	3	3	4	3	4
302	4	4	4	4	4	4
303	4	4	4	4	4	4
304	2	3	2	2	4	4
305	4	4	4	4	3	4
306	4	3	3	3	3	4
307	2	3	4	3	3	3
308	4	3	4	3	3	3
309	4	4	4	3	4	3
310	4	2	4	4	2	4
311	4	3	4	2	3	3
312	2	2	2	2	3	3
313	4	4	3	4	3	4
314	4	4	4	4	2	4
315	2	3	3	3	3	3
316	4	4	4	4	4	4
317	4	3	3	4	2	3
318	4	3	3	3	4	1
319	4	3	4	4	4	4
320	4	3	2	3	4	4
321	4	4	4	4	4	4
322	4	4	4	3	3	3
323	4	4	4	4	4	4
324	3	3	3	3	4	4
325	2	2	2	2	2	2
326	4	4	2	2	3	3
327	3	3	2	3	3	2
328	4	4	4	4	4	4
329	1	1	1	1	1	1
330	3	2	1	2	1	1
331	4	3	3	3	3	4
332	4	4	4	4	4	4
333	4	4	2	4	4	4
334	4	4	4	4	4	4
335	4	4	4	4	4	4
336	1	4	4	2	1	3
337	4	4	4	4	4	3
338	2	4	2	3	4	4
339	4	4	4	4	4	4
340	4	4	3	4	4	4
341	4	4	4	4	3	4
342	4	4	4	4	4	4
343	4	4	4	4	4	4
344	4	4	4	4	4	4
345	4	4	4	3	4	3
346	4	2	2	4	4	4
347	4	4	4	3	2	2
348	4	3	3	3	3	3
349	3	3	2	3	3	3
350	4	4	4	4	4	4
351	4	4	4	4	4	4
352	4	4	4	2	3	4
353	4	4	4	4	4	4
354	4	4	4	4	4	4
355	4	3	4	3	4	4
356	4	2	2	3	3	3
357	4	3	2	4	4	4
358	3	3	3	3	3	3
359	4	4	4	3	3	3
360	4	4	4	4	4	4
361	4	3	3	3	4	4
362	3	3	3	3	4	4
363	4	4	4	3	4	3
364	4	3	3	4	4	3
365	4	4	3	3	4	4
366	4	3	4	3	4	4
367	4	3	2	3	2	2
368	4	3	3	3	4	4
369	4	4	4	4	4	4
370	4	2	2	3	2	2
371	3	4	3	4	4	4
372	4	4	4	4	4	4
373	4	4	4	3	4	3
374	3	1	3	3	2	3
375	4	4	4	4	4	4
376	4	3	3	4	4	3
377	4	4	4	4	4	4
378	4	4	3	2	3	2
379	4	4	4	4	2	2
380	4	4	4	3	4	3
381	4	4	3	4	4	4
382	4	4	4	4	4	4
383	4	4	3	3	4	3
384	4	4	3	3	3	3
385	3	3	3	3	3	3
386	4	3	2	4	4	4
387	3	3	3	3	3	2
388	4	4	4	4	4	4
389	4	4	4	4	4	4
390	4	4	4	4	4	4
391	3	3	3	3	3	3
392	4	3	3	3	3	3
393	4	4	4	4	4	4
394	4	4	4	4	3	2
395	3	3	3	3	4	3
396	4	4	4	3	4	4
397	4	4	4	3	3	4
398	4	4	4	4	4	4
399	4	4	4	3	4	3
400	4	4	4	4	4	4
401	3	4	3	3	3	4
402	4	4	4	4	4	4
403	4	4	4	3	4	4
404	4	4	4	4	4	4
405	4	2	2	3	3	2
406	4	4	4	4	3	4
407	4	1	2	2	2	2
408	3	4	4	4	4	3
409	4	4	3	4	2	3
410	4	4	4	4	4	4
411	4	2	4	4	3	4
412	4	4	4	4	4	4
413	4	4	4	4	4	3
414	4	4	4	3	3	2
415	4	4	4	4	4	4
416	4	4	4	4	4	4
417	3	3	4	2	3	2
418	3	3	4	4	4	2
419	4	3	3	2	3	4
420	4	3	4	4	4	3
421	4	4	4	4	4	3
422	2	2	2	2	2	2
423	4	4	4	4	4	4
424	2	2	3	3	3	2
425	3	3	3	3	2	3
426	3	2	2	3	2	2
427	4	4	4	4	3	4
428	4	4	4	3	4	4
429	4	3	3	3	3	3
430	4	4	4	4	3	4
431	2	3	2	3	3	2
432	4	1	4	4	2	2
433	4	4	4	3	4	3
434	4	4	3	3	3	3
435	4	3	3	3	3	2
436	3	3	2	4	2	3
437	4	3	4	3	3	3
438	4	4	4	4	4	4
439	4	4	4	4	4	3
440	4	4	4	4	4	4
441	2	2	1	1	1	1
442	4	4	4	4	4	2
443	4	3	2	2	3	4
444	2	2	2	2	2	2
445	4	4	3	3	3	2
446	2	2	3	2	3	3
447	4	4	3	4	4	3
448	4	4	4	3	3	2
449	4	2	2	2	1	2
450	3	3	3	3	3	3
451	4	4	3	3	4	4
452	3	2	2	2	4	2
453	4	3	3	4	3	3
454	3	3	3	3	3	3
455	4	3	3	3	3	3
456	2	3	3	2	1	3
457	4	3	4	3	2	3
458	3	2	3	3	2	2
459	3	3	3	3	3	3
460	4	3	4	4	4	4
461	4	2	2	2	4	4
462	4	4	4	4	3	3
463	3	2	3	3	3	3
464	4	3	2	4	3	4
465	4	4	3	4	3	4
466	4	4	4	4	4	4
467	3	4	3	4	3	3
468	3	3	2	3	3	4
469	3	2	3	3	2	3
470	4	4	3	2	2	2
471	3	3	4	3	3	3
472	4	3	4	4	3	4
473	3	4	3	2	3	2
474	4	2	2	2	2	3
475	4	3	4	3	4	4
476	4	4	4	3	3	3
477	4	3	4	2	3	3
478	3	2	3	1	2	1
479	4	4	3	3	4	4
480	4	4	4	3	3	3
481	3	2	1	4	4	4
482	4	3	3	4	4	3
483	4	4	3	4	3	3
484	4	4	4	4	4	4
485	4	4	4	4	4	4
486	3	3	3	3	3	3
487	4	3	3	3	4	3
488	4	4	4	4	2	3
489	4	4	4	4	3	4
490	2	3	2	2	3	2
491	4	4	4	4	3	2
492	4	4	4	4	4	4
493	4	4	4	4	4	4
494	4	4	4	3	3	2
495	2	3	4	3	3	3
496	3	3	3	2	3	3
497	4	4	4	4	4	4
498	4	2	4	3	2	4
499	4	4	4	3	2	3
500	2	2	2	2	2	2
501	3	2	4	1	3	2
502	4	4	4	4	4	3
503	4	3	4	2	3	3
504	3	2	3	2	3	3
505	4	3	2	3	3	2
506	4	3	3	4	3	4
507	4	3	3	3	3	4
508	4	3	4	4	3	4
509	4	4	4	4	4	4
510	4	3	4	4	3	4
511	4	3	3	4	4	3
512	4	3	3	4	4	3
513	3	3	4	2	3	3
514	3	3	3	3	3	3
515	3	3	3	3	3	3
516	4	3	4	3	4	4
517	3	3	2	2	3	3
518	3	3	3	3	4	4
519	4	2	4	2	2	3
520	4	3	4	3	3	4
521	4	4	4	4	4	4
522	3	3	4	3	3	4
523	3	2	2	3	4	1
524	4	4	3	4	4	3
525	4	4	3	4	1	3
526	4	3	3	3	1	3
527	4	1	4	3	2	2
528	4	4	4	3	4	4
529	4	4	4	4	4	4
530	4	3	4	4	4	4
531	4	4	4	4	4	4
532	4	4	4	4	3	4
533	4	2	3	3	3	3
534	4	2	2	4	4	3
535	3	2	2	3	4	3
536	3	2	2	2	3	2
537	4	4	3	2	4	3
538	3	4	4	3	2	3
539	4	4	4	3	4	4
540	2	2	1	3	4	3
541	2	3	3	2	3	3
542	2	2	3	2	3	3
543	4	4	4	4	4	4
544	2	3	3	1	1	1
545	4	4	4	3	4	4
546	4	3	3	3	3	3
547	3	4	4	3	3	3
548	4	4	3	3	4	4
549	2	2	2	2	2	4
550	3	4	3	4	4	4
551	4	2	2	2	4	3
552	4	3	4	3	3	4
553	3	3	4	4	4	3
554	3	4	3	3	3	2
555	4	4	4	4	4	4
556	4	4	4	4	3	4
557	4	3	4	4	1	2
558	1	2	2	2	2	2
559	3	4	3	3	1	4
560	3	3	4	3	3	2
561	4	2	3	3	4	4
562	4	4	4	4	4	4
563	3	3	3	3	3	2
564	4	4	4	4	4	4
565	3	4	4	4	4	3
566	4	3	3	2	3	3
567	4	4	4	4	4	4
568	4	3	3	4	3	4
569	4	4	3	3	2	3
570	4	4	4	4	4	4
571	4	4	4	4	4	4
572	4	4	4	4	4	4
573	4	4	4	4	4	4
574	4	4	4	4	4	4
575	4	4	3	4	4	4
576	1	4	2	1	3	3
577	3	4	4	4	4	3
578	4	3	4	3	4	4
579	1	2	2	3	3	1
580	4	3	3	3	3	3
581	4	4	3	4	4	4
582	2	3	3	2	3	3
583	2	2	3	4	2	3
584	4	4	4	3	3	3
585	3	2	3	3	4	4
586	4	4	4	3	4	4
587	4	3	3	4	3	4
588	3	4	3	4	2	4
589	4	4	2	3	1	2
590	4	4	2	4	3	4
591	3	4	4	4	2	3
592	4	2	3	4	4	3
593	4	4	3	4	3	3
594	2	2	4	4	3	2
595	3	2	2	3	3	2
596	4	3	4	4	4	4
597	4	4	4	4	4	4
598	3	2	3	3	3	4
599	4	4	4	4	4	4
600	4	3	4	4	4	4
601	4	4	4	4	4	4
602	4	4	4	4	4	4
603	4	3	3	3	4	4
604	3	4	3	3	3	3
605	3	4	3	4	3	2
606	3	2	3	2	1	1
607	4	3	3	3	3	3
608	3	4	3	3	2	3
609	4	4	4	3	4	4
610	4	4	4	4	4	4
611	2	4	4	4	2	3
612	4	3	2	2	3	3
613	3	3	3	2	3	2
614	4	3	3	2	4	3
615	4	4	4	4	4	4
616	4	4	4	4	4	4
617	4	4	4	4	3	4
618	4	4	3	2	4	3
619	4	3	3	4	2	3
620	4	3	3	4	4	2
621	3	3	3	3	1	3
622	4	4	2	4	3	4
623	3	4	4	3	3	2
624	4	2	4	4	2	4
625	4	3	4	3	4	1
626	4	4	2	1	4	3
627	4	4	4	4	3	4
628	4	2	2	3	4	3
629	3	4	4	4	4	4
630	4	3	3	3	2	2
631	2	3	3	3	2	2
632	4	4	4	3	4	4
633	4	3	4	4	4	4
634	4	4	4	4	4	3
635	4	4	4	4	4	3
636	4	4	4	4	4	4
637	3	3	3	2	1	3
638	4	4	4	4	4	4
639	3	4	4	3	3	3
640	4	3	3	3	3	3
641	4	4	3	4	4	4
642	3	4	4	1	4	3
643	4	3	3	2	3	4
644	4	3	4	3	4	3
645	4	4	2	4	4	4
646	4	4	4	4	4	4
647	4	3	3	3	4	3
648	2	2	3	2	2	2
649	4	4	3	3	4	4
650	4	4	4	4	4	4
651	3	3	3	3	2	3
652	4	4	4	4	4	4
653	4	2	2	2	4	4
654	4	3	4	4	4	4
655	3	3	3	3	3	3
656	2	3	3	2	3	2
657	4	4	4	4	4	4
658	2	2	2	2	3	2
659	4	4	4	4	4	4
660	4	4	4	3	4	4
661	4	3	3	3	4	3
662	4	4	4	4	4	4
663	4	4	4	4	4	4
664	3	3	3	1	3	2
665	4	4	4	4	4	4
666	2	1	2	2	3	4
667	3	2	4	2	2	2
668	4	4	4	4	3	4
669	2	2	2	2	2	2
670	4	4	4	3	4	4
671	4	4	4	4	4	4
672	3	4	3	3	3	2
673	4	2	3	3	3	4
674	3	4	4	3	2	4
675	3	2	3	2	2	2
676	4	2	3	3	3	3
677	4	3	3	3	3	3
678	1	0	2	2	2	2
679	4	4	3	3	4	4
680	3	4	3	3	4	3
681	4	3	4	3	3	4
682	3	2	2	3	3	2
683	4	3	3	4	3	4
684	4	4	4	2	4	2
685	4	4	2	2	3	3
686	4	3	4	4	4	4
687	3	4	3	3	3	4
688	2	4	3	3	3	3
689	4	4	4	3	4	2
690	4	4	4	4	4	4
691	4	4	2	2	2	1
692	4	4	4	2	4	4
693	3	3	3	3	4	3
694	4	4	4	4	2	4
695	4	2	4	1	2	2
696	4	4	4	3	4	4
697	4	4	4	1	1	2
698	2	3	3	2	2	2
699	3	3	4	4	4	3
700	2	2	2	3	3	2
701	3	4	2	4	3	3
702	3	4	3	3	3	3
703	4	4	4	4	4	3
704	3	2	3	2	3	3
705	4	3	3	4	3	3
706	2	3	3	2	3	2
707	3	3	3	3	2	3
708	2	3	2	3	2	2
709	4	2	3	4	2	2
710	2	3	1	1	2	1
711	3	3	4	3	3	2
712	4	4	4	4	4	4
713	3	4	4	3	3	4
714	4	4	4	4	4	4
715	4	4	3	3	1	3
716	4	4	3	4	4	4

## Sheet: Dim-AU
personID	AU1	AU2	AU3	AU4	AU5	AU6
1	1	1	0	1	0	1
2	3	1	2	4	4	3
3	2	2	2	2	2	3
4	2	2	4	4	2	2
5	4	3	2	3	3	3
6	3	4	4	4	4	4
7	4	4	4	4	4	4
8	4	4	4	4	3	3
9	3	2	3	3	3	3
10	3	3	2	2	3	2
11	3	2	3	4	4	3
12	3	4	4	4	4	4
13	3	4	3	4	3	2
14	2	3	3	3	3	3
15	2	2	2	2	4	4
16	3	3	4	3	4	2
17	1	3	3	4	3	3
18	3	3	3	4	3	3
19	4	4	4	4	4	4
20	3	2	3	3	3	3
21	3	2	2	3	3	3
22	3	2	2	2	2	3
23	3	2	2	3	3	3
24	2	2	2	2	3	2
25	4	3	4	3	4	4
26	3	4	4	3	3	3
27	3	2	4	4	3	3
28	3	2	2	3	4	2
29	3	2	2	2	2	3
30	3	3	3	2	3	4
31	3	3	3	3	4	4
32	2	3	2	2	3	2
33	3	3	3	1	3	3
34	4	4	4	4	4	4
35	4	4	4	4	4	4
36	2	2	2	2	2	2
37	1	1	2	2	3	1
38	3	3	3	3	3	4
39	3	3	3	3	3	4
40	2	2	3	2	3	3
41	3	2	2	2	1	3
42	2	2	2	2	2	3
43	3	3	2	2	2	3
44	4	4	3	4	4	4
45	4	4	3	3	2	3
46	2	2	2	3	2	2
47	4	4	3	4	4	4
48	3	2	3	2	2	3
49	3	4	4	4	4	4
50	1	1	2	2	2	2
51	4	4	4	4	4	4
52	3	2	2	2	1	2
53	3	3	4	4	2	4
54	3	1	2	3	2	3
55	3	2	4	4	4	4
56	3	4	3	4	4	3
57	3	2	4	3	3	3
58	3	2	3	3	3	2
59	4	4	4	4	3	4
60	3	3	3	3	3	3
61	2	1	1	3	1	2
62	4	3	4	4	4	4
63	3	3	2	4	2	3
64	2	2	3	3	3	3
65	3	3	3	3	3	3
66	3	2	2	2	2	2
67	4	4	2	4	3	4
68	4	3	2	3	4	3
69	3	1	3	2	1	2
70	3	4	3	3	4	4
71	2	2	3	2	3	3
72	3	2	2	2	3	3
73	3	4	3	3	3	4
74	4	4	2	3	4	3
75	3	3	2	3	3	3
76	2	1	1	1	1	2
77	3	2	4	2	2	2
78	4	4	4	4	4	4
79	2	1	1	1	1	1
80	1	2	3	2	2	2
81	3	2	2	3	1	3
82	1	1	1	1	2	2
83	2	2	2	1	2	2
84	3	4	4	4	4	4
85	2	2	2	2	2	2
86	2	2	3	2	2	4
87	2	3	2	3	2	2
88	2	2	2	2	2	2
89	1	1	1	1	1	3
90	1	2	1	2	2	2
91	2	3	3	2	3	2
92	4	3	4	4	4	3
93	3	3	3	2	1	2
94	4	2	4	4	4	4
95	1	1	1	1	1	1
96	4	3	3	3	4	4
97	2	1	2	2	2	2
98	3	4	4	4	3	3
99	4	3	2	2	3	3
100	3	2	3	3	3	3
101	3	4	3	2	3	2
102	3	3	4	3	3	3
103	1	2	2	1	1	2
104	4	4	4	3	4	3
105	4	3	3	4	4	4
106	2	2	2	2	2	1
107	2	2	3	3	2	2
108	3	3	3	3	2	2
109	4	4	3	3	3	2
110	3	3	4	4	4	4
111	4	4	4	4	4	4
112	2	3	3	4	2	4
113	3	4	3	3	4	3
114	3	4	2	2	3	3
115	2	3	2	4	3	2
116	3	3	3	3	4	3
117	2	1	1	2	2	1
118	2	3	3	2	2	3
119	2	1	2	2	3	3
120	4	3	4	4	4	4
121	4	3	4	3	3	4
122	2	2	2	3	2	2
123	2	0	1	1	1	2
124	3	2	4	2	4	3
125	4	4	4	4	4	4
126	3	3	3	2	2	2
127	1	2	3	4	3	3
128	2	0	1	1	2	2
129	2	1	3	3	1	2
130	1	2	2	1	2	3
131	3	2	2	2	3	3
132	3	3	2	2	2	2
133	1	2	1	3	1	1
134	2	2	2	3	3	4
135	3	2	3	2	3	3
136	4	4	4	4	4	4
137	3	3	4	3	3	4
138	2	2	2	3	3	2
139	1	2	2	2	2	2
140	3	3	4	3	3	4
141	3	3	4	3	3	4
142	2	3	3	3	2	3
143	2	2	3	4	3	3
144	2	3	2	3	3	2
145	4	4	4	4	4	4
146	3	3	2	2	3	4
147	2	2	2	2	3	2
148	2	2	2	2	2	2
149	1	1	1	2	1	2
150	2	2	2	2	2	1
151	2	2	3	2	3	3
152	3	2	3	3	3	3
153	4	4	4	4	4	4
154	2	2	2	2	2	2
155	2	3	2	4	2	4
156	2	2	2	2	2	2
157	2	2	2	3	2	2
158	2	2	2	2	3	4
159	3	3	2	2	3	3
160	2	2	2	2	2	2
161	1	2	2	2	1	3
162	1	2	3	2	2	2
163	2	2	3	3	3	3
164	3	3	3	3	2	3
165	2	3	3	3	3	2
166	2	2	4	4	2	2
167	1	2	2	2	3	2
168	3	3	3	3	3	4
169	3	3	3	3	2	3
170	1	1	2	2	2	2
171	1	1	2	2	2	1
172	4	4	4	4	4	4
173	3	3	2	3	3	2
174	3	2	2	2	2	3
175	1	1	3	1	3	2
176	2	3	2	4	4	2
177	3	3	3	3	3	2
178	3	3	2	2	3	3
179	2	3	3	4	3	4
180	3	2	4	3	2	3
181	4	4	4	4	4	4
182	4	3	4	4	4	4
183	4	4	4	4	4	4
184	4	2	3	2	2	2
185	3	3	2	4	4	3
186	3	3	4	3	3	4
187	3	3	3	2	3	2
188	3	2	4	4	3	4
189	2	2	1	1	2	3
190	3	3	3	3	4	3
191	1	1	2	2	2	3
192	2	2	2	2	3	4
193	3	3	3	3	3	3
194	3	3	3	3	3	2
195	4	4	4	4	4	4
196	3	3	4	3	4	4
197	3	3	2	3	3	3
198	3	2	3	2	2	2
199	2	3	3	3	3	3
200	4	4	2	4	4	4
201	3	3	2	3	4	3
202	3	2	2	1	4	3
203	2	3	2	3	3	3
204	1	2	1	2	2	1
205	4	3	4	4	3	3
206	4	3	3	2	3	3
207	2	3	3	3	2	2
208	2	2	2	2	2	2
209	2	3	3	3	3	3
210	2	2	3	2	3	2
211	2	2	2	3	3	2
212	2	3	1	2	2	1
213	2	1	1	2	1	2
214	2	2	2	2	2	2
215	3	3	4	4	4	4
216	2	3	3	3	3	3
217	4	4	4	4	4	4
218	3	2	2	2	2	3
219	4	3	3	3	4	3
220	3	3	3	2	2	3
221	4	3	4	4	4	3
222	2	3	3	3	3	4
223	4	4	4	4	4	4
224	3	2	3	3	2	2
225	2	2	2	2	2	2
226	2	2	3	3	4	3
227	3	3	3	3	3	3
228	3	4	3	3	3	4
229	3	3	2	2	3	2
230	4	4	4	3	2	4
231	4	4	4	4	4	4
232	4	4	2	3	3	3
233	4	3	3	2	3	3
234	4	3	4	3	4	4
235	4	4	3	4	4	4
236	3	3	3	3	3	3
237	2	3	3	3	2	2
238	1	1	2	2	3	1
239	4	4	4	4	4	4
240	4	3	4	3	2	4
241	4	4	4	4	3	4
242	3	3	2	2	2	4
243	3	3	4	4	3	2
244	4	4	4	3	4	4
245	4	4	4	4	4	4
246	2	4	3	4	4	2
247	2	3	4	2	3	4
248	2	1	2	2	2	2
249	4	4	4	4	4	4
250	4	4	4	4	4	4
251	3	4	3	4	4	4
252	2	1	2	2	2	3
253	3	2	2	3	2	3
254	4	4	4	3	3	4
255	3	3	3	3	3	4
256	4	3	2	4	4	4
257	2	3	3	2	2	2
258	3	3	2	2	3	3
259	2	2	3	4	3	3
260	3	4	4	3	3	4
261	3	3	4	2	3	3
262	4	2	3	1	3	3
263	4	4	3	3	4	4
264	3	3	2	2	2	4
265	3	3	4	4	4	4
266	3	2	3	3	3	3
267	2	2	3	3	2	4
268	3	2	3	3	3	3
269	4	2	3	3	2	2
270	2	2	3	3	2	3
271	3	3	4	3	3	4
272	3	3	2	3	4	2
273	3	3	2	3	2	2
274	4	4	4	4	4	3
275	3	3	3	3	3	3
276	3	3	3	3	3	4
277	2	2	4	4	4	4
278	2	2	3	2	2	4
279	2	2	2	2	2	2
280	4	4	4	4	4	4
281	3	4	4	4	3	4
282	3	3	3	4	3	3
283	3	3	4	3	4	4
284	3	4	4	3	4	4
285	4	4	4	4	4	4
286	3	4	3	3	4	2
287	1	2	2	1	1	1
288	2	1	2	2	1	4
289	3	2	4	2	4	3
290	2	1	1	3	2	3
291	4	4	4	4	4	4
292	4	3	3	3	3	3
293	1	2	1	2	3	2
294	3	2	4	3	3	3
295	4	4	4	4	4	4
296	3	4	4	3	3	4
297	3	2	3	4	3	4
298	4	3	4	4	4	4
299	3	3	4	4	4	4
300	3	3	3	3	3	3
301	3	2	3	3	4	4
302	4	2	4	4	4	4
303	4	4	4	3	4	4
304	2	3	3	3	1	2
305	2	2	4	2	2	2
306	3	2	3	3	3	3
307	2	2	2	3	2	3
308	3	2	2	2	2	3
309	2	3	2	2	2	2
310	3	3	4	4	4	3
311	2	2	1	2	3	2
312	3	3	3	3	4	4
313	2	3	4	3	4	4
314	4	4	4	4	4	4
315	2	1	2	1	1	1
316	4	4	4	3	2	2
317	4	4	4	4	4	4
318	2	2	4	3	3	3
319	3	3	2	3	2	1
320	3	4	4	3	4	3
321	4	4	4	4	4	4
322	2	2	3	3	2	3
323	4	4	4	4	4	4
324	4	2	4	4	3	3
325	1	2	2	2	1	2
326	2	2	2	2	2	2
327	3	2	2	2	2	3
328	3	4	3	4	3	4
329	1	1	1	1	0	1
330	2	0	2	1	2	1
331	3	1	3	3	3	2
332	2	4	4	4	4	4
333	3	3	3	3	3	4
334	4	4	4	4	4	4
335	4	4	3	4	4	4
336	3	2	2	1	2	3
337	3	3	3	4	4	4
338	4	4	3	4	3	4
339	4	3	4	4	4	4
340	3	3	4	4	4	3
341	3	2	3	0	2	3
342	3	3	3	4	4	4
343	4	3	4	4	4	4
344	3	3	3	3	3	3
345	1	2	3	2	4	3
346	3	2	3	3	4	3
347	3	1	1	1	2	2
348	3	3	2	3	3	3
349	1	2	3	4	3	3
350	2	2	3	4	3	4
351	4	4	4	4	4	4
352	2	2	3	2	2	3
353	2	3	4	2	4	4
354	4	4	4	3	4	4
355	3	2	3	3	3	2
356	3	3	3	2	3	3
357	2	2	2	2	2	3
358	3	4	3	3	3	3
359	4	3	3	3	4	4
360	4	4	4	4	4	3
361	3	3	3	3	3	3
362	3	3	3	3	3	3
363	4	2	4	4	4	4
364	3	3	3	3	3	2
365	3	3	4	3	3	4
366	2	3	3	4	4	3
367	2	1	1	1	2	2
368	2	3	2	4	2	3
369	4	4	4	4	4	4
370	2	2	2	2	2	2
371	3	3	2	3	2	2
372	4	4	4	4	4	4
373	4	2	4	3	4	3
374	2	2	2	3	1	2
375	4	4	4	4	4	4
376	1	2	2	2	2	1
377	3	3	4	3	2	4
378	4	4	4	4	4	4
379	3	3	3	3	3	3
380	2	2	3	3	2	2
381	2	3	2	4	3	3
382	4	2	4	4	4	4
383	3	2	2	3	3	3
384	3	3	4	3	3	3
385	3	3	3	3	3	3
386	2	2	2	2	4	4
387	1	2	1	3	1	2
388	4	4	4	4	4	4
389	2	2	2	2	2	4
390	3	3	2	2	2	2
391	3	4	3	3	3	3
392	1	0	2	1	1	2
393	4	3	4	4	3	3
394	2	2	3	3	3	3
395	2	2	2	3	2	3
396	4	4	4	4	4	4
397	3	2	3	3	3	4
398	3	2	3	3	3	4
399	4	2	3	3	4	3
400	2	3	2	3	2	3
401	3	2	2	3	3	2
402	3	4	4	4	4	4
403	4	4	4	4	4	2
404	2	3	3	2	3	4
405	1	2	2	2	2	2
406	3	4	3	4	2	4
407	2	3	2	3	3	3
408	3	3	2	4	3	3
409	3	4	4	4	4	4
410	4	4	4	4	4	4
411	3	3	3	4	3	4
412	2	2	2	4	2	2
413	2	3	3	4	4	4
414	2	1	3	2	3	2
415	4	3	3	3	3	3
416	3	3	4	3	4	4
417	3	3	4	2	2	4
418	2	2	2	2	2	4
419	3	2	4	3	2	4
420	4	4	4	4	3	4
421	3	4	2	3	2	2
422	1	2	3	1	1	1
423	4	3	4	4	4	4
424	3	3	3	3	3	3
425	3	2	3	3	2	3
426	2	2	2	2	2	2
427	3	3	2	3	3	3
428	4	3	4	4	4	4
429	2	2	3	3	3	3
430	1	3	2	2	3	2
431	3	3	2	2	3	3
432	3	1	2	3	2	2
433	2	3	3	4	3	4
434	3	3	3	3	3	3
435	4	3	4	4	4	3
436	3	2	2	2	2	3
437	2	1	2	3	3	3
438	3	3	3	3	2	3
439	2	3	3	3	2	3
440	3	2	3	2	3	4
441	1	2	2	2	1	2
442	3	2	3	2	2	4
443	2	2	2	3	3	3
444	2	2	2	2	1	2
445	2	1	2	2	2	2
446	3	2	2	2	3	2
447	3	4	4	3	2	4
448	1	1	2	2	2	2
449	1	2	1	3	3	3
450	3	3	3	3	3	3
451	3	4	3	3	3	4
452	1	1	2	2	2	1
453	3	2	2	3	2	2
454	2	2	1	2	1	3
455	4	3	4	4	3	4
456	2	1	1	2	2	2
457	3	3	4	3	3	3
458	2	2	3	3	2	2
459	1	2	2	2	2	2
460	4	3	4	4	4	4
461	2	4	2	2	2	2
462	4	3	3	4	3	3
463	3	3	2	3	3	2
464	3	3	3	3	4	4
465	4	4	4	4	3	4
466	4	4	4	4	4	4
467	3	4	4	4	3	4
468	4	2	3	3	4	4
469	3	3	3	3	2	3
470	1	1	3	3	3	3
471	4	4	2	2	3	3
472	4	3	3	3	3	3
473	2	2	2	3	2	2
474	4	2	4	2	3	2
475	4	4	4	4	3	4
476	2	3	2	2	2	2
477	3	2	4	4	3	3
478	1	1	3	2	2	3
479	2	2	3	4	3	4
480	3	3	4	4	3	4
481	2	2	3	3	2	2
482	3	3	3	3	3	3
483	3	3	3	4	3	4
484	4	3	3	4	4	4
485	2	2	3	2	3	4
486	3	2	3	3	3	3
487	3	2	3	3	3	3
488	3	3	1	3	3	2
489	3	3	3	3	3	3
490	2	2	2	2	3	3
491	3	2	3	3	3	4
492	4	4	4	4	3	4
493	4	4	4	4	4	4
494	3	3	2	1	1	1
495	3	4	2	2	4	4
496	1	3	3	2	3	2
497	4	4	4	4	4	4
498	3	3	2	2	3	2
499	2	3	2	3	3	4
500	2	2	2	2	2	2
501	2	2	2	2	2	2
502	3	3	4	4	4	4
503	2	3	2	2	2	2
504	3	3	3	3	3	3
505	4	2	4	3	3	4
506	3	3	3	3	3	3
507	2	2	3	3	3	2
508	3	4	3	4	3	2
509	2	1	2	2	2	3
510	2	2	3	2	3	3
511	3	2	2	2	2	2
512	3	2	3	4	3	3
513	3	3	3	3	2	3
514	3	3	3	4	3	3
515	3	3	3	3	3	3
516	2	1	3	2	1	2
517	2	2	3	1	2	2
518	2	3	4	3	3	3
519	2	3	3	3	3	2
520	3	3	3	3	3	3
521	3	3	4	4	4	4
522	3	2	2	3	2	1
523	1	1	1	0	1	1
524	3	2	3	4	3	3
525	2	2	2	3	3	4
526	2	2	2	2	1	2
527	1	0	1	3	3	2
528	4	3	3	4	3	4
529	3	2	2	3	2	2
530	4	3	4	4	4	3
531	4	3	4	4	4	4
532	4	4	4	4	4	4
533	2	3	2	3	2	2
534	2	2	3	2	4	4
535	4	2	3	2	2	3
536	3	3	3	3	3	3
537	3	2	4	4	3	2
538	4	3	4	4	3	4
539	3	4	4	4	4	4
540	3	3	3	2	2	1
541	2	3	3	2	3	2
542	3	2	3	3	2	2
543	3	4	3	4	4	4
544	2	1	2	1	1	1
545	4	4	4	4	4	4
546	2	3	3	3	3	3
547	3	3	2	3	3	4
548	1	2	3	3	3	3
549	2	2	3	2	2	2
550	3	4	3	3	4	3
551	2	1	3	3	1	2
552	3	3	3	3	3	3
553	3	3	4	4	3	4
554	2	2	1	1	1	2
555	2	2	4	4	2	2
556	4	3	3	4	4	4
557	3	2	1	1	1	1
558	2	2	3	2	4	1
559	2	0	3	1	2	0
560	2	2	2	2	2	3
561	2	3	2	3	3	2
562	2	3	4	4	4	4
563	2	3	3	4	4	2
564	4	4	4	3	3	4
565	2	2	3	3	2	4
566	4	4	4	4	4	4
567	3	2	2	3	3	3
568	2	2	3	3	3	2
569	4	4	3	4	4	4
570	3	2	4	3	3	3
571	1	2	2	2	1	2
572	3	3	4	4	4	4
573	3	3	3	4	4	3
574	4	4	4	4	4	4
575	4	3	4	4	4	4
576	3	3	1	3	2	1
577	2	2	3	4	3	3
578	3	3	3	3	3	3
579	2	4	2	3	2	2
580	2	3	2	2	3	2
581	3	2	2	2	3	2
582	4	2	2	3	2	4
583	2	2	2	2	2	3
584	4	3	3	4	4	4
585	2	2	3	3	2	3
586	2	2	2	2	2	3
587	3	4	3	4	4	4
588	4	3	4	3	4	3
589	3	1	0	1	3	2
590	4	3	4	4	4	3
591	4	3	4	4	4	3
592	3	3	3	3	3	3
593	4	4	2	4	4	3
594	3	3	2	3	3	3
595	1	1	2	2	2	1
596	2	2	2	3	2	2
597	3	3	4	4	3	4
598	3	4	4	3	2	3
599	4	4	4	4	4	4
600	4	4	3	4	4	4
601	4	3	3	3	4	3
602	3	2	3	3	4	3
603	3	3	4	4	4	4
604	3	3	2	3	3	3
605	2	2	2	2	2	2
606	1	1	2	2	1	2
607	2	2	2	3	2	3
608	3	3	3	3	3	3
609	3	2	3	2	3	3
610	4	4	4	4	4	4
611	2	2	3	3	4	4
612	2	3	3	3	2	3
613	1	1	2	1	1	2
614	2	1	2	3	2	2
615	4	4	4	4	4	4
616	4	4	4	4	4	4
617	4	4	3	4	4	4
618	4	4	4	4	4	4
619	3	3	4	4	4	4
620	3	2	4	2	3	3
621	3	3	3	2	2	2
622	2	2	3	2	1	3
623	3	2	3	3	2	3
624	3	2	2	2	2	4
625	3	4	4	3	4	3
626	4	4	4	4	4	4
627	3	3	3	3	3	3
628	4	3	3	4	3	4
629	4	3	2	3	4	4
630	1	1	3	3	3	3
631	3	2	2	2	1	3
632	3	0	3	3	3	2
633	3	2	3	3	3	3
634	1	1	1	2	2	1
635	4	4	3	4	4	4
636	4	4	4	4	4	4
637	2	3	3	3	2	3
638	4	4	4	4	4	4
639	2	2	3	3	3	2
640	2	2	3	3	3	2
641	3	4	4	4	4	2
642	2	3	2	3	3	2
643	3	2	2	2	2	2
644	3	2	3	3	3	3
645	3	3	3	2	3	2
646	3	3	3	3	4	3
647	3	2	3	2	3	4
648	2	2	2	2	2	2
649	3	2	2	4	4	2
650	4	4	4	4	4	4
651	4	3	4	4	3	2
652	4	4	4	4	4	4
653	1	2	4	3	2	2
654	4	3	3	4	4	3
655	2	3	3	4	3	2
656	3	2	4	2	2	4
657	2	2	2	2	2	3
658	2	2	2	2	2	2
659	4	4	4	4	4	4
660	4	4	3	4	3	3
661	2	3	4	4	3	3
662	4	4	4	4	4	4
663	2	2	4	3	3	2
664	2	2	2	2	2	2
665	3	4	4	4	4	3
666	3	1	0	2	1	1
667	2	2	2	2	1	4
668	2	3	2	3	3	4
669	2	2	2	2	2	2
670	4	4	2	4	3	4
671	4	4	4	4	4	4
672	2	2	2	2	2	2
673	4	3	3	3	3	4
674	3	1	2	4	3	2
675	3	4	3	4	3	2
676	3	3	3	3	3	3
677	3	3	4	3	3	3
678	1	1	1	2	1	1
679	3	3	4	4	4	3
680	4	3	4	4	4	4
681	3	3	2	3	3	4
682	2	3	2	2	2	3
683	2	4	4	3	4	3
684	4	4	4	4	4	4
685	3	2	2	2	2	2
686	2	2	4	3	4	2
687	2	3	2	3	3	4
688	3	3	2	3	2	2
689	3	2	2	3	3	3
690	3	3	3	3	3	3
691	2	3	1	3	2	2
692	3	2	3	4	4	3
693	3	3	3	2	4	3
694	1	2	3	2	3	1
695	2	2	2	3	2	4
696	4	3	3	3	3	3
697	2	2	2	2	2	2
698	2	2	1	3	3	3
699	3	4	3	4	4	4
700	2	2	2	2	2	2
701	2	1	3	2	2	1
702	3	2	2	3	3	3
703	3	3	3	2	4	3
704	3	3	3	3	3	3
705	2	2	2	1	2	2
706	2	3	2	2	3	3
707	2	3	1	3	3	2
708	1	2	1	2	2	3
709	2	1	2	3	1	0
710	2	2	0	1	1	0
711	2	2	3	1	2	2
712	3	3	2	3	4	4
713	2	3	3	3	3	3
714	4	3	4	4	4	4
715	3	3	3	3	2	2
716	4	4	4	4	4	4
